# Supplementary material for: Latitudinal variations in morphometric traits and bioenergetic status of adult red squat lobsters Grimothea monodon (H. Milne Edwards, 1837) in the Southeast Pacific Ocean
Source: PeerJ. 2025 Nov 17;13:e20339. doi: 10.7717/peerj.20339 (PMC12633147; doi:10.7717/peerj.20339)
Supplement: Supplemental Information 6 [file peerj-13-20339-s006.xlsx]

## Sheet: Raw data_Fig2A_Temperature
Latitude	Date_Time	°C
8°S	2022-11-25	19.0103
8°S	2022-12-03	18.2878
8°S	2022-12-11	20.2739
8°S	2022-12-19	19.5875
8°S	2022-12-27	19.24
8°S	2023-01-01	17.5878
8°S	2023-01-09	18.8308
8°S	2023-01-17	19.54
8°S	2023-01-25	20.9905
8°S	2023-02-02	22.145
8°S	2023-02-10	24.4847
8°S	2023-02-18	23.3456
8°S	2023-02-26	22.8561
9°S	2022-11-25	19.0331
9°S	2022-12-03	18.5203
9°S	2022-12-11	20.293
9°S	2022-12-19	19.5164
9°S	2022-12-27	19.14
9°S	2023-01-01	19.5336
9°S	2023-01-09	18.6361
9°S	2023-01-17	19.635
9°S	2023-01-25	20.2347
9°S	2023-02-02	21.9536
9°S	2023-02-10	23.2742
9°S	2023-02-18	23.955
9°S	2023-02-26	23.1972
10°S	2022-11-25	18.7142
10°S	2022-12-03	17.9805
10°S	2022-12-11	19.4925
10°S	2022-12-19	19.0522
10°S	2022-12-27	18.4469
10°S	2023-01-01	17.903
10°S	2023-01-09	18.1867
10°S	2023-01-17	18.845
10°S	2023-01-25	19.9661
10°S	2023-02-02	20.4331
10°S	2023-02-10	22.447
10°S	2023-02-18	22.9972
10°S	2023-02-26	22.1758
11°S	2022-11-25	18.115
11°S	2022-12-03	18.766
11°S	2022-12-11	18.8437
11°S	2022-12-19	19.5415
11°S	2022-12-27	19.237
11°S	2023-01-01	17.7833
11°S	2023-01-09	19.484
11°S	2023-01-17	20.2905
11°S	2023-01-25	20.552
11°S	2023-02-02	20.601
11°S	2023-02-10	20.893
11°S	2023-02-18	22.5775
11°S	2023-02-26	21.599
12°S	2022-11-25	19.002
12°S	2022-12-03	18.572
12°S	2022-12-11	19.7487
12°S	2022-12-19	20.299
12°S	2022-12-27	19.593
12°S	2023-01-09	19.278
12°S	2023-01-17	20.236
12°S	2023-01-25	21.815
12°S	2023-02-02	21.03
12°S	2023-02-10	22.728
12°S	2023-02-18	23.205
12°S	2023-02-26	22.66
13°S	2022-11-25	19.2921
13°S	2022-12-03	19.5868
13°S	2022-12-11	20.5696
13°S	2022-12-19	19.8511
13°S	2022-12-27	20.5489
13°S	2023-01-01	19.6356
13°S	2023-01-09	19.7582
13°S	2023-01-17	20.8561
13°S	2023-01-25	20.8429
13°S	2023-02-02	22.8004
13°S	2023-02-10	22.8661
13°S	2023-02-18	22.7596
13°S	2023-02-26	21.7939
14°S	2022-11-25	16.9545
14°S	2022-12-03	17.9307
14°S	2022-12-11	19.84
14°S	2022-12-19	18.5447
14°S	2022-12-27	19.1
14°S	2023-01-01	18.8243
14°S	2023-01-09	18.6829
14°S	2023-01-17	19.0864
14°S	2023-01-25	18.6709
14°S	2023-02-02	21.8347
14°S	2023-02-10	21.7321
14°S	2023-02-18	19.3962
14°S	2023-02-26	19.5385
15°S	2022-11-25	17.5004
15°S	2022-12-03	18.8728
15°S	2022-12-11	19.5457
15°S	2022-12-19	18.2311
15°S	2022-12-27	18.9872
15°S	2023-01-01	19.1657
15°S	2023-01-09	18.1804
15°S	2023-01-17	19.7414
15°S	2023-01-25	18.4647
15°S	2023-02-02	22.1503
15°S	2023-02-10	21.965
15°S	2023-02-18	21.4375
15°S	2023-02-26	18.951
16°S	2022-11-25	19.6806
16°S	2022-12-03	19.0434
16°S	2022-12-11	21.9752
16°S	2022-12-19	21.6675
16°S	2022-12-27	20.4177
16°S	2023-01-01	20.6067
16°S	2023-01-09	21.1029
16°S	2023-01-17	20.9369
16°S	2023-01-25	21.9208
16°S	2023-02-02	23.8871
16°S	2023-02-10	23.6019
16°S	2023-02-18	22.78
16°S	2023-02-26	20.9658
17°S	2022-11-25	20.8129
17°S	2022-12-03	21.6825
17°S	2022-12-11	22.4357
17°S	2022-12-19	22.995
17°S	2022-12-27	21.6182
17°S	2023-01-01	22.9857
17°S	2023-01-09	22.9493
17°S	2023-01-17	22.9618
17°S	2023-01-25	24.74
17°S	2023-02-02	26.3211
17°S	2023-02-10	26.0082
17°S	2023-02-18	24.1568
17°S	2023-02-26	24.3839
18°S	2022-11-25	21.0346
18°S	2022-12-03	23.8654
18°S	2022-12-11	23.4193
18°S	2022-12-19	23.5168
18°S	2022-12-27	21.2479
18°S	2023-01-01	20.0086
18°S	2023-01-09	22.3057
18°S	2023-01-17	21.7304
18°S	2023-01-25	22.8018
18°S	2023-02-02	24.0221
18°S	2023-02-10	24.6211
18°S	2023-02-18	25.6086
18°S	2023-02-26	23.1961
19°S	2022-11-25	20.8772
19°S	2022-12-03	21.2628
19°S	2022-12-11	23.3717
19°S	2022-12-19	23.3294
19°S	2022-12-27	23.5106
19°S	2023-01-01	22.6883
19°S	2023-01-09	23.2839
19°S	2023-01-17	23.3422
19°S	2023-01-25	23.4389
19°S	2023-02-02	24.3061
19°S	2023-02-10	25.3428
19°S	2023-02-18	24.9272
19°S	2023-02-26	24.4989
20°S	2022-11-25	21.1706
20°S	2022-12-03	20.8933
20°S	2022-12-11	23.3672
20°S	2022-12-19	21.4706
20°S	2022-12-27	21.98
20°S	2023-01-01	22.3139
20°S	2023-01-09	23.3356
20°S	2023-01-17	23.6694
20°S	2023-01-25	23.7294
20°S	2023-02-02	24.8522
20°S	2023-02-10	24.9583
20°S	2023-02-18	24.1672
20°S	2023-02-26	22.0572
21°S	2022-11-25	20.0214
21°S	2022-12-03	20.2269
21°S	2022-12-11	22.5325
21°S	2022-12-19	21.622
21°S	2022-12-27	21.6049
21°S	2023-01-01	21.2072
21°S	2023-01-09	21.7422
21°S	2023-01-17	22.6154
21°S	2023-01-25	22.7273
21°S	2023-02-02	23.9275
21°S	2023-02-10	24.4745
21°S	2023-02-18	23.4043
21°S	2023-02-26	23.7686
22°S	2022-11-25	20.4787
22°S	2022-12-03	21.0473
22°S	2022-12-11	22.8475
22°S	2022-12-19	22.675
22°S	2022-12-27	22.783
22°S	2023-01-01	22.688
22°S	2023-01-09	22.8966
22°S	2023-01-17	22.976
22°S	2023-01-25	23.4893
22°S	2023-02-02	23.9126
22°S	2023-02-10	24.529
22°S	2023-02-18	23.917
22°S	2023-02-26	22.9885
23°S	2022-11-25	19.2429
23°S	2022-12-03	20.7842
23°S	2022-12-11	20.7706
23°S	2022-12-19	21.6771
23°S	2022-12-27	21.754
23°S	2023-01-01	22.5087
23°S	2023-01-09	23.0771
23°S	2023-01-17	22.3996
23°S	2023-01-25	22.7738
23°S	2023-02-02	24.0352
23°S	2023-02-10	24.3748
23°S	2023-02-18	23.2339
23°S	2023-02-26	23.0935
24°S	2022-11-25	18.5909
24°S	2022-12-03	20.0245
24°S	2022-12-11	20.5467
24°S	2022-12-19	20.9265
24°S	2022-12-27	21.1028
24°S	2023-01-01	21.3268
24°S	2023-01-09	21.4979
24°S	2023-01-17	21.0631
24°S	2023-01-25	20.0867
24°S	2023-02-02	22.9247
24°S	2023-02-10	23.6488
24°S	2023-02-18	23.6479
24°S	2023-02-26	23.4974
25°S	2022-11-25	18.962
25°S	2022-12-03	20.8243
25°S	2022-12-11	20.6771
25°S	2022-12-19	20.5421
25°S	2022-12-27	21.1227
25°S	2023-01-01	21.2047
25°S	2023-01-09	21.9856
25°S	2023-01-17	21.6032
25°S	2023-01-25	21.527
25°S	2023-02-02	23.083
25°S	2023-02-10	23.8245
25°S	2023-02-18	23.2051
25°S	2023-02-26	22.7165
26°S	2022-11-25	17.6466
26°S	2022-12-03	18.7735
26°S	2022-12-11	20.029
26°S	2022-12-19	20.0202
26°S	2022-12-27	20.1109
26°S	2023-01-01	20.7704
26°S	2023-01-09	21.3081
26°S	2023-01-17	21.3667
26°S	2023-01-25	20.1965
26°S	2023-02-02	21.5813
26°S	2023-02-10	21.23
26°S	2023-02-18	22.1142
26°S	2023-02-26	20.2024
27°S	2022-11-25	17.3559
27°S	2022-12-03	18.4911
27°S	2022-12-11	19.3703
27°S	2022-12-19	18.9794
27°S	2022-12-27	19.9845
27°S	2023-01-01	20.5116
27°S	2023-01-09	21.001
27°S	2023-01-17	20.1831
27°S	2023-01-25	19.8674
27°S	2023-02-02	21.6212
27°S	2023-02-10	21.2946
27°S	2023-02-18	20.9018
27°S	2023-02-26	21.4479
28°S	2022-11-25	16.8082
28°S	2022-12-03	17.5877
28°S	2022-12-11	18.6679
28°S	2022-12-19	17.7007
28°S	2022-12-27	20.537
28°S	2023-01-01	19.9664
28°S	2023-01-09	19.7505
28°S	2023-01-17	19.5396
28°S	2023-01-25	18.8236
28°S	2023-02-02	20.5873
28°S	2023-02-10	20.7273
28°S	2023-02-18	20.9352
28°S	2023-02-26	20.8421
29°S	2022-11-25	18.681
29°S	2022-12-03	16.8706
29°S	2022-12-11	17.1407
29°S	2022-12-19	17.9964
29°S	2022-12-27	19.3676
29°S	2023-01-01	20.5221
29°S	2023-01-09	20.4428
29°S	2023-01-17	19.9374
29°S	2023-01-25	18.2137
29°S	2023-02-02	19.8092
29°S	2023-02-10	19.0254
29°S	2023-02-18	19.9753
29°S	2023-02-26	18.9172
30°S	2022-11-25	16.283
30°S	2022-12-03	16.3765
30°S	2022-12-11	16.2123
30°S	2022-12-19	17.2403
30°S	2022-12-27	18.5308
30°S	2023-01-01	19.9883
30°S	2023-01-09	18.9799
30°S	2023-01-17	18.6997
30°S	2023-01-25	16.9473
30°S	2023-02-02	19.0399
30°S	2023-02-10	17.9242
30°S	2023-02-18	18.0334
30°S	2023-02-26	17.206
31°S	2022-11-25	16.7034
31°S	2022-12-03	15.7243
31°S	2022-12-11	15.7219
31°S	2022-12-19	16.6952
31°S	2022-12-27	17.6094
31°S	2023-01-01	18.4572
31°S	2023-01-09	17.7563
31°S	2023-01-17	17.4301
31°S	2023-01-25	16.8207
31°S	2023-02-02	17.8442
31°S	2023-02-10	17.72
31°S	2023-02-18	18.7985
31°S	2023-02-26	18.5261
32°S	2022-11-25	16.9033
32°S	2022-12-03	16.817
32°S	2022-12-11	17.162
32°S	2022-12-19	17.5561
32°S	2022-12-27	17.7157
32°S	2023-01-01	18.4514
32°S	2023-01-09	18.61
32°S	2023-01-17	18.7225
32°S	2023-01-25	18.4139
32°S	2023-02-02	18.6059
32°S	2023-02-10	18.1
32°S	2023-02-18	18.5366
32°S	2023-02-26	18.7011
33°S	2022-11-25	15.9072
33°S	2022-12-03	16.4515
33°S	2022-12-11	15.8301
33°S	2022-12-19	17.5448
33°S	2022-12-27	17.4864
33°S	2023-01-01	18.1025
33°S	2023-01-09	18.4021
33°S	2023-01-17	18.6996
33°S	2023-01-25	18.3433
33°S	2023-02-02	18.3299
33°S	2023-02-10	17.465
33°S	2023-02-18	17.7623
33°S	2023-02-26	17.9057
34°S	2022-11-25	15.3136
34°S	2022-12-03	16.2585
34°S	2022-12-11	14.8279
34°S	2022-12-19	17.2021
34°S	2022-12-27	17.2567
34°S	2023-01-01	16.1791
34°S	2023-01-09	17.0222
34°S	2023-01-17	18.0277
34°S	2023-01-25	16.8557
34°S	2023-02-02	17.571
34°S	2023-02-10	16.8593
34°S	2023-02-18	16.6106
34°S	2023-02-26	16.1699
35°S	2022-11-25	15.2783
35°S	2022-12-03	15.9099
35°S	2022-12-11	14.8781
35°S	2022-12-19	16.9997
35°S	2022-12-27	14.8127
35°S	2023-01-01	15.2776
35°S	2023-01-09	15.7507
35°S	2023-01-17	16.7511
35°S	2023-01-25	15.9228
35°S	2023-02-02	15.1636
35°S	2023-02-10	15.7269
35°S	2023-02-18	16.5925
35°S	2023-02-26	15.0903
36°S	2022-11-25	14.2198
36°S	2022-12-03	15.2705
36°S	2022-12-11	14.8395
36°S	2022-12-19	16.5443
36°S	2022-12-27	14.6393
36°S	2023-01-01	14.7799
36°S	2023-01-09	14.5469
36°S	2023-01-17	15.6072
36°S	2023-01-25	14.9741
36°S	2023-02-02	14.5526
36°S	2023-02-10	14.656
36°S	2023-02-18	14.9371
36°S	2023-02-26	14.3189
37°S	2022-11-25	13.9656
37°S	2022-12-03	16.1143
37°S	2022-12-11	16.2628
37°S	2022-12-19	16.8594
37°S	2022-12-27	14.0607
37°S	2023-01-01	14.1296
37°S	2023-01-09	13.875
37°S	2023-01-17	15.4338
37°S	2023-01-25	14.5773
37°S	2023-02-02	15.3568
37°S	2023-02-10	15.8527
37°S	2023-02-18	15.2694
37°S	2023-02-26	14.612
38°S	2022-11-25	15.4728
38°S	2022-12-03	16.9809
38°S	2022-12-11	16.086
38°S	2022-12-19	15.4482
38°S	2022-12-27	13.2731
38°S	2023-01-01	14.1468
38°S	2023-01-09	15.0407
38°S	2023-01-17	15.9569
38°S	2023-01-25	16.4492
38°S	2023-02-02	15.7529
38°S	2023-02-10	16.7674
38°S	2023-02-18	14.8361
38°S	2023-02-26	15.2301

## Sheet: Raw data_Fig2B_Dissolved Oxigen
Latitude	Date_Time	depth	mL/L
8°S	2021-11-25T00:00:00.000Z	16.5253	4.69241
8°S	2021-11-25T00:00:00.000Z	19.4298	4.39628
8°S	2021-11-25T00:00:00.000Z	22.7576	3.78591
8°S	2021-11-25T00:00:00.000Z	26.5583	3.00163
8°S	2021-11-25T00:00:00.000Z	30.8746	2.17944
8°S	2021-11-25T00:00:00.000Z	35.7402	1.39208
8°S	2021-11-25T00:00:00.000Z	41.18	0.746566
8°S	2021-11-25T00:00:00.000Z	47.2119	0.321689
8°S	2021-11-25T00:00:00.000Z	53.8506	0.126999
8°S	2021-11-25T00:00:00.000Z	61.1128	0.0665674
8°S	2021-11-25T00:00:00.000Z	69.0217	0.0539166
8°S	2021-11-25T00:00:00.000Z	77.6112	0.0504125
8°S	2021-11-25T00:00:00.000Z	86.9294	0.0425458
8°S	2021-11-25T00:00:00.000Z	97.0413	0.034793
8°S	2021-11-25T00:00:00.000Z	108.03	0.0294538
8°S	2021-11-25T00:00:00.000Z	120	0.0261989
8°S	2021-11-25T00:00:00.000Z	133.076	0.0241413
8°S	2021-11-25T00:00:00.000Z	147.406	0.0231017
8°S	2021-11-26T00:00:00.000Z	16.5253	4.68378
8°S	2021-11-26T00:00:00.000Z	19.4298	4.42012
8°S	2021-11-26T00:00:00.000Z	22.7576	3.88198
8°S	2021-11-26T00:00:00.000Z	26.5583	3.11065
8°S	2021-11-26T00:00:00.000Z	30.8746	2.30937
8°S	2021-11-26T00:00:00.000Z	35.7402	1.51415
8°S	2021-11-26T00:00:00.000Z	41.18	0.83624
8°S	2021-11-26T00:00:00.000Z	47.2119	0.373292
8°S	2021-11-26T00:00:00.000Z	53.8506	0.148803
8°S	2021-11-26T00:00:00.000Z	61.1128	0.0745275
8°S	2021-11-26T00:00:00.000Z	69.0217	0.0586802
8°S	2021-11-26T00:00:00.000Z	77.6112	0.0543672
8°S	2021-11-26T00:00:00.000Z	86.9294	0.0458077
8°S	2021-11-26T00:00:00.000Z	97.0413	0.0367579
8°S	2021-11-26T00:00:00.000Z	108.03	0.0303799
8°S	2021-11-26T00:00:00.000Z	120	0.0266569
8°S	2021-11-26T00:00:00.000Z	133.076	0.0243709
8°S	2021-11-26T00:00:00.000Z	147.406	0.0231806
8°S	2021-11-27T00:00:00.000Z	16.5253	4.7257
8°S	2021-11-27T00:00:00.000Z	19.4298	4.41005
8°S	2021-11-27T00:00:00.000Z	22.7576	3.86342
8°S	2021-11-27T00:00:00.000Z	26.5583	3.08474
8°S	2021-11-27T00:00:00.000Z	30.8746	2.26325
8°S	2021-11-27T00:00:00.000Z	35.7402	1.45351
8°S	2021-11-27T00:00:00.000Z	41.18	0.78996
8°S	2021-11-27T00:00:00.000Z	47.2119	0.358864
8°S	2021-11-27T00:00:00.000Z	53.8506	0.154393
8°S	2021-11-27T00:00:00.000Z	61.1128	0.0870136
8°S	2021-11-27T00:00:00.000Z	69.0217	0.0702992
8°S	2021-11-27T00:00:00.000Z	77.6112	0.0621691
8°S	2021-11-27T00:00:00.000Z	86.9294	0.0501516
8°S	2021-11-27T00:00:00.000Z	97.0413	0.0387725
8°S	2021-11-27T00:00:00.000Z	108.03	0.0311691
8°S	2021-11-27T00:00:00.000Z	120	0.0271006
8°S	2021-11-27T00:00:00.000Z	133.076	0.0245945
8°S	2021-11-27T00:00:00.000Z	147.406	0.0232859
8°S	2021-11-28T00:00:00.000Z	16.5253	4.7386
8°S	2021-11-28T00:00:00.000Z	19.4298	4.38567
8°S	2021-11-28T00:00:00.000Z	22.7576	3.77798
8°S	2021-11-28T00:00:00.000Z	26.5583	3.00638
8°S	2021-11-28T00:00:00.000Z	30.8746	2.18267
8°S	2021-11-28T00:00:00.000Z	35.7402	1.3921
8°S	2021-11-28T00:00:00.000Z	41.18	0.761267
8°S	2021-11-28T00:00:00.000Z	47.2119	0.359384
8°S	2021-11-28T00:00:00.000Z	53.8506	0.170793
8°S	2021-11-28T00:00:00.000Z	61.1128	0.10739
8°S	2021-11-28T00:00:00.000Z	69.0217	0.087226
8°S	2021-11-28T00:00:00.000Z	77.6112	0.0711881
8°S	2021-11-28T00:00:00.000Z	86.9294	0.0525276
8°S	2021-11-28T00:00:00.000Z	97.0413	0.0381274
8°S	2021-11-28T00:00:00.000Z	108.03	0.0301333
8°S	2021-11-28T00:00:00.000Z	120	0.0263161
8°S	2021-11-28T00:00:00.000Z	133.076	0.0241192
8°S	2021-11-28T00:00:00.000Z	147.406	0.0230838
8°S	2021-11-29T00:00:00.000Z	16.5253	4.66002
8°S	2021-11-29T00:00:00.000Z	19.4298	4.26753
8°S	2021-11-29T00:00:00.000Z	22.7576	3.57569
8°S	2021-11-29T00:00:00.000Z	26.5583	2.8286
8°S	2021-11-29T00:00:00.000Z	30.8746	2.0379
8°S	2021-11-29T00:00:00.000Z	35.7402	1.29409
8°S	2021-11-29T00:00:00.000Z	41.18	0.706974
8°S	2021-11-29T00:00:00.000Z	47.2119	0.339252
8°S	2021-11-29T00:00:00.000Z	53.8506	0.172235
8°S	2021-11-29T00:00:00.000Z	61.1128	0.115074
8°S	2021-11-29T00:00:00.000Z	69.0217	0.0938321
8°S	2021-11-29T00:00:00.000Z	77.6112	0.0724196
8°S	2021-11-29T00:00:00.000Z	86.9294	0.0504223
8°S	2021-11-29T00:00:00.000Z	97.0413	0.0355862
8°S	2021-11-29T00:00:00.000Z	108.03	0.0284385
8°S	2021-11-29T00:00:00.000Z	120	0.0252234
8°S	2021-11-29T00:00:00.000Z	133.076	0.0235654
8°S	2021-11-29T00:00:00.000Z	147.406	0.0228636
8°S	2021-11-30T00:00:00.000Z	16.5253	4.65346
8°S	2021-11-30T00:00:00.000Z	19.4298	4.28164
8°S	2021-11-30T00:00:00.000Z	22.7576	3.51506
8°S	2021-11-30T00:00:00.000Z	26.5583	2.77698
8°S	2021-11-30T00:00:00.000Z	30.8746	1.99583
8°S	2021-11-30T00:00:00.000Z	35.7402	1.26104
8°S	2021-11-30T00:00:00.000Z	41.18	0.689242
8°S	2021-11-30T00:00:00.000Z	47.2119	0.339617
8°S	2021-11-30T00:00:00.000Z	53.8506	0.183145
8°S	2021-11-30T00:00:00.000Z	61.1128	0.126369
8°S	2021-11-30T00:00:00.000Z	69.0217	0.10376
8°S	2021-11-30T00:00:00.000Z	77.6112	0.0803917
8°S	2021-11-30T00:00:00.000Z	86.9294	0.0555548
8°S	2021-11-30T00:00:00.000Z	97.0413	0.0379738
8°S	2021-11-30T00:00:00.000Z	108.03	0.0290419
8°S	2021-11-30T00:00:00.000Z	120	0.0253051
8°S	2021-11-30T00:00:00.000Z	133.076	0.0236239
8°S	2021-11-30T00:00:00.000Z	147.406	0.0228928
8°S	2021-12-01T00:00:00.000Z	16.5253	4.68792
8°S	2021-12-01T00:00:00.000Z	19.4298	4.33211
8°S	2021-12-01T00:00:00.000Z	22.7576	3.53611
8°S	2021-12-01T00:00:00.000Z	26.5583	2.78176
8°S	2021-12-01T00:00:00.000Z	30.8746	1.97743
8°S	2021-12-01T00:00:00.000Z	35.7402	1.23216
8°S	2021-12-01T00:00:00.000Z	41.18	0.674314
8°S	2021-12-01T00:00:00.000Z	47.2119	0.348377
8°S	2021-12-01T00:00:00.000Z	53.8506	0.204639
8°S	2021-12-01T00:00:00.000Z	61.1128	0.149315
8°S	2021-12-01T00:00:00.000Z	69.0217	0.1213
8°S	2021-12-01T00:00:00.000Z	77.6112	0.0910229
8°S	2021-12-01T00:00:00.000Z	86.9294	0.0606189
8°S	2021-12-01T00:00:00.000Z	97.0413	0.0396414
8°S	2021-12-01T00:00:00.000Z	108.03	0.0292755
8°S	2021-12-01T00:00:00.000Z	120	0.0251893
8°S	2021-12-01T00:00:00.000Z	133.076	0.0236024
8°S	2021-12-01T00:00:00.000Z	147.406	0.022888
8°S	2021-12-02T00:00:00.000Z	16.5253	4.68175
8°S	2021-12-02T00:00:00.000Z	19.4298	4.29775
8°S	2021-12-02T00:00:00.000Z	22.7576	3.5292
8°S	2021-12-02T00:00:00.000Z	26.5583	2.75992
8°S	2021-12-02T00:00:00.000Z	30.8746	1.94085
8°S	2021-12-02T00:00:00.000Z	35.7402	1.19895
8°S	2021-12-02T00:00:00.000Z	41.18	0.659072
8°S	2021-12-02T00:00:00.000Z	47.2119	0.353259
8°S	2021-12-02T00:00:00.000Z	53.8506	0.222914
8°S	2021-12-02T00:00:00.000Z	61.1128	0.171066
8°S	2021-12-02T00:00:00.000Z	69.0217	0.135816
8°S	2021-12-02T00:00:00.000Z	77.6112	0.095805
8°S	2021-12-02T00:00:00.000Z	86.9294	0.0596244
8°S	2021-12-02T00:00:00.000Z	97.0413	0.0374158
8°S	2021-12-02T00:00:00.000Z	108.03	0.027742
8°S	2021-12-02T00:00:00.000Z	120	0.0244449
8°S	2021-12-02T00:00:00.000Z	133.076	0.023287
8°S	2021-12-02T00:00:00.000Z	147.406	0.0227644
8°S	2021-12-03T00:00:00.000Z	16.5253	4.69561
8°S	2021-12-03T00:00:00.000Z	19.4298	4.21355
8°S	2021-12-03T00:00:00.000Z	22.7576	3.48133
8°S	2021-12-03T00:00:00.000Z	26.5583	2.71625
8°S	2021-12-03T00:00:00.000Z	30.8746	1.91081
8°S	2021-12-03T00:00:00.000Z	35.7402	1.19124
8°S	2021-12-03T00:00:00.000Z	41.18	0.668884
8°S	2021-12-03T00:00:00.000Z	47.2119	0.370472
8°S	2021-12-03T00:00:00.000Z	53.8506	0.238584
8°S	2021-12-03T00:00:00.000Z	61.1128	0.185618
8°S	2021-12-03T00:00:00.000Z	69.0217	0.147521
8°S	2021-12-03T00:00:00.000Z	77.6112	0.103674
8°S	2021-12-03T00:00:00.000Z	86.9294	0.0634923
8°S	2021-12-03T00:00:00.000Z	97.0413	0.0387436
8°S	2021-12-03T00:00:00.000Z	108.03	0.0279095
8°S	2021-12-03T00:00:00.000Z	120	0.0243842
8°S	2021-12-03T00:00:00.000Z	133.076	0.0232585
8°S	2021-12-03T00:00:00.000Z	147.406	0.0227604
8°S	2021-12-04T00:00:00.000Z	16.5253	4.67917
8°S	2021-12-04T00:00:00.000Z	19.4298	4.07853
8°S	2021-12-04T00:00:00.000Z	22.7576	3.32632
8°S	2021-12-04T00:00:00.000Z	26.5583	2.539
8°S	2021-12-04T00:00:00.000Z	30.8746	1.7305
8°S	2021-12-04T00:00:00.000Z	35.7402	1.03323
8°S	2021-12-04T00:00:00.000Z	41.18	0.557502
8°S	2021-12-04T00:00:00.000Z	47.2119	0.307176
8°S	2021-12-04T00:00:00.000Z	53.8506	0.207679
8°S	2021-12-04T00:00:00.000Z	61.1128	0.165192
8°S	2021-12-04T00:00:00.000Z	69.0217	0.129141
8°S	2021-12-04T00:00:00.000Z	77.6112	0.0893999
8°S	2021-12-04T00:00:00.000Z	86.9294	0.0547568
8°S	2021-12-04T00:00:00.000Z	97.0413	0.0347529
8°S	2021-12-04T00:00:00.000Z	108.03	0.0265615
8°S	2021-12-04T00:00:00.000Z	120	0.0239631
8°S	2021-12-04T00:00:00.000Z	133.076	0.023096
8°S	2021-12-04T00:00:00.000Z	147.406	0.0226917
8°S	2021-12-05T00:00:00.000Z	16.5253	4.65415
8°S	2021-12-05T00:00:00.000Z	19.4298	4.01666
8°S	2021-12-05T00:00:00.000Z	22.7576	3.28445
8°S	2021-12-05T00:00:00.000Z	26.5583	2.51248
8°S	2021-12-05T00:00:00.000Z	30.8746	1.69843
8°S	2021-12-05T00:00:00.000Z	35.7402	0.98625
8°S	2021-12-05T00:00:00.000Z	41.18	0.507604
8°S	2021-12-05T00:00:00.000Z	47.2119	0.264275
8°S	2021-12-05T00:00:00.000Z	53.8506	0.175048
8°S	2021-12-05T00:00:00.000Z	61.1128	0.138112
8°S	2021-12-05T00:00:00.000Z	69.0217	0.108488
8°S	2021-12-05T00:00:00.000Z	77.6112	0.0772337
8°S	2021-12-05T00:00:00.000Z	86.9294	0.0491417
8°S	2021-12-05T00:00:00.000Z	97.0413	0.0326864
8°S	2021-12-05T00:00:00.000Z	108.03	0.0259609
8°S	2021-12-05T00:00:00.000Z	120	0.0237639
8°S	2021-12-05T00:00:00.000Z	133.076	0.023006
8°S	2021-12-05T00:00:00.000Z	147.406	0.0226629
8°S	2021-12-06T00:00:00.000Z	16.5253	4.70162
8°S	2021-12-06T00:00:00.000Z	19.4298	4.05556
8°S	2021-12-06T00:00:00.000Z	22.7576	3.37624
8°S	2021-12-06T00:00:00.000Z	26.5583	2.63986
8°S	2021-12-06T00:00:00.000Z	30.8746	1.83648
8°S	2021-12-06T00:00:00.000Z	35.7402	1.09332
8°S	2021-12-06T00:00:00.000Z	41.18	0.557044
8°S	2021-12-06T00:00:00.000Z	47.2119	0.263813
8°S	2021-12-06T00:00:00.000Z	53.8506	0.158979
8°S	2021-12-06T00:00:00.000Z	61.1128	0.118621
8°S	2021-12-06T00:00:00.000Z	69.0217	0.0967402
8°S	2021-12-06T00:00:00.000Z	77.6112	0.0742211
8°S	2021-12-06T00:00:00.000Z	86.9294	0.0512175
8°S	2021-12-06T00:00:00.000Z	97.0413	0.0348829
8°S	2021-12-06T00:00:00.000Z	108.03	0.0269521
8°S	2021-12-06T00:00:00.000Z	120	0.0240405
8°S	2021-12-06T00:00:00.000Z	133.076	0.0230927
8°S	2021-12-06T00:00:00.000Z	147.406	0.0227308
8°S	2021-12-07T00:00:00.000Z	16.5253	4.79403
8°S	2021-12-07T00:00:00.000Z	19.4298	4.14022
8°S	2021-12-07T00:00:00.000Z	22.7576	3.48122
8°S	2021-12-07T00:00:00.000Z	26.5583	2.75127
8°S	2021-12-07T00:00:00.000Z	30.8746	1.92425
8°S	2021-12-07T00:00:00.000Z	35.7402	1.13069
8°S	2021-12-07T00:00:00.000Z	41.18	0.544149
8°S	2021-12-07T00:00:00.000Z	47.2119	0.231769
8°S	2021-12-07T00:00:00.000Z	53.8506	0.133897
8°S	2021-12-07T00:00:00.000Z	61.1128	0.0983304
8°S	2021-12-07T00:00:00.000Z	69.0217	0.0812494
8°S	2021-12-07T00:00:00.000Z	77.6112	0.0628227
8°S	2021-12-07T00:00:00.000Z	86.9294	0.0442935
8°S	2021-12-07T00:00:00.000Z	97.0413	0.0317114
8°S	2021-12-07T00:00:00.000Z	108.03	0.0258658
8°S	2021-12-07T00:00:00.000Z	120	0.0237007
8°S	2021-12-07T00:00:00.000Z	133.076	0.0229667
8°S	2021-12-07T00:00:00.000Z	147.406	0.022676
8°S	2021-12-08T00:00:00.000Z	16.5253	4.75509
8°S	2021-12-08T00:00:00.000Z	19.4298	4.1162
8°S	2021-12-08T00:00:00.000Z	22.7576	3.43219
8°S	2021-12-08T00:00:00.000Z	26.5583	2.71183
8°S	2021-12-08T00:00:00.000Z	30.8746	1.88834
8°S	2021-12-08T00:00:00.000Z	35.7402	1.09749
8°S	2021-12-08T00:00:00.000Z	41.18	0.508018
8°S	2021-12-08T00:00:00.000Z	47.2119	0.20007
8°S	2021-12-08T00:00:00.000Z	53.8506	0.112435
8°S	2021-12-08T00:00:00.000Z	61.1128	0.0819063
8°S	2021-12-08T00:00:00.000Z	69.0217	0.0688622
8°S	2021-12-08T00:00:00.000Z	77.6112	0.0548305
8°S	2021-12-08T00:00:00.000Z	86.9294	0.0401458
8°S	2021-12-08T00:00:00.000Z	97.0413	0.0300619
8°S	2021-12-08T00:00:00.000Z	108.03	0.0253252
8°S	2021-12-08T00:00:00.000Z	120	0.0235387
8°S	2021-12-08T00:00:00.000Z	133.076	0.0228959
8°S	2021-12-08T00:00:00.000Z	147.406	0.0226262
8°S	2021-12-09T00:00:00.000Z	16.5253	4.68846
8°S	2021-12-09T00:00:00.000Z	19.4298	4.06004
8°S	2021-12-09T00:00:00.000Z	22.7576	3.37471
8°S	2021-12-09T00:00:00.000Z	26.5583	2.68178
8°S	2021-12-09T00:00:00.000Z	30.8746	1.8885
8°S	2021-12-09T00:00:00.000Z	35.7402	1.11732
8°S	2021-12-09T00:00:00.000Z	41.18	0.523655
8°S	2021-12-09T00:00:00.000Z	47.2119	0.194483
8°S	2021-12-09T00:00:00.000Z	53.8506	0.100563
8°S	2021-12-09T00:00:00.000Z	61.1128	0.0689035
8°S	2021-12-09T00:00:00.000Z	69.0217	0.0589032
8°S	2021-12-09T00:00:00.000Z	77.6112	0.0504823
8°S	2021-12-09T00:00:00.000Z	86.9294	0.0400295
8°S	2021-12-09T00:00:00.000Z	97.0413	0.0312799
8°S	2021-12-09T00:00:00.000Z	108.03	0.0261892
8°S	2021-12-09T00:00:00.000Z	120	0.0239126
8°S	2021-12-09T00:00:00.000Z	133.076	0.023025
8°S	2021-12-09T00:00:00.000Z	147.406	0.0226738
8°S	2021-12-10T00:00:00.000Z	16.5253	4.78798
8°S	2021-12-10T00:00:00.000Z	19.4298	4.2544
8°S	2021-12-10T00:00:00.000Z	22.7576	3.61334
8°S	2021-12-10T00:00:00.000Z	26.5583	2.92287
8°S	2021-12-10T00:00:00.000Z	30.8746	2.10849
8°S	2021-12-10T00:00:00.000Z	35.7402	1.26875
8°S	2021-12-10T00:00:00.000Z	41.18	0.588418
8°S	2021-12-10T00:00:00.000Z	47.2119	0.195979
8°S	2021-12-10T00:00:00.000Z	53.8506	0.0893899
8°S	2021-12-10T00:00:00.000Z	61.1128	0.0586873
8°S	2021-12-10T00:00:00.000Z	69.0217	0.0508137
8°S	2021-12-10T00:00:00.000Z	77.6112	0.0444767
8°S	2021-12-10T00:00:00.000Z	86.9294	0.0364075
8°S	2021-12-10T00:00:00.000Z	97.0413	0.0297088
8°S	2021-12-10T00:00:00.000Z	108.03	0.0256641
8°S	2021-12-10T00:00:00.000Z	120	0.0237458
8°S	2021-12-10T00:00:00.000Z	133.076	0.02296
8°S	2021-12-10T00:00:00.000Z	147.406	0.0226444
8°S	2021-12-11T00:00:00.000Z	16.5253	4.86866
8°S	2021-12-11T00:00:00.000Z	19.4298	4.41332
8°S	2021-12-11T00:00:00.000Z	22.7576	3.82215
8°S	2021-12-11T00:00:00.000Z	26.5583	3.14198
8°S	2021-12-11T00:00:00.000Z	30.8746	2.34377
8°S	2021-12-11T00:00:00.000Z	35.7402	1.4798
8°S	2021-12-11T00:00:00.000Z	41.18	0.72667
8°S	2021-12-11T00:00:00.000Z	47.2119	0.24425
8°S	2021-12-11T00:00:00.000Z	53.8506	0.0884901
8°S	2021-12-11T00:00:00.000Z	61.1128	0.0543909
8°S	2021-12-11T00:00:00.000Z	69.0217	0.0467711
8°S	2021-12-11T00:00:00.000Z	77.6112	0.0416859
8°S	2021-12-11T00:00:00.000Z	86.9294	0.0350464
8°S	2021-12-11T00:00:00.000Z	97.0413	0.029255
8°S	2021-12-11T00:00:00.000Z	108.03	0.0255714
8°S	2021-12-11T00:00:00.000Z	120	0.0237258
8°S	2021-12-11T00:00:00.000Z	133.076	0.0229404
8°S	2021-12-11T00:00:00.000Z	147.406	0.02262
8°S	2021-12-12T00:00:00.000Z	16.5253	4.78767
8°S	2021-12-12T00:00:00.000Z	19.4298	4.2646
8°S	2021-12-12T00:00:00.000Z	22.7576	3.67238
8°S	2021-12-12T00:00:00.000Z	26.5583	2.99051
8°S	2021-12-12T00:00:00.000Z	30.8746	2.21058
8°S	2021-12-12T00:00:00.000Z	35.7402	1.39378
8°S	2021-12-12T00:00:00.000Z	41.18	0.686037
8°S	2021-12-12T00:00:00.000Z	47.2119	0.233253
8°S	2021-12-12T00:00:00.000Z	53.8506	0.0811462
8°S	2021-12-12T00:00:00.000Z	61.1128	0.0492157
8°S	2021-12-12T00:00:00.000Z	69.0217	0.0422052
8°S	2021-12-12T00:00:00.000Z	77.6112	0.0386249
8°S	2021-12-12T00:00:00.000Z	86.9294	0.0338921
8°S	2021-12-12T00:00:00.000Z	97.0413	0.0292023
8°S	2021-12-12T00:00:00.000Z	108.03	0.0258348
8°S	2021-12-12T00:00:00.000Z	120	0.0239533
8°S	2021-12-12T00:00:00.000Z	133.076	0.0230471
8°S	2021-12-12T00:00:00.000Z	147.406	0.0226508
8°S	2021-12-13T00:00:00.000Z	16.5253	4.79512
8°S	2021-12-13T00:00:00.000Z	19.4298	4.27982
8°S	2021-12-13T00:00:00.000Z	22.7576	3.70823
8°S	2021-12-13T00:00:00.000Z	26.5583	3.04623
8°S	2021-12-13T00:00:00.000Z	30.8746	2.27573
8°S	2021-12-13T00:00:00.000Z	35.7402	1.45494
8°S	2021-12-13T00:00:00.000Z	41.18	0.721856
8°S	2021-12-13T00:00:00.000Z	47.2119	0.241182
8°S	2021-12-13T00:00:00.000Z	53.8506	0.0755306
8°S	2021-12-13T00:00:00.000Z	61.1128	0.0456148
8°S	2021-12-13T00:00:00.000Z	69.0217	0.0390797
8°S	2021-12-13T00:00:00.000Z	77.6112	0.0360652
8°S	2021-12-13T00:00:00.000Z	86.9294	0.0321565
8°S	2021-12-13T00:00:00.000Z	97.0413	0.0282391
8°S	2021-12-13T00:00:00.000Z	108.03	0.0253671
8°S	2021-12-13T00:00:00.000Z	120	0.0237628
8°S	2021-12-13T00:00:00.000Z	133.076	0.0229683
8°S	2021-12-13T00:00:00.000Z	147.406	0.0226204
8°S	2021-12-14T00:00:00.000Z	16.5253	4.78327
8°S	2021-12-14T00:00:00.000Z	19.4298	4.30543
8°S	2021-12-14T00:00:00.000Z	22.7576	3.77639
8°S	2021-12-14T00:00:00.000Z	26.5583	3.138
8°S	2021-12-14T00:00:00.000Z	30.8746	2.37326
8°S	2021-12-14T00:00:00.000Z	35.7402	1.54052
8°S	2021-12-14T00:00:00.000Z	41.18	0.782022
8°S	2021-12-14T00:00:00.000Z	47.2119	0.269798
8°S	2021-12-14T00:00:00.000Z	53.8506	0.0796412
8°S	2021-12-14T00:00:00.000Z	61.1128	0.0450764
8°S	2021-12-14T00:00:00.000Z	69.0217	0.0381696
8°S	2021-12-14T00:00:00.000Z	77.6112	0.0353954
8°S	2021-12-14T00:00:00.000Z	86.9294	0.031494
8°S	2021-12-14T00:00:00.000Z	97.0413	0.0276921
8°S	2021-12-14T00:00:00.000Z	108.03	0.0250005
8°S	2021-12-14T00:00:00.000Z	120	0.0235485
8°S	2021-12-14T00:00:00.000Z	133.076	0.0228579
8°S	2021-12-14T00:00:00.000Z	147.406	0.0225769
8°S	2021-12-15T00:00:00.000Z	16.5253	4.65718
8°S	2021-12-15T00:00:00.000Z	19.4298	4.15297
8°S	2021-12-15T00:00:00.000Z	22.7576	3.59342
8°S	2021-12-15T00:00:00.000Z	26.5583	2.91323
8°S	2021-12-15T00:00:00.000Z	30.8746	2.11969
8°S	2021-12-15T00:00:00.000Z	35.7402	1.30645
8°S	2021-12-15T00:00:00.000Z	41.18	0.619239
8°S	2021-12-15T00:00:00.000Z	47.2119	0.20004
8°S	2021-12-15T00:00:00.000Z	53.8506	0.0667137
8°S	2021-12-15T00:00:00.000Z	61.1128	0.0407462
8°S	2021-12-15T00:00:00.000Z	69.0217	0.0353194
8°S	2021-12-15T00:00:00.000Z	77.6112	0.0330267
8°S	2021-12-15T00:00:00.000Z	86.9294	0.0295631
8°S	2021-12-15T00:00:00.000Z	97.0413	0.0264365
8°S	2021-12-15T00:00:00.000Z	108.03	0.0243277
8°S	2021-12-15T00:00:00.000Z	120	0.0232396
8°S	2021-12-15T00:00:00.000Z	133.076	0.0227217
8°S	2021-12-15T00:00:00.000Z	147.406	0.022525
8°S	2021-12-16T00:00:00.000Z	16.5253	4.63435
8°S	2021-12-16T00:00:00.000Z	19.4298	4.09707
8°S	2021-12-16T00:00:00.000Z	22.7576	3.49151
8°S	2021-12-16T00:00:00.000Z	26.5583	2.78408
8°S	2021-12-16T00:00:00.000Z	30.8746	1.97341
8°S	2021-12-16T00:00:00.000Z	35.7402	1.16861
8°S	2021-12-16T00:00:00.000Z	41.18	0.51828
8°S	2021-12-16T00:00:00.000Z	47.2119	0.153192
8°S	2021-12-16T00:00:00.000Z	53.8506	0.0533398
8°S	2021-12-16T00:00:00.000Z	61.1128	0.0361789
8°S	2021-12-16T00:00:00.000Z	69.0217	0.0319066
8°S	2021-12-16T00:00:00.000Z	77.6112	0.0302675
8°S	2021-12-16T00:00:00.000Z	86.9294	0.0277611
8°S	2021-12-16T00:00:00.000Z	97.0413	0.0254019
8°S	2021-12-16T00:00:00.000Z	108.03	0.0238636
8°S	2021-12-16T00:00:00.000Z	120	0.0230664
8°S	2021-12-16T00:00:00.000Z	133.076	0.0226496
8°S	2021-12-16T00:00:00.000Z	147.406	0.0224966
8°S	2021-12-17T00:00:00.000Z	16.5253	4.72964
8°S	2021-12-17T00:00:00.000Z	19.4298	4.23442
8°S	2021-12-17T00:00:00.000Z	22.7576	3.59269
8°S	2021-12-17T00:00:00.000Z	26.5583	2.85853
8°S	2021-12-17T00:00:00.000Z	30.8746	2.02813
8°S	2021-12-17T00:00:00.000Z	35.7402	1.19965
8°S	2021-12-17T00:00:00.000Z	41.18	0.525167
8°S	2021-12-17T00:00:00.000Z	47.2119	0.143511
8°S	2021-12-17T00:00:00.000Z	53.8506	0.0480084
8°S	2021-12-17T00:00:00.000Z	61.1128	0.0337611
8°S	2021-12-17T00:00:00.000Z	69.0217	0.0296363
8°S	2021-12-17T00:00:00.000Z	77.6112	0.0285115
8°S	2021-12-17T00:00:00.000Z	86.9294	0.0268245
8°S	2021-12-17T00:00:00.000Z	97.0413	0.024983
8°S	2021-12-17T00:00:00.000Z	108.03	0.0237163
8°S	2021-12-17T00:00:00.000Z	120	0.0230423
8°S	2021-12-17T00:00:00.000Z	133.076	0.0226414
8°S	2021-12-17T00:00:00.000Z	147.406	0.0224915
8°S	2021-12-18T00:00:00.000Z	16.5253	4.83217
8°S	2021-12-18T00:00:00.000Z	19.4298	4.34307
8°S	2021-12-18T00:00:00.000Z	22.7576	3.65707
8°S	2021-12-18T00:00:00.000Z	26.5583	2.91007
8°S	2021-12-18T00:00:00.000Z	30.8746	2.09327
8°S	2021-12-18T00:00:00.000Z	35.7402	1.27581
8°S	2021-12-18T00:00:00.000Z	41.18	0.584002
8°S	2021-12-18T00:00:00.000Z	47.2119	0.162593
8°S	2021-12-18T00:00:00.000Z	53.8506	0.0489899
8°S	2021-12-18T00:00:00.000Z	61.1128	0.0329962
8°S	2021-12-18T00:00:00.000Z	69.0217	0.0285012
8°S	2021-12-18T00:00:00.000Z	77.6112	0.0274914
8°S	2021-12-18T00:00:00.000Z	86.9294	0.0262263
8°S	2021-12-18T00:00:00.000Z	97.0413	0.024745
8°S	2021-12-18T00:00:00.000Z	108.03	0.0236255
8°S	2021-12-18T00:00:00.000Z	120	0.0230133
8°S	2021-12-18T00:00:00.000Z	133.076	0.0226314
8°S	2021-12-18T00:00:00.000Z	147.406	0.0224847
8°S	2021-12-19T00:00:00.000Z	16.5253	4.72106
8°S	2021-12-19T00:00:00.000Z	19.4298	4.21569
8°S	2021-12-19T00:00:00.000Z	22.7576	3.45761
8°S	2021-12-19T00:00:00.000Z	26.5583	2.74064
8°S	2021-12-19T00:00:00.000Z	30.8746	1.97423
8°S	2021-12-19T00:00:00.000Z	35.7402	1.21179
8°S	2021-12-19T00:00:00.000Z	41.18	0.56017
8°S	2021-12-19T00:00:00.000Z	47.2119	0.16223
8°S	2021-12-19T00:00:00.000Z	53.8506	0.0486569
8°S	2021-12-19T00:00:00.000Z	61.1128	0.0320476
8°S	2021-12-19T00:00:00.000Z	69.0217	0.0277457
8°S	2021-12-19T00:00:00.000Z	77.6112	0.0267907
8°S	2021-12-19T00:00:00.000Z	86.9294	0.025767
8°S	2021-12-19T00:00:00.000Z	97.0413	0.0245474
8°S	2021-12-19T00:00:00.000Z	108.03	0.0235828
8°S	2021-12-19T00:00:00.000Z	120	0.0230144
8°S	2021-12-19T00:00:00.000Z	133.076	0.0226437
8°S	2021-12-19T00:00:00.000Z	147.406	0.0224844
8°S	2021-12-20T00:00:00.000Z	16.5253	4.60972
8°S	2021-12-20T00:00:00.000Z	19.4298	4.08203
8°S	2021-12-20T00:00:00.000Z	22.7576	3.29904
8°S	2021-12-20T00:00:00.000Z	26.5583	2.57236
8°S	2021-12-20T00:00:00.000Z	30.8746	1.81163
8°S	2021-12-20T00:00:00.000Z	35.7402	1.07446
8°S	2021-12-20T00:00:00.000Z	41.18	0.471879
8°S	2021-12-20T00:00:00.000Z	47.2119	0.133561
8°S	2021-12-20T00:00:00.000Z	53.8506	0.043304
8°S	2021-12-20T00:00:00.000Z	61.1128	0.0302419
8°S	2021-12-20T00:00:00.000Z	69.0217	0.0268531
8°S	2021-12-20T00:00:00.000Z	77.6112	0.0259941
8°S	2021-12-20T00:00:00.000Z	86.9294	0.0251828
8°S	2021-12-20T00:00:00.000Z	97.0413	0.0242083
8°S	2021-12-20T00:00:00.000Z	108.03	0.0234535
8°S	2021-12-20T00:00:00.000Z	120	0.0229813
8°S	2021-12-20T00:00:00.000Z	133.076	0.0226487
8°S	2021-12-20T00:00:00.000Z	147.406	0.0224828
8°S	2021-12-21T00:00:00.000Z	16.5253	4.72929
8°S	2021-12-21T00:00:00.000Z	19.4298	4.28944
8°S	2021-12-21T00:00:00.000Z	22.7576	3.55561
8°S	2021-12-21T00:00:00.000Z	26.5583	2.76424
8°S	2021-12-21T00:00:00.000Z	30.8746	1.97088
8°S	2021-12-21T00:00:00.000Z	35.7402	1.21294
8°S	2021-12-21T00:00:00.000Z	41.18	0.575419
8°S	2021-12-21T00:00:00.000Z	47.2119	0.177859
8°S	2021-12-21T00:00:00.000Z	53.8506	0.0458464
8°S	2021-12-21T00:00:00.000Z	61.1128	0.0298781
8°S	2021-12-21T00:00:00.000Z	69.0217	0.0263714
8°S	2021-12-21T00:00:00.000Z	77.6112	0.0253931
8°S	2021-12-21T00:00:00.000Z	86.9294	0.0247181
8°S	2021-12-21T00:00:00.000Z	97.0413	0.0239214
8°S	2021-12-21T00:00:00.000Z	108.03	0.0233031
8°S	2021-12-21T00:00:00.000Z	120	0.022904
8°S	2021-12-21T00:00:00.000Z	133.076	0.0226219
8°S	2021-12-21T00:00:00.000Z	147.406	0.0224707
8°S	2021-12-22T00:00:00.000Z	16.5253	4.64943
8°S	2021-12-22T00:00:00.000Z	19.4298	4.13305
8°S	2021-12-22T00:00:00.000Z	22.7576	3.38167
8°S	2021-12-22T00:00:00.000Z	26.5583	2.59304
8°S	2021-12-22T00:00:00.000Z	30.8746	1.84431
8°S	2021-12-22T00:00:00.000Z	35.7402	1.15615
8°S	2021-12-22T00:00:00.000Z	41.18	0.576626
8°S	2021-12-22T00:00:00.000Z	47.2119	0.194302
8°S	2021-12-22T00:00:00.000Z	53.8506	0.049501
8°S	2021-12-22T00:00:00.000Z	61.1128	0.029602
8°S	2021-12-22T00:00:00.000Z	69.0217	0.0260604
8°S	2021-12-22T00:00:00.000Z	77.6112	0.0249745
8°S	2021-12-22T00:00:00.000Z	86.9294	0.0243858
8°S	2021-12-22T00:00:00.000Z	97.0413	0.0237396
8°S	2021-12-22T00:00:00.000Z	108.03	0.0232205
8°S	2021-12-22T00:00:00.000Z	120	0.0228653
8°S	2021-12-22T00:00:00.000Z	133.076	0.0226184
8°S	2021-12-22T00:00:00.000Z	147.406	0.0224732
8°S	2021-12-23T00:00:00.000Z	16.5253	4.59674
8°S	2021-12-23T00:00:00.000Z	19.4298	4.03867
8°S	2021-12-23T00:00:00.000Z	22.7576	3.29185
8°S	2021-12-23T00:00:00.000Z	26.5583	2.51452
8°S	2021-12-23T00:00:00.000Z	30.8746	1.78536
8°S	2021-12-23T00:00:00.000Z	35.7402	1.12707
8°S	2021-12-23T00:00:00.000Z	41.18	0.579589
8°S	2021-12-23T00:00:00.000Z	47.2119	0.21131
8°S	2021-12-23T00:00:00.000Z	53.8506	0.0566278
8°S	2021-12-23T00:00:00.000Z	61.1128	0.0298805
8°S	2021-12-23T00:00:00.000Z	69.0217	0.0260348
8°S	2021-12-23T00:00:00.000Z	77.6112	0.0248326
8°S	2021-12-23T00:00:00.000Z	86.9294	0.0242569
8°S	2021-12-23T00:00:00.000Z	97.0413	0.0237098
8°S	2021-12-23T00:00:00.000Z	108.03	0.0232381
8°S	2021-12-23T00:00:00.000Z	120	0.0228988
8°S	2021-12-23T00:00:00.000Z	133.076	0.0226592
8°S	2021-12-23T00:00:00.000Z	147.406	0.0225047
8°S	2021-12-24T00:00:00.000Z	16.5253	4.77515
8°S	2021-12-24T00:00:00.000Z	19.4298	4.33909
8°S	2021-12-24T00:00:00.000Z	22.7576	3.67566
8°S	2021-12-24T00:00:00.000Z	26.5583	2.88533
8°S	2021-12-24T00:00:00.000Z	30.8746	2.08518
8°S	2021-12-24T00:00:00.000Z	35.7402	1.34566
8°S	2021-12-24T00:00:00.000Z	41.18	0.717245
8°S	2021-12-24T00:00:00.000Z	47.2119	0.272632
8°S	2021-12-24T00:00:00.000Z	53.8506	0.0677658
8°S	2021-12-24T00:00:00.000Z	61.1128	0.0307279
8°S	2021-12-24T00:00:00.000Z	69.0217	0.0262276
8°S	2021-12-24T00:00:00.000Z	77.6112	0.0249701
8°S	2021-12-24T00:00:00.000Z	86.9294	0.0243291
8°S	2021-12-24T00:00:00.000Z	97.0413	0.0237448
8°S	2021-12-24T00:00:00.000Z	108.03	0.0232334
8°S	2021-12-24T00:00:00.000Z	120	0.0228807
8°S	2021-12-24T00:00:00.000Z	133.076	0.022644
8°S	2021-12-24T00:00:00.000Z	147.406	0.0224944
8°S	2021-12-25T00:00:00.000Z	16.5253	4.69418
8°S	2021-12-25T00:00:00.000Z	19.4298	4.18974
8°S	2021-12-25T00:00:00.000Z	22.7576	3.51327
8°S	2021-12-25T00:00:00.000Z	26.5583	2.73169
8°S	2021-12-25T00:00:00.000Z	30.8746	1.94743
8°S	2021-12-25T00:00:00.000Z	35.7402	1.22938
8°S	2021-12-25T00:00:00.000Z	41.18	0.628646
8°S	2021-12-25T00:00:00.000Z	47.2119	0.220336
8°S	2021-12-25T00:00:00.000Z	53.8506	0.0591043
8°S	2021-12-25T00:00:00.000Z	61.1128	0.0297207
8°S	2021-12-25T00:00:00.000Z	69.0217	0.0259901
8°S	2021-12-25T00:00:00.000Z	77.6112	0.0249261
8°S	2021-12-25T00:00:00.000Z	86.9294	0.0242143
8°S	2021-12-25T00:00:00.000Z	97.0413	0.0235845
8°S	2021-12-25T00:00:00.000Z	108.03	0.0230959
8°S	2021-12-25T00:00:00.000Z	120	0.0227724
8°S	2021-12-25T00:00:00.000Z	133.076	0.0225618
8°S	2021-12-25T00:00:00.000Z	147.406	0.0224535
8°S	2021-12-26T00:00:00.000Z	16.5253	4.51803
8°S	2021-12-26T00:00:00.000Z	19.4298	3.93466
8°S	2021-12-26T00:00:00.000Z	22.7576	3.25535
8°S	2021-12-26T00:00:00.000Z	26.5583	2.51406
8°S	2021-12-26T00:00:00.000Z	30.8746	1.78892
8°S	2021-12-26T00:00:00.000Z	35.7402	1.13004
8°S	2021-12-26T00:00:00.000Z	41.18	0.581403
8°S	2021-12-26T00:00:00.000Z	47.2119	0.209845
8°S	2021-12-26T00:00:00.000Z	53.8506	0.0604943
8°S	2021-12-26T00:00:00.000Z	61.1128	0.0301314
8°S	2021-12-26T00:00:00.000Z	69.0217	0.026125
8°S	2021-12-26T00:00:00.000Z	77.6112	0.0249595
8°S	2021-12-26T00:00:00.000Z	86.9294	0.0242218
8°S	2021-12-26T00:00:00.000Z	97.0413	0.0235918
8°S	2021-12-26T00:00:00.000Z	108.03	0.0231003
8°S	2021-12-26T00:00:00.000Z	120	0.0227757
8°S	2021-12-26T00:00:00.000Z	133.076	0.0225565
8°S	2021-12-26T00:00:00.000Z	147.406	0.0224532
8°S	2021-12-27T00:00:00.000Z	16.5253	4.66166
8°S	2021-12-27T00:00:00.000Z	19.4298	4.15945
8°S	2021-12-27T00:00:00.000Z	22.7576	3.50392
8°S	2021-12-27T00:00:00.000Z	26.5583	2.74858
8°S	2021-12-27T00:00:00.000Z	30.8746	1.97418
8°S	2021-12-27T00:00:00.000Z	35.7402	1.25967
8°S	2021-12-27T00:00:00.000Z	41.18	0.663407
8°S	2021-12-27T00:00:00.000Z	47.2119	0.248937
8°S	2021-12-27T00:00:00.000Z	53.8506	0.067318
8°S	2021-12-27T00:00:00.000Z	61.1128	0.0308669
8°S	2021-12-27T00:00:00.000Z	69.0217	0.0263418
8°S	2021-12-27T00:00:00.000Z	77.6112	0.025065
8°S	2021-12-27T00:00:00.000Z	86.9294	0.0242844
8°S	2021-12-27T00:00:00.000Z	97.0413	0.0236152
8°S	2021-12-27T00:00:00.000Z	108.03	0.0231039
8°S	2021-12-27T00:00:00.000Z	120	0.0227782
8°S	2021-12-27T00:00:00.000Z	133.076	0.0225585
8°S	2021-12-27T00:00:00.000Z	147.406	0.0224563
8°S	2021-12-28T00:00:00.000Z	16.5253	4.71661
8°S	2021-12-28T00:00:00.000Z	19.4298	4.25311
8°S	2021-12-28T00:00:00.000Z	22.7576	3.59545
8°S	2021-12-28T00:00:00.000Z	26.5583	2.80358
8°S	2021-12-28T00:00:00.000Z	30.8746	1.98821
8°S	2021-12-28T00:00:00.000Z	35.7402	1.25013
8°S	2021-12-28T00:00:00.000Z	41.18	0.6483
8°S	2021-12-28T00:00:00.000Z	47.2119	0.237547
8°S	2021-12-28T00:00:00.000Z	53.8506	0.0643338
8°S	2021-12-28T00:00:00.000Z	61.1128	0.030895
8°S	2021-12-28T00:00:00.000Z	69.0217	0.0264546
8°S	2021-12-28T00:00:00.000Z	77.6112	0.0251865
8°S	2021-12-28T00:00:00.000Z	86.9294	0.0243252
8°S	2021-12-28T00:00:00.000Z	97.0413	0.0235975
8°S	2021-12-28T00:00:00.000Z	108.03	0.023068
8°S	2021-12-28T00:00:00.000Z	120	0.0227498
8°S	2021-12-28T00:00:00.000Z	133.076	0.0225428
8°S	2021-12-28T00:00:00.000Z	147.406	0.0224531
8°S	2021-12-29T00:00:00.000Z	16.5253	4.57143
8°S	2021-12-29T00:00:00.000Z	19.4298	4.04675
8°S	2021-12-29T00:00:00.000Z	22.7576	3.34535
8°S	2021-12-29T00:00:00.000Z	26.5583	2.56149
8°S	2021-12-29T00:00:00.000Z	30.8746	1.79853
8°S	2021-12-29T00:00:00.000Z	35.7402	1.12432
8°S	2021-12-29T00:00:00.000Z	41.18	0.580398
8°S	2021-12-29T00:00:00.000Z	47.2119	0.21419
8°S	2021-12-29T00:00:00.000Z	53.8506	0.063184
8°S	2021-12-29T00:00:00.000Z	61.1128	0.0314341
8°S	2021-12-29T00:00:00.000Z	69.0217	0.0267884
8°S	2021-12-29T00:00:00.000Z	77.6112	0.0254102
8°S	2021-12-29T00:00:00.000Z	86.9294	0.0244809
8°S	2021-12-29T00:00:00.000Z	97.0413	0.0237048
8°S	2021-12-29T00:00:00.000Z	108.03	0.0231362
8°S	2021-12-29T00:00:00.000Z	120	0.0227907
8°S	2021-12-29T00:00:00.000Z	133.076	0.0225736
8°S	2021-12-29T00:00:00.000Z	147.406	0.0224655
8°S	2021-12-30T00:00:00.000Z	16.5253	4.64044
8°S	2021-12-30T00:00:00.000Z	19.4298	4.16294
8°S	2021-12-30T00:00:00.000Z	22.7576	3.51718
8°S	2021-12-30T00:00:00.000Z	26.5583	2.76346
8°S	2021-12-30T00:00:00.000Z	30.8746	1.98946
8°S	2021-12-30T00:00:00.000Z	35.7402	1.27374
8°S	2021-12-30T00:00:00.000Z	41.18	0.679243
8°S	2021-12-30T00:00:00.000Z	47.2119	0.263554
8°S	2021-12-30T00:00:00.000Z	53.8506	0.0737927
8°S	2021-12-30T00:00:00.000Z	61.1128	0.0326773
8°S	2021-12-30T00:00:00.000Z	69.0217	0.0271942
8°S	2021-12-30T00:00:00.000Z	77.6112	0.0256877
8°S	2021-12-30T00:00:00.000Z	86.9294	0.0246821
8°S	2021-12-30T00:00:00.000Z	97.0413	0.0238308
8°S	2021-12-30T00:00:00.000Z	108.03	0.0232035
8°S	2021-12-30T00:00:00.000Z	120	0.0228295
8°S	2021-12-30T00:00:00.000Z	133.076	0.0225996
8°S	2021-12-30T00:00:00.000Z	147.406	0.0224796
8°S	2021-12-31T00:00:00.000Z	16.5253	4.68907
8°S	2021-12-31T00:00:00.000Z	19.4298	4.24845
8°S	2021-12-31T00:00:00.000Z	22.7576	3.64778
8°S	2021-12-31T00:00:00.000Z	26.5583	2.90836
8°S	2021-12-31T00:00:00.000Z	30.8746	2.11242
8°S	2021-12-31T00:00:00.000Z	35.7402	1.35627
8°S	2021-12-31T00:00:00.000Z	41.18	0.721019
8°S	2021-12-31T00:00:00.000Z	47.2119	0.277447
8°S	2021-12-31T00:00:00.000Z	53.8506	0.0768141
8°S	2021-12-31T00:00:00.000Z	61.1128	0.0331775
8°S	2021-12-31T00:00:00.000Z	69.0217	0.0274359
8°S	2021-12-31T00:00:00.000Z	77.6112	0.0259667
8°S	2021-12-31T00:00:00.000Z	86.9294	0.0248279
8°S	2021-12-31T00:00:00.000Z	97.0413	0.0238948
8°S	2021-12-31T00:00:00.000Z	108.03	0.0232253
8°S	2021-12-31T00:00:00.000Z	120	0.0228347
8°S	2021-12-31T00:00:00.000Z	133.076	0.0225954
8°S	2021-12-31T00:00:00.000Z	147.406	0.0224777
8°S	2022-01-01T00:00:00.000Z	16.5253	4.49001
8°S	2022-01-01T00:00:00.000Z	19.4298	4.00371
8°S	2022-01-01T00:00:00.000Z	22.7576	3.37229
8°S	2022-01-01T00:00:00.000Z	26.5583	2.63817
8°S	2022-01-01T00:00:00.000Z	30.8746	1.88304
8°S	2022-01-01T00:00:00.000Z	35.7402	1.18393
8°S	2022-01-01T00:00:00.000Z	41.18	0.610822
8°S	2022-01-01T00:00:00.000Z	47.2119	0.22755
8°S	2022-01-01T00:00:00.000Z	53.8506	0.0706538
8°S	2022-01-01T00:00:00.000Z	61.1128	0.0329157
8°S	2022-01-01T00:00:00.000Z	69.0217	0.02738
8°S	2022-01-01T00:00:00.000Z	77.6112	0.0259255
8°S	2022-01-01T00:00:00.000Z	86.9294	0.0247318
8°S	2022-01-01T00:00:00.000Z	97.0413	0.0238196
8°S	2022-01-01T00:00:00.000Z	108.03	0.0231809
8°S	2022-01-01T00:00:00.000Z	120	0.0228074
8°S	2022-01-01T00:00:00.000Z	133.076	0.0225698
8°S	2022-01-01T00:00:00.000Z	147.406	0.0224673
8°S	2022-01-02T00:00:00.000Z	16.5253	4.44991
8°S	2022-01-02T00:00:00.000Z	19.4298	3.96549
8°S	2022-01-02T00:00:00.000Z	22.7576	3.35062
8°S	2022-01-02T00:00:00.000Z	26.5583	2.64004
8°S	2022-01-02T00:00:00.000Z	30.8746	1.90312
8°S	2022-01-02T00:00:00.000Z	35.7402	1.20998
8°S	2022-01-02T00:00:00.000Z	41.18	0.635748
8°S	2022-01-02T00:00:00.000Z	47.2119	0.24444
8°S	2022-01-02T00:00:00.000Z	53.8506	0.0762551
8°S	2022-01-02T00:00:00.000Z	61.1128	0.0338521
8°S	2022-01-02T00:00:00.000Z	69.0217	0.0274619
8°S	2022-01-02T00:00:00.000Z	77.6112	0.0258384
8°S	2022-01-02T00:00:00.000Z	86.9294	0.0245968
8°S	2022-01-02T00:00:00.000Z	97.0413	0.0237198
8°S	2022-01-02T00:00:00.000Z	108.03	0.0231142
8°S	2022-01-02T00:00:00.000Z	120	0.0227552
8°S	2022-01-02T00:00:00.000Z	133.076	0.0225369
8°S	2022-01-02T00:00:00.000Z	147.406	0.0224578
8°S	2022-01-03T00:00:00.000Z	16.5253	4.52888
8°S	2022-01-03T00:00:00.000Z	19.4298	4.04939
8°S	2022-01-03T00:00:00.000Z	22.7576	3.43727
8°S	2022-01-03T00:00:00.000Z	26.5583	2.71134
8°S	2022-01-03T00:00:00.000Z	30.8746	1.94354
8°S	2022-01-03T00:00:00.000Z	35.7402	1.21918
8°S	2022-01-03T00:00:00.000Z	41.18	0.630371
8°S	2022-01-03T00:00:00.000Z	47.2119	0.238447
8°S	2022-01-03T00:00:00.000Z	53.8506	0.0733341
8°S	2022-01-03T00:00:00.000Z	61.1128	0.0336803
8°S	2022-01-03T00:00:00.000Z	69.0217	0.0274079
8°S	2022-01-03T00:00:00.000Z	77.6112	0.025707
8°S	2022-01-03T00:00:00.000Z	86.9294	0.0244342
8°S	2022-01-03T00:00:00.000Z	97.0413	0.0235958
8°S	2022-01-03T00:00:00.000Z	108.03	0.0230265
8°S	2022-01-03T00:00:00.000Z	120	0.0226926
8°S	2022-01-03T00:00:00.000Z	133.076	0.0225087
8°S	2022-01-03T00:00:00.000Z	147.406	0.0224508
8°S	2022-01-04T00:00:00.000Z	16.5253	4.43129
8°S	2022-01-04T00:00:00.000Z	19.4298	3.90408
8°S	2022-01-04T00:00:00.000Z	22.7576	3.24579
8°S	2022-01-04T00:00:00.000Z	26.5583	2.49833
8°S	2022-01-04T00:00:00.000Z	30.8746	1.74184
8°S	2022-01-04T00:00:00.000Z	35.7402	1.06214
8°S	2022-01-04T00:00:00.000Z	41.18	0.536361
8°S	2022-01-04T00:00:00.000Z	47.2119	0.202318
8°S	2022-01-04T00:00:00.000Z	53.8506	0.0675536
8°S	2022-01-04T00:00:00.000Z	61.1128	0.0338107
8°S	2022-01-04T00:00:00.000Z	69.0217	0.0276342
8°S	2022-01-04T00:00:00.000Z	77.6112	0.0257678
8°S	2022-01-04T00:00:00.000Z	86.9294	0.0244921
8°S	2022-01-04T00:00:00.000Z	97.0413	0.0236463
8°S	2022-01-04T00:00:00.000Z	108.03	0.0230687
8°S	2022-01-04T00:00:00.000Z	120	0.0227151
8°S	2022-01-04T00:00:00.000Z	133.076	0.0225229
8°S	2022-01-04T00:00:00.000Z	147.406	0.0224539
8°S	2022-01-05T00:00:00.000Z	16.5253	4.40015
8°S	2022-01-05T00:00:00.000Z	19.4298	3.86436
8°S	2022-01-05T00:00:00.000Z	22.7576	3.20114
8°S	2022-01-05T00:00:00.000Z	26.5583	2.44961
8°S	2022-01-05T00:00:00.000Z	30.8746	1.69403
8°S	2022-01-05T00:00:00.000Z	35.7402	1.02006
8°S	2022-01-05T00:00:00.000Z	41.18	0.505151
8°S	2022-01-05T00:00:00.000Z	47.2119	0.1871
8°S	2022-01-05T00:00:00.000Z	53.8506	0.0639631
8°S	2022-01-05T00:00:00.000Z	61.1128	0.0335911
8°S	2022-01-05T00:00:00.000Z	69.0217	0.0275974
8°S	2022-01-05T00:00:00.000Z	77.6112	0.0256858
8°S	2022-01-05T00:00:00.000Z	86.9294	0.0244331
8°S	2022-01-05T00:00:00.000Z	97.0413	0.0236034
8°S	2022-01-05T00:00:00.000Z	108.03	0.0230427
8°S	2022-01-05T00:00:00.000Z	120	0.0226996
8°S	2022-01-05T00:00:00.000Z	133.076	0.0225185
8°S	2022-01-05T00:00:00.000Z	147.406	0.022452
8°S	2022-01-06T00:00:00.000Z	16.5253	4.54476
8°S	2022-01-06T00:00:00.000Z	19.4298	4.03831
8°S	2022-01-06T00:00:00.000Z	22.7576	3.38964
8°S	2022-01-06T00:00:00.000Z	26.5583	2.62035
8°S	2022-01-06T00:00:00.000Z	30.8746	1.81858
8°S	2022-01-06T00:00:00.000Z	35.7402	1.08553
8°S	2022-01-06T00:00:00.000Z	41.18	0.5219
8°S	2022-01-06T00:00:00.000Z	47.2119	0.183391
8°S	2022-01-06T00:00:00.000Z	53.8506	0.0606023
8°S	2022-01-06T00:00:00.000Z	61.1128	0.0330462
8°S	2022-01-06T00:00:00.000Z	69.0217	0.027428
8°S	2022-01-06T00:00:00.000Z	77.6112	0.0255449
8°S	2022-01-06T00:00:00.000Z	86.9294	0.0242437
8°S	2022-01-06T00:00:00.000Z	97.0413	0.0234336
8°S	2022-01-06T00:00:00.000Z	108.03	0.0229231
8°S	2022-01-06T00:00:00.000Z	120	0.0226291
8°S	2022-01-06T00:00:00.000Z	133.076	0.0224889
8°S	2022-01-06T00:00:00.000Z	147.406	0.0224437
8°S	2022-01-07T00:00:00.000Z	16.5253	4.65272
8°S	2022-01-07T00:00:00.000Z	19.4298	4.15026
8°S	2022-01-07T00:00:00.000Z	22.7576	3.50011
8°S	2022-01-07T00:00:00.000Z	26.5583	2.72534
8°S	2022-01-07T00:00:00.000Z	30.8746	1.90883
8°S	2022-01-07T00:00:00.000Z	35.7402	1.15344
8°S	2022-01-07T00:00:00.000Z	41.18	0.560773
8°S	2022-01-07T00:00:00.000Z	47.2119	0.199217
8°S	2022-01-07T00:00:00.000Z	53.8506	0.0630941
8°S	2022-01-07T00:00:00.000Z	61.1128	0.0338439
8°S	2022-01-07T00:00:00.000Z	69.0217	0.0277761
8°S	2022-01-07T00:00:00.000Z	77.6112	0.025641
8°S	2022-01-07T00:00:00.000Z	86.9294	0.0242433
8°S	2022-01-07T00:00:00.000Z	97.0413	0.0234054
8°S	2022-01-07T00:00:00.000Z	108.03	0.0229025
8°S	2022-01-07T00:00:00.000Z	120	0.0226196
8°S	2022-01-07T00:00:00.000Z	133.076	0.0224867
8°S	2022-01-07T00:00:00.000Z	147.406	0.0224422
8°S	2022-01-08T00:00:00.000Z	16.5253	4.79135
8°S	2022-01-08T00:00:00.000Z	19.4298	4.31564
8°S	2022-01-08T00:00:00.000Z	22.7576	3.69583
8°S	2022-01-08T00:00:00.000Z	26.5583	2.94666
8°S	2022-01-08T00:00:00.000Z	30.8746	2.12919
8°S	2022-01-08T00:00:00.000Z	35.7402	1.34317
8°S	2022-01-08T00:00:00.000Z	41.18	0.694282
8°S	2022-01-08T00:00:00.000Z	47.2119	0.267165
8°S	2022-01-08T00:00:00.000Z	53.8506	0.0779641
8°S	2022-01-08T00:00:00.000Z	61.1128	0.036049
8°S	2022-01-08T00:00:00.000Z	69.0217	0.0285289
8°S	2022-01-08T00:00:00.000Z	77.6112	0.0259081
8°S	2022-01-08T00:00:00.000Z	86.9294	0.0244161
8°S	2022-01-08T00:00:00.000Z	97.0413	0.0234912
8°S	2022-01-08T00:00:00.000Z	108.03	0.0229456
8°S	2022-01-08T00:00:00.000Z	120	0.0226427
8°S	2022-01-08T00:00:00.000Z	133.076	0.0224969
8°S	2022-01-08T00:00:00.000Z	147.406	0.0224443
8°S	2022-01-09T00:00:00.000Z	16.5253	4.88464
8°S	2022-01-09T00:00:00.000Z	19.4298	4.43382
8°S	2022-01-09T00:00:00.000Z	22.7576	3.84827
8°S	2022-01-09T00:00:00.000Z	26.5583	3.12859
8°S	2022-01-09T00:00:00.000Z	30.8746	2.30175
8°S	2022-01-09T00:00:00.000Z	35.7402	1.47298
8°S	2022-01-09T00:00:00.000Z	41.18	0.773607
8°S	2022-01-09T00:00:00.000Z	47.2119	0.303567
8°S	2022-01-09T00:00:00.000Z	53.8506	0.0872692
8°S	2022-01-09T00:00:00.000Z	61.1128	0.0382686
8°S	2022-01-09T00:00:00.000Z	69.0217	0.0295391
8°S	2022-01-09T00:00:00.000Z	77.6112	0.02642
8°S	2022-01-09T00:00:00.000Z	86.9294	0.0246349
8°S	2022-01-09T00:00:00.000Z	97.0413	0.0235833
8°S	2022-01-09T00:00:00.000Z	108.03	0.0229857
8°S	2022-01-09T00:00:00.000Z	120	0.0226636
8°S	2022-01-09T00:00:00.000Z	133.076	0.0225035
8°S	2022-01-09T00:00:00.000Z	147.406	0.0224453
8°S	2022-01-10T00:00:00.000Z	16.5253	4.82034
8°S	2022-01-10T00:00:00.000Z	19.4298	4.36162
8°S	2022-01-10T00:00:00.000Z	22.7576	3.77806
8°S	2022-01-10T00:00:00.000Z	26.5583	3.06316
8°S	2022-01-10T00:00:00.000Z	30.8746	2.22643
8°S	2022-01-10T00:00:00.000Z	35.7402	1.38875
8°S	2022-01-10T00:00:00.000Z	41.18	0.706153
8°S	2022-01-10T00:00:00.000Z	47.2119	0.267053
8°S	2022-01-10T00:00:00.000Z	53.8506	0.0803857
8°S	2022-01-10T00:00:00.000Z	61.1128	0.0388804
8°S	2022-01-10T00:00:00.000Z	69.0217	0.0300163
8°S	2022-01-10T00:00:00.000Z	77.6112	0.0266968
8°S	2022-01-10T00:00:00.000Z	86.9294	0.0247358
8°S	2022-01-10T00:00:00.000Z	97.0413	0.0236312
8°S	2022-01-10T00:00:00.000Z	108.03	0.0230223
8°S	2022-01-10T00:00:00.000Z	120	0.0226832
8°S	2022-01-10T00:00:00.000Z	133.076	0.0225085
8°S	2022-01-10T00:00:00.000Z	147.406	0.022446
8°S	2022-01-11T00:00:00.000Z	16.5253	4.71371
8°S	2022-01-11T00:00:00.000Z	19.4298	4.25072
8°S	2022-01-11T00:00:00.000Z	22.7576	3.66543
8°S	2022-01-11T00:00:00.000Z	26.5583	2.95003
8°S	2022-01-11T00:00:00.000Z	30.8746	2.11959
8°S	2022-01-11T00:00:00.000Z	35.7402	1.29623
8°S	2022-01-11T00:00:00.000Z	41.18	0.649874
8°S	2022-01-11T00:00:00.000Z	47.2119	0.247785
8°S	2022-01-11T00:00:00.000Z	53.8506	0.0799844
8°S	2022-01-11T00:00:00.000Z	61.1128	0.0400829
8°S	2022-01-11T00:00:00.000Z	69.0217	0.0305588
8°S	2022-01-11T00:00:00.000Z	77.6112	0.0269829
8°S	2022-01-11T00:00:00.000Z	86.9294	0.0249807
8°S	2022-01-11T00:00:00.000Z	97.0413	0.0237951
8°S	2022-01-11T00:00:00.000Z	108.03	0.0231075
8°S	2022-01-11T00:00:00.000Z	120	0.022717
8°S	2022-01-11T00:00:00.000Z	133.076	0.0225259
8°S	2022-01-11T00:00:00.000Z	147.406	0.0224499
8°S	2022-01-12T00:00:00.000Z	16.5253	4.79855
8°S	2022-01-12T00:00:00.000Z	19.4298	4.37847
8°S	2022-01-12T00:00:00.000Z	22.7576	3.8204
8°S	2022-01-12T00:00:00.000Z	26.5583	3.11583
8°S	2022-01-12T00:00:00.000Z	30.8746	2.28444
8°S	2022-01-12T00:00:00.000Z	35.7402	1.43328
8°S	2022-01-12T00:00:00.000Z	41.18	0.737726
8°S	2022-01-12T00:00:00.000Z	47.2119	0.297066
8°S	2022-01-12T00:00:00.000Z	53.8506	0.0973273
8°S	2022-01-12T00:00:00.000Z	61.1128	0.0445488
8°S	2022-01-12T00:00:00.000Z	69.0217	0.0325588
8°S	2022-01-12T00:00:00.000Z	77.6112	0.0281691
8°S	2022-01-12T00:00:00.000Z	86.9294	0.0258504
8°S	2022-01-12T00:00:00.000Z	97.0413	0.0243177
8°S	2022-01-12T00:00:00.000Z	108.03	0.0233341
8°S	2022-01-12T00:00:00.000Z	120	0.0227954
8°S	2022-01-12T00:00:00.000Z	133.076	0.0225566
8°S	2022-01-12T00:00:00.000Z	147.406	0.022461
8°S	2022-01-13T00:00:00.000Z	16.5253	4.86892
8°S	2022-01-13T00:00:00.000Z	19.4298	4.46331
8°S	2022-01-13T00:00:00.000Z	22.7576	3.90281
8°S	2022-01-13T00:00:00.000Z	26.5583	3.17433
8°S	2022-01-13T00:00:00.000Z	30.8746	2.32331
8°S	2022-01-13T00:00:00.000Z	35.7402	1.46787
8°S	2022-01-13T00:00:00.000Z	41.18	0.766316
8°S	2022-01-13T00:00:00.000Z	47.2119	0.321597
8°S	2022-01-13T00:00:00.000Z	53.8506	0.112834
8°S	2022-01-13T00:00:00.000Z	61.1128	0.0515079
8°S	2022-01-13T00:00:00.000Z	69.0217	0.0367891
8°S	2022-01-13T00:00:00.000Z	77.6112	0.0310681
8°S	2022-01-13T00:00:00.000Z	86.9294	0.027825
8°S	2022-01-13T00:00:00.000Z	97.0413	0.0255386
8°S	2022-01-13T00:00:00.000Z	108.03	0.0239474
8°S	2022-01-13T00:00:00.000Z	120	0.0230502
8°S	2022-01-13T00:00:00.000Z	133.076	0.0226466
8°S	2022-01-13T00:00:00.000Z	147.406	0.022495
8°S	2022-01-14T00:00:00.000Z	16.5253	4.82182
8°S	2022-01-14T00:00:00.000Z	19.4298	4.38807
8°S	2022-01-14T00:00:00.000Z	22.7576	3.77822
8°S	2022-01-14T00:00:00.000Z	26.5583	3.00193
8°S	2022-01-14T00:00:00.000Z	30.8746	2.15463
8°S	2022-01-14T00:00:00.000Z	35.7402	1.35981
8°S	2022-01-14T00:00:00.000Z	41.18	0.721954
8°S	2022-01-14T00:00:00.000Z	47.2119	0.318648
8°S	2022-01-14T00:00:00.000Z	53.8506	0.124081
8°S	2022-01-14T00:00:00.000Z	61.1128	0.063559
8°S	2022-01-14T00:00:00.000Z	69.0217	0.0453801
8°S	2022-01-14T00:00:00.000Z	77.6112	0.037471
8°S	2022-01-14T00:00:00.000Z	86.9294	0.0320314
8°S	2022-01-14T00:00:00.000Z	97.0413	0.0281995
8°S	2022-01-14T00:00:00.000Z	108.03	0.025471
8°S	2022-01-14T00:00:00.000Z	120	0.0237156
8°S	2022-01-14T00:00:00.000Z	133.076	0.0228865
8°S	2022-01-14T00:00:00.000Z	147.406	0.0225827
8°S	2022-01-15T00:00:00.000Z	16.5253	4.80088
8°S	2022-01-15T00:00:00.000Z	19.4298	4.37552
8°S	2022-01-15T00:00:00.000Z	22.7576	3.76486
8°S	2022-01-15T00:00:00.000Z	26.5583	2.99638
8°S	2022-01-15T00:00:00.000Z	30.8746	2.17558
8°S	2022-01-15T00:00:00.000Z	35.7402	1.4199
8°S	2022-01-15T00:00:00.000Z	41.18	0.801315
8°S	2022-01-15T00:00:00.000Z	47.2119	0.384928
8°S	2022-01-15T00:00:00.000Z	53.8506	0.163565
8°S	2022-01-15T00:00:00.000Z	61.1128	0.0873552
8°S	2022-01-15T00:00:00.000Z	69.0217	0.0607083
8°S	2022-01-15T00:00:00.000Z	77.6112	0.0484975
8°S	2022-01-15T00:00:00.000Z	86.9294	0.0392005
8°S	2022-01-15T00:00:00.000Z	97.0413	0.0326786
8°S	2022-01-15T00:00:00.000Z	108.03	0.0281294
8°S	2022-01-15T00:00:00.000Z	120	0.0249688
8°S	2022-01-15T00:00:00.000Z	133.076	0.0233791
8°S	2022-01-15T00:00:00.000Z	147.406	0.0227596
8°S	2022-01-16T00:00:00.000Z	16.5253	4.77679
8°S	2022-01-16T00:00:00.000Z	19.4298	4.34944
8°S	2022-01-16T00:00:00.000Z	22.7576	3.73042
8°S	2022-01-16T00:00:00.000Z	26.5583	2.96423
8°S	2022-01-16T00:00:00.000Z	30.8746	2.15999
8°S	2022-01-16T00:00:00.000Z	35.7402	1.42685
8°S	2022-01-16T00:00:00.000Z	41.18	0.832159
8°S	2022-01-16T00:00:00.000Z	47.2119	0.423697
8°S	2022-01-16T00:00:00.000Z	53.8506	0.200681
8°S	2022-01-16T00:00:00.000Z	61.1128	0.113707
8°S	2022-01-16T00:00:00.000Z	69.0217	0.0784396
8°S	2022-01-16T00:00:00.000Z	77.6112	0.0601918
8°S	2022-01-16T00:00:00.000Z	86.9294	0.0459892
8°S	2022-01-16T00:00:00.000Z	97.0413	0.0361732
8°S	2022-01-16T00:00:00.000Z	108.03	0.029648
8°S	2022-01-16T00:00:00.000Z	120	0.025801
8°S	2022-01-16T00:00:00.000Z	133.076	0.0237163
8°S	2022-01-16T00:00:00.000Z	147.406	0.0228768
8°S	2022-01-17T00:00:00.000Z	16.5253	4.75316
8°S	2022-01-17T00:00:00.000Z	19.4298	4.31444
8°S	2022-01-17T00:00:00.000Z	22.7576	3.67931
8°S	2022-01-17T00:00:00.000Z	26.5583	2.91676
8°S	2022-01-17T00:00:00.000Z	30.8746	2.14043
8°S	2022-01-17T00:00:00.000Z	35.7402	1.44399
8°S	2022-01-17T00:00:00.000Z	41.18	0.888012
8°S	2022-01-17T00:00:00.000Z	47.2119	0.49518
8°S	2022-01-17T00:00:00.000Z	53.8506	0.263569
8°S	2022-01-17T00:00:00.000Z	61.1128	0.157845
8°S	2022-01-17T00:00:00.000Z	69.0217	0.106764
8°S	2022-01-17T00:00:00.000Z	77.6112	0.0780791
8°S	2022-01-17T00:00:00.000Z	86.9294	0.0569469
8°S	2022-01-17T00:00:00.000Z	97.0413	0.0414173
8°S	2022-01-17T00:00:00.000Z	108.03	0.0320104
8°S	2022-01-17T00:00:00.000Z	120	0.0269253
8°S	2022-01-17T00:00:00.000Z	133.076	0.0242664
8°S	2022-01-17T00:00:00.000Z	147.406	0.0230759
8°S	2022-01-18T00:00:00.000Z	16.5253	4.75273
8°S	2022-01-18T00:00:00.000Z	19.4298	4.30231
8°S	2022-01-18T00:00:00.000Z	22.7576	3.65654
8°S	2022-01-18T00:00:00.000Z	26.5583	2.9066
8°S	2022-01-18T00:00:00.000Z	30.8746	2.15695
8°S	2022-01-18T00:00:00.000Z	35.7402	1.494
8°S	2022-01-18T00:00:00.000Z	41.18	0.971381
8°S	2022-01-18T00:00:00.000Z	47.2119	0.582046
8°S	2022-01-18T00:00:00.000Z	53.8506	0.338699
8°S	2022-01-18T00:00:00.000Z	61.1128	0.210675
8°S	2022-01-18T00:00:00.000Z	69.0217	0.144788
8°S	2022-01-18T00:00:00.000Z	77.6112	0.104511
8°S	2022-01-18T00:00:00.000Z	86.9294	0.0741514
8°S	2022-01-18T00:00:00.000Z	97.0413	0.0506397
8°S	2022-01-18T00:00:00.000Z	108.03	0.0363905
8°S	2022-01-18T00:00:00.000Z	120	0.0290868
8°S	2022-01-18T00:00:00.000Z	133.076	0.0252372
8°S	2022-01-18T00:00:00.000Z	147.406	0.0233904
8°S	2022-01-19T00:00:00.000Z	16.5253	4.80013
8°S	2022-01-19T00:00:00.000Z	19.4298	4.34541
8°S	2022-01-19T00:00:00.000Z	22.7576	3.68322
8°S	2022-01-19T00:00:00.000Z	26.5583	2.91799
8°S	2022-01-19T00:00:00.000Z	30.8746	2.1638
8°S	2022-01-19T00:00:00.000Z	35.7402	1.51198
8°S	2022-01-19T00:00:00.000Z	41.18	1.00747
8°S	2022-01-19T00:00:00.000Z	47.2119	0.630279
8°S	2022-01-19T00:00:00.000Z	53.8506	0.391523
8°S	2022-01-19T00:00:00.000Z	61.1128	0.257908
8°S	2022-01-19T00:00:00.000Z	69.0217	0.18517
8°S	2022-01-19T00:00:00.000Z	77.6112	0.133644
8°S	2022-01-19T00:00:00.000Z	86.9294	0.0927556
8°S	2022-01-19T00:00:00.000Z	97.0413	0.0608922
8°S	2022-01-19T00:00:00.000Z	108.03	0.0414303
8°S	2022-01-19T00:00:00.000Z	120	0.0313314
8°S	2022-01-19T00:00:00.000Z	133.076	0.0260059
8°S	2022-01-19T00:00:00.000Z	147.406	0.0235929
8°S	2022-01-20T00:00:00.000Z	16.5253	4.80051
8°S	2022-01-20T00:00:00.000Z	19.4298	4.32503
8°S	2022-01-20T00:00:00.000Z	22.7576	3.64784
8°S	2022-01-20T00:00:00.000Z	26.5583	2.87716
8°S	2022-01-20T00:00:00.000Z	30.8746	2.13756
8°S	2022-01-20T00:00:00.000Z	35.7402	1.51442
8°S	2022-01-20T00:00:00.000Z	41.18	1.03744
8°S	2022-01-20T00:00:00.000Z	47.2119	0.686579
8°S	2022-01-20T00:00:00.000Z	53.8506	0.457159
8°S	2022-01-20T00:00:00.000Z	61.1128	0.322253
8°S	2022-01-20T00:00:00.000Z	69.0217	0.241633
8°S	2022-01-20T00:00:00.000Z	77.6112	0.17666
8°S	2022-01-20T00:00:00.000Z	86.9294	0.122007
8°S	2022-01-20T00:00:00.000Z	97.0413	0.0781165
8°S	2022-01-20T00:00:00.000Z	108.03	0.0500106
8°S	2022-01-20T00:00:00.000Z	120	0.0346472
8°S	2022-01-20T00:00:00.000Z	133.076	0.0271089
8°S	2022-01-20T00:00:00.000Z	147.406	0.0239106
8°S	2022-01-21T00:00:00.000Z	16.5253	4.67207
8°S	2022-01-21T00:00:00.000Z	19.4298	4.16129
8°S	2022-01-21T00:00:00.000Z	22.7576	3.47525
8°S	2022-01-21T00:00:00.000Z	26.5583	2.72057
8°S	2022-01-21T00:00:00.000Z	30.8746	2.02198
8°S	2022-01-21T00:00:00.000Z	35.7402	1.44873
8°S	2022-01-21T00:00:00.000Z	41.18	1.01245
8°S	2022-01-21T00:00:00.000Z	47.2119	0.695009
8°S	2022-01-21T00:00:00.000Z	53.8506	0.486114
8°S	2022-01-21T00:00:00.000Z	61.1128	0.359602
8°S	2022-01-21T00:00:00.000Z	69.0217	0.276252
8°S	2022-01-21T00:00:00.000Z	77.6112	0.204875
8°S	2022-01-21T00:00:00.000Z	86.9294	0.141169
8°S	2022-01-21T00:00:00.000Z	97.0413	0.0884415
8°S	2022-01-21T00:00:00.000Z	108.03	0.0539981
8°S	2022-01-21T00:00:00.000Z	120	0.0354879
8°S	2022-01-21T00:00:00.000Z	133.076	0.0271066
8°S	2022-01-21T00:00:00.000Z	147.406	0.0238379
8°S	2022-01-22T00:00:00.000Z	16.5253	4.64249
8°S	2022-01-22T00:00:00.000Z	19.4298	4.20185
8°S	2022-01-22T00:00:00.000Z	22.7576	3.55818
8°S	2022-01-22T00:00:00.000Z	26.5583	2.81007
8°S	2022-01-22T00:00:00.000Z	30.8746	2.10164
8°S	2022-01-22T00:00:00.000Z	35.7402	1.517
8°S	2022-01-22T00:00:00.000Z	41.18	1.06828
8°S	2022-01-22T00:00:00.000Z	47.2119	0.741041
8°S	2022-01-22T00:00:00.000Z	53.8506	0.52747
8°S	2022-01-22T00:00:00.000Z	61.1128	0.395549
8°S	2022-01-22T00:00:00.000Z	69.0217	0.307646
8°S	2022-01-22T00:00:00.000Z	77.6112	0.23135
8°S	2022-01-22T00:00:00.000Z	86.9294	0.16105
8°S	2022-01-22T00:00:00.000Z	97.0413	0.100537
8°S	2022-01-22T00:00:00.000Z	108.03	0.0594959
8°S	2022-01-22T00:00:00.000Z	120	0.0371922
8°S	2022-01-22T00:00:00.000Z	133.076	0.0274619
8°S	2022-01-22T00:00:00.000Z	147.406	0.0238392
8°S	2022-01-23T00:00:00.000Z	16.5253	4.73061
8°S	2022-01-23T00:00:00.000Z	19.4298	4.34026
8°S	2022-01-23T00:00:00.000Z	22.7576	3.69649
8°S	2022-01-23T00:00:00.000Z	26.5583	2.90743
8°S	2022-01-23T00:00:00.000Z	30.8746	2.1639
8°S	2022-01-23T00:00:00.000Z	35.7402	1.56317
8°S	2022-01-23T00:00:00.000Z	41.18	1.10732
8°S	2022-01-23T00:00:00.000Z	47.2119	0.784041
8°S	2022-01-23T00:00:00.000Z	53.8506	0.572262
8°S	2022-01-23T00:00:00.000Z	61.1128	0.43954
8°S	2022-01-23T00:00:00.000Z	69.0217	0.348673
8°S	2022-01-23T00:00:00.000Z	77.6112	0.268114
8°S	2022-01-23T00:00:00.000Z	86.9294	0.191479
8°S	2022-01-23T00:00:00.000Z	97.0413	0.122024
8°S	2022-01-23T00:00:00.000Z	108.03	0.071585
8°S	2022-01-23T00:00:00.000Z	120	0.0427136
8°S	2022-01-23T00:00:00.000Z	133.076	0.0296007
8°S	2022-01-23T00:00:00.000Z	147.406	0.0243773
8°S	2022-01-24T00:00:00.000Z	16.5253	4.7454
8°S	2022-01-24T00:00:00.000Z	19.4298	4.29428
8°S	2022-01-24T00:00:00.000Z	22.7576	3.5724
8°S	2022-01-24T00:00:00.000Z	26.5583	2.74543
8°S	2022-01-24T00:00:00.000Z	30.8746	2.01875
8°S	2022-01-24T00:00:00.000Z	35.7402	1.45608
8°S	2022-01-24T00:00:00.000Z	41.18	1.03991
8°S	2022-01-24T00:00:00.000Z	47.2119	0.756883
8°S	2022-01-24T00:00:00.000Z	53.8506	0.576829
8°S	2022-01-24T00:00:00.000Z	61.1128	0.458866
8°S	2022-01-24T00:00:00.000Z	69.0217	0.36753
8°S	2022-01-24T00:00:00.000Z	77.6112	0.281769
8°S	2022-01-24T00:00:00.000Z	86.9294	0.197884
8°S	2022-01-24T00:00:00.000Z	97.0413	0.123633
8°S	2022-01-24T00:00:00.000Z	108.03	0.0715364
8°S	2022-01-24T00:00:00.000Z	120	0.0418847
8°S	2022-01-24T00:00:00.000Z	133.076	0.0289579
8°S	2022-01-24T00:00:00.000Z	147.406	0.0240947
8°S	2022-01-25T00:00:00.000Z	16.5253	4.54327
8°S	2022-01-25T00:00:00.000Z	19.4298	4.01217
8°S	2022-01-25T00:00:00.000Z	22.7576	3.28391
8°S	2022-01-25T00:00:00.000Z	26.5583	2.52179
8°S	2022-01-25T00:00:00.000Z	30.8746	1.87068
8°S	2022-01-25T00:00:00.000Z	35.7402	1.36069
8°S	2022-01-25T00:00:00.000Z	41.18	0.985971
8°S	2022-01-25T00:00:00.000Z	47.2119	0.735959
8°S	2022-01-25T00:00:00.000Z	53.8506	0.578004
8°S	2022-01-25T00:00:00.000Z	61.1128	0.468795
8°S	2022-01-25T00:00:00.000Z	69.0217	0.376935
8°S	2022-01-25T00:00:00.000Z	77.6112	0.285833
8°S	2022-01-25T00:00:00.000Z	86.9294	0.196517
8°S	2022-01-25T00:00:00.000Z	97.0413	0.120158
8°S	2022-01-25T00:00:00.000Z	108.03	0.0681987
8°S	2022-01-25T00:00:00.000Z	120	0.0395126
8°S	2022-01-25T00:00:00.000Z	133.076	0.027553
8°S	2022-01-25T00:00:00.000Z	147.406	0.0236496
8°S	2022-01-26T00:00:00.000Z	16.5253	4.39854
8°S	2022-01-26T00:00:00.000Z	19.4298	3.86609
8°S	2022-01-26T00:00:00.000Z	22.7576	3.17746
8°S	2022-01-26T00:00:00.000Z	26.5583	2.46198
8°S	2022-01-26T00:00:00.000Z	30.8746	1.83423
8°S	2022-01-26T00:00:00.000Z	35.7402	1.33387
8°S	2022-01-26T00:00:00.000Z	41.18	0.972409
8°S	2022-01-26T00:00:00.000Z	47.2119	0.736232
8°S	2022-01-26T00:00:00.000Z	53.8506	0.585642
8°S	2022-01-26T00:00:00.000Z	61.1128	0.480665
8°S	2022-01-26T00:00:00.000Z	69.0217	0.389561
8°S	2022-01-26T00:00:00.000Z	77.6112	0.298884
8°S	2022-01-26T00:00:00.000Z	86.9294	0.209411
8°S	2022-01-26T00:00:00.000Z	97.0413	0.130477
8°S	2022-01-26T00:00:00.000Z	108.03	0.0744795
8°S	2022-01-26T00:00:00.000Z	120	0.042228
8°S	2022-01-26T00:00:00.000Z	133.076	0.0284193
8°S	2022-01-26T00:00:00.000Z	147.406	0.0238453
8°S	2022-01-27T00:00:00.000Z	16.5253	4.5256
8°S	2022-01-27T00:00:00.000Z	19.4298	4.01192
8°S	2022-01-27T00:00:00.000Z	22.7576	3.29639
8°S	2022-01-27T00:00:00.000Z	26.5583	2.51904
8°S	2022-01-27T00:00:00.000Z	30.8746	1.83017
8°S	2022-01-27T00:00:00.000Z	35.7402	1.29578
8°S	2022-01-27T00:00:00.000Z	41.18	0.93199
8°S	2022-01-27T00:00:00.000Z	47.2119	0.707635
8°S	2022-01-27T00:00:00.000Z	53.8506	0.565992
8°S	2022-01-27T00:00:00.000Z	61.1128	0.464051
8°S	2022-01-27T00:00:00.000Z	69.0217	0.370116
8°S	2022-01-27T00:00:00.000Z	77.6112	0.276689
8°S	2022-01-27T00:00:00.000Z	86.9294	0.187937
8°S	2022-01-27T00:00:00.000Z	97.0413	0.113444
8°S	2022-01-27T00:00:00.000Z	108.03	0.063568
8°S	2022-01-27T00:00:00.000Z	120	0.0368678
8°S	2022-01-27T00:00:00.000Z	133.076	0.0264809
8°S	2022-01-27T00:00:00.000Z	147.406	0.0233476
8°S	2022-01-28T00:00:00.000Z	16.5253	4.42787
8°S	2022-01-28T00:00:00.000Z	19.4298	3.84326
8°S	2022-01-28T00:00:00.000Z	22.7576	3.09632
8°S	2022-01-28T00:00:00.000Z	26.5583	2.33737
8°S	2022-01-28T00:00:00.000Z	30.8746	1.68905
8°S	2022-01-28T00:00:00.000Z	35.7402	1.19676
8°S	2022-01-28T00:00:00.000Z	41.18	0.868308
8°S	2022-01-28T00:00:00.000Z	47.2119	0.667981
8°S	2022-01-28T00:00:00.000Z	53.8506	0.53958
8°S	2022-01-28T00:00:00.000Z	61.1128	0.441471
8°S	2022-01-28T00:00:00.000Z	69.0217	0.348005
8°S	2022-01-28T00:00:00.000Z	77.6112	0.255606
8°S	2022-01-28T00:00:00.000Z	86.9294	0.168922
8°S	2022-01-28T00:00:00.000Z	97.0413	0.0992345
8°S	2022-01-28T00:00:00.000Z	108.03	0.0549962
8°S	2022-01-28T00:00:00.000Z	120	0.0328015
8°S	2022-01-28T00:00:00.000Z	133.076	0.0250422
8°S	2022-01-28T00:00:00.000Z	147.406	0.0229916
8°S	2022-01-29T00:00:00.000Z	16.5253	4.02779
8°S	2022-01-29T00:00:00.000Z	19.4298	3.41208
8°S	2022-01-29T00:00:00.000Z	22.7576	2.73428
8°S	2022-01-29T00:00:00.000Z	26.5583	2.09711
8°S	2022-01-29T00:00:00.000Z	30.8746	1.55828
8°S	2022-01-29T00:00:00.000Z	35.7402	1.13532
8°S	2022-01-29T00:00:00.000Z	41.18	0.84034
8°S	2022-01-29T00:00:00.000Z	47.2119	0.654794
8°S	2022-01-29T00:00:00.000Z	53.8506	0.534388
8°S	2022-01-29T00:00:00.000Z	61.1128	0.441425
8°S	2022-01-29T00:00:00.000Z	69.0217	0.354907
8°S	2022-01-29T00:00:00.000Z	77.6112	0.269887
8°S	2022-01-29T00:00:00.000Z	86.9294	0.186452
8°S	2022-01-29T00:00:00.000Z	97.0413	0.116065
8°S	2022-01-29T00:00:00.000Z	108.03	0.0670949
8°S	2022-01-29T00:00:00.000Z	120	0.0390802
8°S	2022-01-29T00:00:00.000Z	133.076	0.0268062
8°S	2022-01-29T00:00:00.000Z	147.406	0.0233305
8°S	2022-01-30T00:00:00.000Z	16.5253	4.13327
8°S	2022-01-30T00:00:00.000Z	19.4298	3.57781
8°S	2022-01-30T00:00:00.000Z	22.7576	2.93282
8°S	2022-01-30T00:00:00.000Z	26.5583	2.28381
8°S	2022-01-30T00:00:00.000Z	30.8746	1.70906
8°S	2022-01-30T00:00:00.000Z	35.7402	1.23555
8°S	2022-01-30T00:00:00.000Z	41.18	0.889936
8°S	2022-01-30T00:00:00.000Z	47.2119	0.674706
8°S	2022-01-30T00:00:00.000Z	53.8506	0.542866
8°S	2022-01-30T00:00:00.000Z	61.1128	0.446747
8°S	2022-01-30T00:00:00.000Z	69.0217	0.362108
8°S	2022-01-30T00:00:00.000Z	77.6112	0.280131
8°S	2022-01-30T00:00:00.000Z	86.9294	0.197462
8°S	2022-01-30T00:00:00.000Z	97.0413	0.126524
8°S	2022-01-30T00:00:00.000Z	108.03	0.0752182
8°S	2022-01-30T00:00:00.000Z	120	0.0442961
8°S	2022-01-30T00:00:00.000Z	133.076	0.0291689
8°S	2022-01-30T00:00:00.000Z	147.406	0.0237329
8°S	2022-01-31T00:00:00.000Z	16.5253	4.37038
8°S	2022-01-31T00:00:00.000Z	19.4298	3.86086
8°S	2022-01-31T00:00:00.000Z	22.7576	3.2167
8°S	2022-01-31T00:00:00.000Z	26.5583	2.51959
8°S	2022-01-31T00:00:00.000Z	30.8746	1.88205
8°S	2022-01-31T00:00:00.000Z	35.7402	1.35054
8°S	2022-01-31T00:00:00.000Z	41.18	0.954429
8°S	2022-01-31T00:00:00.000Z	47.2119	0.711003
8°S	2022-01-31T00:00:00.000Z	53.8506	0.567913
8°S	2022-01-31T00:00:00.000Z	61.1128	0.465883
8°S	2022-01-31T00:00:00.000Z	69.0217	0.377738
8°S	2022-01-31T00:00:00.000Z	77.6112	0.292582
8°S	2022-01-31T00:00:00.000Z	86.9294	0.207827
8°S	2022-01-31T00:00:00.000Z	97.0413	0.134239
8°S	2022-01-31T00:00:00.000Z	108.03	0.0799713
8°S	2022-01-31T00:00:00.000Z	120	0.0475231
8°S	2022-01-31T00:00:00.000Z	133.076	0.0307235
8°S	2022-01-31T00:00:00.000Z	147.406	0.0239837
8°S	2022-02-01T00:00:00.000Z	16.5253	4.11346
8°S	2022-02-01T00:00:00.000Z	19.4298	3.53269
8°S	2022-02-01T00:00:00.000Z	22.7576	2.85515
8°S	2022-02-01T00:00:00.000Z	26.5583	2.18915
8°S	2022-02-01T00:00:00.000Z	30.8746	1.61554
8°S	2022-02-01T00:00:00.000Z	35.7402	1.16439
8°S	2022-02-01T00:00:00.000Z	41.18	0.853234
8°S	2022-02-01T00:00:00.000Z	47.2119	0.666504
8°S	2022-02-01T00:00:00.000Z	53.8506	0.546846
8°S	2022-02-01T00:00:00.000Z	61.1128	0.450516
8°S	2022-02-01T00:00:00.000Z	69.0217	0.360635
8°S	2022-02-01T00:00:00.000Z	77.6112	0.273014
8°S	2022-02-01T00:00:00.000Z	86.9294	0.190095
8°S	2022-02-01T00:00:00.000Z	97.0413	0.120451
8°S	2022-02-01T00:00:00.000Z	108.03	0.0717468
8°S	2022-02-01T00:00:00.000Z	120	0.0435704
8°S	2022-02-01T00:00:00.000Z	133.076	0.0288518
8°S	2022-02-01T00:00:00.000Z	147.406	0.0235831
8°S	2022-02-02T00:00:00.000Z	16.5253	4.01285
8°S	2022-02-02T00:00:00.000Z	19.4298	3.41623
8°S	2022-02-02T00:00:00.000Z	22.7576	2.75838
8°S	2022-02-02T00:00:00.000Z	26.5583	2.12758
8°S	2022-02-02T00:00:00.000Z	30.8746	1.5876
8°S	2022-02-02T00:00:00.000Z	35.7402	1.16322
8°S	2022-02-02T00:00:00.000Z	41.18	0.866037
8°S	2022-02-02T00:00:00.000Z	47.2119	0.681311
8°S	2022-02-02T00:00:00.000Z	53.8506	0.561296
8°S	2022-02-02T00:00:00.000Z	61.1128	0.464146
8°S	2022-02-02T00:00:00.000Z	69.0217	0.37064
8°S	2022-02-02T00:00:00.000Z	77.6112	0.279785
8°S	2022-02-02T00:00:00.000Z	86.9294	0.195491
8°S	2022-02-02T00:00:00.000Z	97.0413	0.124094
8°S	2022-02-02T00:00:00.000Z	108.03	0.0735111
8°S	2022-02-02T00:00:00.000Z	120	0.0438246
8°S	2022-02-02T00:00:00.000Z	133.076	0.0286132
8°S	2022-02-02T00:00:00.000Z	147.406	0.0234274
8°S	2022-02-03T00:00:00.000Z	16.5253	4.1153
8°S	2022-02-03T00:00:00.000Z	19.4298	3.56186
8°S	2022-02-03T00:00:00.000Z	22.7576	2.93822
8°S	2022-02-03T00:00:00.000Z	26.5583	2.30102
8°S	2022-02-03T00:00:00.000Z	30.8746	1.73676
8°S	2022-02-03T00:00:00.000Z	35.7402	1.28045
8°S	2022-02-03T00:00:00.000Z	41.18	0.946708
8°S	2022-02-03T00:00:00.000Z	47.2119	0.732553
8°S	2022-02-03T00:00:00.000Z	53.8506	0.600886
8°S	2022-02-03T00:00:00.000Z	61.1128	0.50165
8°S	2022-02-03T00:00:00.000Z	69.0217	0.407711
8°S	2022-02-03T00:00:00.000Z	77.6112	0.315437
8°S	2022-02-03T00:00:00.000Z	86.9294	0.228935
8°S	2022-02-03T00:00:00.000Z	97.0413	0.152167
8°S	2022-02-03T00:00:00.000Z	108.03	0.0924633
8°S	2022-02-03T00:00:00.000Z	120	0.0538494
8°S	2022-02-03T00:00:00.000Z	133.076	0.0330056
8°S	2022-02-03T00:00:00.000Z	147.406	0.0243129
8°S	2022-02-04T00:00:00.000Z	16.5253	4.01439
8°S	2022-02-04T00:00:00.000Z	19.4298	3.47083
8°S	2022-02-04T00:00:00.000Z	22.7576	2.83731
8°S	2022-02-04T00:00:00.000Z	26.5583	2.18207
8°S	2022-02-04T00:00:00.000Z	30.8746	1.61502
8°S	2022-02-04T00:00:00.000Z	35.7402	1.17858
8°S	2022-02-04T00:00:00.000Z	41.18	0.877862
8°S	2022-02-04T00:00:00.000Z	47.2119	0.694828
8°S	2022-02-04T00:00:00.000Z	53.8506	0.579794
8°S	2022-02-04T00:00:00.000Z	61.1128	0.48509
8°S	2022-02-04T00:00:00.000Z	69.0217	0.392773
8°S	2022-02-04T00:00:00.000Z	77.6112	0.302361
8°S	2022-02-04T00:00:00.000Z	86.9294	0.218761
8°S	2022-02-04T00:00:00.000Z	97.0413	0.146162
8°S	2022-02-04T00:00:00.000Z	108.03	0.0902083
8°S	2022-02-04T00:00:00.000Z	120	0.0535971
8°S	2022-02-04T00:00:00.000Z	133.076	0.0333257
8°S	2022-02-04T00:00:00.000Z	147.406	0.0246829
8°S	2022-02-05T00:00:00.000Z	16.5253	4.05239
8°S	2022-02-05T00:00:00.000Z	19.4298	3.50389
8°S	2022-02-05T00:00:00.000Z	22.7576	2.85653
8°S	2022-02-05T00:00:00.000Z	26.5583	2.18506
8°S	2022-02-05T00:00:00.000Z	30.8746	1.6067
8°S	2022-02-05T00:00:00.000Z	35.7402	1.16946
8°S	2022-02-05T00:00:00.000Z	41.18	0.873
8°S	2022-02-05T00:00:00.000Z	47.2119	0.693944
8°S	2022-02-05T00:00:00.000Z	53.8506	0.581276
8°S	2022-02-05T00:00:00.000Z	61.1128	0.487811
8°S	2022-02-05T00:00:00.000Z	69.0217	0.395337
8°S	2022-02-05T00:00:00.000Z	77.6112	0.303365
8°S	2022-02-05T00:00:00.000Z	86.9294	0.217616
8°S	2022-02-05T00:00:00.000Z	97.0413	0.143927
8°S	2022-02-05T00:00:00.000Z	108.03	0.0887141
8°S	2022-02-05T00:00:00.000Z	120	0.0528615
8°S	2022-02-05T00:00:00.000Z	133.076	0.0327495
8°S	2022-02-05T00:00:00.000Z	147.406	0.0244112
8°S	2022-02-06T00:00:00.000Z	16.5253	4.05179
8°S	2022-02-06T00:00:00.000Z	19.4298	3.486
8°S	2022-02-06T00:00:00.000Z	22.7576	2.83828
8°S	2022-02-06T00:00:00.000Z	26.5583	2.19008
8°S	2022-02-06T00:00:00.000Z	30.8746	1.63424
8°S	2022-02-06T00:00:00.000Z	35.7402	1.2068
8°S	2022-02-06T00:00:00.000Z	41.18	0.907027
8°S	2022-02-06T00:00:00.000Z	47.2119	0.717648
8°S	2022-02-06T00:00:00.000Z	53.8506	0.599298
8°S	2022-02-06T00:00:00.000Z	61.1128	0.506643
8°S	2022-02-06T00:00:00.000Z	69.0217	0.41499
8°S	2022-02-06T00:00:00.000Z	77.6112	0.32171
8°S	2022-02-06T00:00:00.000Z	86.9294	0.232417
8°S	2022-02-06T00:00:00.000Z	97.0413	0.154059
8°S	2022-02-06T00:00:00.000Z	108.03	0.0949242
8°S	2022-02-06T00:00:00.000Z	120	0.056046
8°S	2022-02-06T00:00:00.000Z	133.076	0.0339269
8°S	2022-02-06T00:00:00.000Z	147.406	0.0244432
8°S	2022-02-07T00:00:00.000Z	16.5253	3.84782
8°S	2022-02-07T00:00:00.000Z	19.4298	3.26321
8°S	2022-02-07T00:00:00.000Z	22.7576	2.62679
8°S	2022-02-07T00:00:00.000Z	26.5583	2.01822
8°S	2022-02-07T00:00:00.000Z	30.8746	1.50874
8°S	2022-02-07T00:00:00.000Z	35.7402	1.12182
8°S	2022-02-07T00:00:00.000Z	41.18	0.851879
8°S	2022-02-07T00:00:00.000Z	47.2119	0.679509
8°S	2022-02-07T00:00:00.000Z	53.8506	0.569431
8°S	2022-02-07T00:00:00.000Z	61.1128	0.479977
8°S	2022-02-07T00:00:00.000Z	69.0217	0.390179
8°S	2022-02-07T00:00:00.000Z	77.6112	0.299611
8°S	2022-02-07T00:00:00.000Z	86.9294	0.214296
8°S	2022-02-07T00:00:00.000Z	97.0413	0.141423
8°S	2022-02-07T00:00:00.000Z	108.03	0.0869654
8°S	2022-02-07T00:00:00.000Z	120	0.051697
8°S	2022-02-07T00:00:00.000Z	133.076	0.0323635
8°S	2022-02-07T00:00:00.000Z	147.406	0.0242429
8°S	2022-02-08T00:00:00.000Z	16.5253	3.83012
8°S	2022-02-08T00:00:00.000Z	19.4298	3.24735
8°S	2022-02-08T00:00:00.000Z	22.7576	2.62554
8°S	2022-02-08T00:00:00.000Z	26.5583	2.01804
8°S	2022-02-08T00:00:00.000Z	30.8746	1.49823
8°S	2022-02-08T00:00:00.000Z	35.7402	1.10271
8°S	2022-02-08T00:00:00.000Z	41.18	0.828217
8°S	2022-02-08T00:00:00.000Z	47.2119	0.653742
8°S	2022-02-08T00:00:00.000Z	53.8506	0.544206
8°S	2022-02-08T00:00:00.000Z	61.1128	0.457449
8°S	2022-02-08T00:00:00.000Z	69.0217	0.372045
8°S	2022-02-08T00:00:00.000Z	77.6112	0.28613
8°S	2022-02-08T00:00:00.000Z	86.9294	0.205657
8°S	2022-02-08T00:00:00.000Z	97.0413	0.138283
8°S	2022-02-08T00:00:00.000Z	108.03	0.0869554
8°S	2022-02-08T00:00:00.000Z	120	0.0526384
8°S	2022-02-08T00:00:00.000Z	133.076	0.0335068
8°S	2022-02-08T00:00:00.000Z	147.406	0.0249571
8°S	2022-02-09T00:00:00.000Z	16.5253	3.98001
8°S	2022-02-09T00:00:00.000Z	19.4298	3.3995
8°S	2022-02-09T00:00:00.000Z	22.7576	2.77851
8°S	2022-02-09T00:00:00.000Z	26.5583	2.15301
8°S	2022-02-09T00:00:00.000Z	30.8746	1.59705
8°S	2022-02-09T00:00:00.000Z	35.7402	1.16585
8°S	2022-02-09T00:00:00.000Z	41.18	0.863344
8°S	2022-02-09T00:00:00.000Z	47.2119	0.67015
8°S	2022-02-09T00:00:00.000Z	53.8506	0.550564
8°S	2022-02-09T00:00:00.000Z	61.1128	0.463963
8°S	2022-02-09T00:00:00.000Z	69.0217	0.383137
8°S	2022-02-09T00:00:00.000Z	77.6112	0.300372
8°S	2022-02-09T00:00:00.000Z	86.9294	0.220175
8°S	2022-02-09T00:00:00.000Z	97.0413	0.151834
8°S	2022-02-09T00:00:00.000Z	108.03	0.0982684
8°S	2022-02-09T00:00:00.000Z	120	0.0603444
8°S	2022-02-09T00:00:00.000Z	133.076	0.0376643
8°S	2022-02-09T00:00:00.000Z	147.406	0.0266886
8°S	2022-02-10T00:00:00.000Z	16.5253	3.86572
8°S	2022-02-10T00:00:00.000Z	19.4298	3.2805
8°S	2022-02-10T00:00:00.000Z	22.7576	2.66629
8°S	2022-02-10T00:00:00.000Z	26.5583	2.06128
8°S	2022-02-10T00:00:00.000Z	30.8746	1.52958
8°S	2022-02-10T00:00:00.000Z	35.7402	1.11987
8°S	2022-02-10T00:00:00.000Z	41.18	0.833734
8°S	2022-02-10T00:00:00.000Z	47.2119	0.65115
8°S	2022-02-10T00:00:00.000Z	53.8506	0.536286
8°S	2022-02-10T00:00:00.000Z	61.1128	0.451725
8°S	2022-02-10T00:00:00.000Z	69.0217	0.371098
8°S	2022-02-10T00:00:00.000Z	77.6112	0.287597
8°S	2022-02-10T00:00:00.000Z	86.9294	0.207484
8°S	2022-02-10T00:00:00.000Z	97.0413	0.140664
8°S	2022-02-10T00:00:00.000Z	108.03	0.0899213
8°S	2022-02-10T00:00:00.000Z	120	0.0552065
8°S	2022-02-10T00:00:00.000Z	133.076	0.035005
8°S	2022-02-10T00:00:00.000Z	147.406	0.0255748
8°S	2022-02-11T00:00:00.000Z	16.5253	3.69075
8°S	2022-02-11T00:00:00.000Z	19.4298	3.11561
8°S	2022-02-11T00:00:00.000Z	22.7576	2.52643
8°S	2022-02-11T00:00:00.000Z	26.5583	1.95314
8°S	2022-02-11T00:00:00.000Z	30.8746	1.45168
8°S	2022-02-11T00:00:00.000Z	35.7402	1.06596
8°S	2022-02-11T00:00:00.000Z	41.18	0.79657
8°S	2022-02-11T00:00:00.000Z	47.2119	0.624545
8°S	2022-02-11T00:00:00.000Z	53.8506	0.513301
8°S	2022-02-11T00:00:00.000Z	61.1128	0.430354
8°S	2022-02-11T00:00:00.000Z	69.0217	0.348
8°S	2022-02-11T00:00:00.000Z	77.6112	0.262828
8°S	2022-02-11T00:00:00.000Z	86.9294	0.184611
8°S	2022-02-11T00:00:00.000Z	97.0413	0.121618
8°S	2022-02-11T00:00:00.000Z	108.03	0.0755138
8°S	2022-02-11T00:00:00.000Z	120	0.0460557
8°S	2022-02-11T00:00:00.000Z	133.076	0.0301792
8°S	2022-02-11T00:00:00.000Z	147.406	0.0240057
8°S	2022-02-12T00:00:00.000Z	16.5253	3.5737
8°S	2022-02-12T00:00:00.000Z	19.4298	3.01536
8°S	2022-02-12T00:00:00.000Z	22.7576	2.44089
8°S	2022-02-12T00:00:00.000Z	26.5583	1.88122
8°S	2022-02-12T00:00:00.000Z	30.8746	1.39289
8°S	2022-02-12T00:00:00.000Z	35.7402	1.0203
8°S	2022-02-12T00:00:00.000Z	41.18	0.762292
8°S	2022-02-12T00:00:00.000Z	47.2119	0.597632
8°S	2022-02-12T00:00:00.000Z	53.8506	0.489636
8°S	2022-02-12T00:00:00.000Z	61.1128	0.410122
8°S	2022-02-12T00:00:00.000Z	69.0217	0.329771
8°S	2022-02-12T00:00:00.000Z	77.6112	0.247714
8°S	2022-02-12T00:00:00.000Z	86.9294	0.174409
8°S	2022-02-12T00:00:00.000Z	97.0413	0.11504
8°S	2022-02-12T00:00:00.000Z	108.03	0.070918
8°S	2022-02-12T00:00:00.000Z	120	0.0433367
8°S	2022-02-12T00:00:00.000Z	133.076	0.0289777
8°S	2022-02-12T00:00:00.000Z	147.406	0.0238574
8°S	2022-02-13T00:00:00.000Z	16.5253	3.45399
8°S	2022-02-13T00:00:00.000Z	19.4298	2.89831
8°S	2022-02-13T00:00:00.000Z	22.7576	2.32945
8°S	2022-02-13T00:00:00.000Z	26.5583	1.782
8°S	2022-02-13T00:00:00.000Z	30.8746	1.31155
8°S	2022-02-13T00:00:00.000Z	35.7402	0.958274
8°S	2022-02-13T00:00:00.000Z	41.18	0.716408
8°S	2022-02-13T00:00:00.000Z	47.2119	0.563316
8°S	2022-02-13T00:00:00.000Z	53.8506	0.462098
8°S	2022-02-13T00:00:00.000Z	61.1128	0.386635
8°S	2022-02-13T00:00:00.000Z	69.0217	0.310754
8°S	2022-02-13T00:00:00.000Z	77.6112	0.233726
8°S	2022-02-13T00:00:00.000Z	86.9294	0.165828
8°S	2022-02-13T00:00:00.000Z	97.0413	0.110879
8°S	2022-02-13T00:00:00.000Z	108.03	0.0691369
8°S	2022-02-13T00:00:00.000Z	120	0.0427345
8°S	2022-02-13T00:00:00.000Z	133.076	0.0288919
8°S	2022-02-13T00:00:00.000Z	147.406	0.0239902
8°S	2022-02-14T00:00:00.000Z	16.5253	3.50226
8°S	2022-02-14T00:00:00.000Z	19.4298	2.94974
8°S	2022-02-14T00:00:00.000Z	22.7576	2.38624
8°S	2022-02-14T00:00:00.000Z	26.5583	1.84176
8°S	2022-02-14T00:00:00.000Z	30.8746	1.36217
8°S	2022-02-14T00:00:00.000Z	35.7402	0.993034
8°S	2022-02-14T00:00:00.000Z	41.18	0.733029
8°S	2022-02-14T00:00:00.000Z	47.2119	0.566493
8°S	2022-02-14T00:00:00.000Z	53.8506	0.458362
8°S	2022-02-14T00:00:00.000Z	61.1128	0.382334
8°S	2022-02-14T00:00:00.000Z	69.0217	0.311568
8°S	2022-02-14T00:00:00.000Z	77.6112	0.239273
8°S	2022-02-14T00:00:00.000Z	86.9294	0.173237
8°S	2022-02-14T00:00:00.000Z	97.0413	0.118664
8°S	2022-02-14T00:00:00.000Z	108.03	0.0766081
8°S	2022-02-14T00:00:00.000Z	120	0.0480314
8°S	2022-02-14T00:00:00.000Z	133.076	0.0317274
8°S	2022-02-14T00:00:00.000Z	147.406	0.0247821
8°S	2022-02-15T00:00:00.000Z	16.5253	3.62672
8°S	2022-02-15T00:00:00.000Z	19.4298	3.0583
8°S	2022-02-15T00:00:00.000Z	22.7576	2.47938
8°S	2022-02-15T00:00:00.000Z	26.5583	1.92149
8°S	2022-02-15T00:00:00.000Z	30.8746	1.4221
8°S	2022-02-15T00:00:00.000Z	35.7402	1.02766
8°S	2022-02-15T00:00:00.000Z	41.18	0.743706
8°S	2022-02-15T00:00:00.000Z	47.2119	0.560494
8°S	2022-02-15T00:00:00.000Z	53.8506	0.446426
8°S	2022-02-15T00:00:00.000Z	61.1128	0.370149
8°S	2022-02-15T00:00:00.000Z	69.0217	0.302745
8°S	2022-02-15T00:00:00.000Z	77.6112	0.235144
8°S	2022-02-15T00:00:00.000Z	86.9294	0.1714
8°S	2022-02-15T00:00:00.000Z	97.0413	0.117872
8°S	2022-02-15T00:00:00.000Z	108.03	0.077321
8°S	2022-02-15T00:00:00.000Z	120	0.0495304
8°S	2022-02-15T00:00:00.000Z	133.076	0.0330562
8°S	2022-02-15T00:00:00.000Z	147.406	0.0252659
8°S	2022-02-16T00:00:00.000Z	16.5253	3.56218
8°S	2022-02-16T00:00:00.000Z	19.4298	2.99683
8°S	2022-02-16T00:00:00.000Z	22.7576	2.43317
8°S	2022-02-16T00:00:00.000Z	26.5583	1.89395
8°S	2022-02-16T00:00:00.000Z	30.8746	1.40844
8°S	2022-02-16T00:00:00.000Z	35.7402	1.01726
8°S	2022-02-16T00:00:00.000Z	41.18	0.730998
8°S	2022-02-16T00:00:00.000Z	47.2119	0.544744
8°S	2022-02-16T00:00:00.000Z	53.8506	0.430722
8°S	2022-02-16T00:00:00.000Z	61.1128	0.355785
8°S	2022-02-16T00:00:00.000Z	69.0217	0.290356
8°S	2022-02-16T00:00:00.000Z	77.6112	0.225702
8°S	2022-02-16T00:00:00.000Z	86.9294	0.164342
8°S	2022-02-16T00:00:00.000Z	97.0413	0.112376
8°S	2022-02-16T00:00:00.000Z	108.03	0.0738832
8°S	2022-02-16T00:00:00.000Z	120	0.0479204
8°S	2022-02-16T00:00:00.000Z	133.076	0.0325608
8°S	2022-02-16T00:00:00.000Z	147.406	0.025123
8°S	2022-02-17T00:00:00.000Z	16.5253	3.45495
8°S	2022-02-17T00:00:00.000Z	19.4298	2.91715
8°S	2022-02-17T00:00:00.000Z	22.7576	2.38163
8°S	2022-02-17T00:00:00.000Z	26.5583	1.86578
8°S	2022-02-17T00:00:00.000Z	30.8746	1.3985
8°S	2022-02-17T00:00:00.000Z	35.7402	1.01675
8°S	2022-02-17T00:00:00.000Z	41.18	0.732495
8°S	2022-02-17T00:00:00.000Z	47.2119	0.543806
8°S	2022-02-17T00:00:00.000Z	53.8506	0.428568
8°S	2022-02-17T00:00:00.000Z	61.1128	0.353351
8°S	2022-02-17T00:00:00.000Z	69.0217	0.289217
8°S	2022-02-17T00:00:00.000Z	77.6112	0.226247
8°S	2022-02-17T00:00:00.000Z	86.9294	0.166085
8°S	2022-02-17T00:00:00.000Z	97.0413	0.114435
8°S	2022-02-17T00:00:00.000Z	108.03	0.0757218
8°S	2022-02-17T00:00:00.000Z	120	0.0493394
8°S	2022-02-17T00:00:00.000Z	133.076	0.033391
8°S	2022-02-17T00:00:00.000Z	147.406	0.0254609
8°S	2022-02-18T00:00:00.000Z	16.5253	3.56687
8°S	2022-02-18T00:00:00.000Z	19.4298	3.01131
8°S	2022-02-18T00:00:00.000Z	22.7576	2.46485
8°S	2022-02-18T00:00:00.000Z	26.5583	1.92727
8°S	2022-02-18T00:00:00.000Z	30.8746	1.43805
8°S	2022-02-18T00:00:00.000Z	35.7402	1.03844
8°S	2022-02-18T00:00:00.000Z	41.18	0.740903
8°S	2022-02-18T00:00:00.000Z	47.2119	0.54354
8°S	2022-02-18T00:00:00.000Z	53.8506	0.425401
8°S	2022-02-18T00:00:00.000Z	61.1128	0.349174
8°S	2022-02-18T00:00:00.000Z	69.0217	0.284773
8°S	2022-02-18T00:00:00.000Z	77.6112	0.221559
8°S	2022-02-18T00:00:00.000Z	86.9294	0.161782
8°S	2022-02-18T00:00:00.000Z	97.0413	0.111558
8°S	2022-02-18T00:00:00.000Z	108.03	0.0736486
8°S	2022-02-18T00:00:00.000Z	120	0.0478147
8°S	2022-02-18T00:00:00.000Z	133.076	0.0323416
8°S	2022-02-18T00:00:00.000Z	147.406	0.0250255
8°S	2022-02-19T00:00:00.000Z	16.5253	3.58661
8°S	2022-02-19T00:00:00.000Z	19.4298	2.99905
8°S	2022-02-19T00:00:00.000Z	22.7576	2.42743
8°S	2022-02-19T00:00:00.000Z	26.5583	1.87975
8°S	2022-02-19T00:00:00.000Z	30.8746	1.39093
8°S	2022-02-19T00:00:00.000Z	35.7402	0.997148
8°S	2022-02-19T00:00:00.000Z	41.18	0.707677
8°S	2022-02-19T00:00:00.000Z	47.2119	0.518581
8°S	2022-02-19T00:00:00.000Z	53.8506	0.407144
8°S	2022-02-19T00:00:00.000Z	61.1128	0.33401
8°S	2022-02-19T00:00:00.000Z	69.0217	0.271167
8°S	2022-02-19T00:00:00.000Z	77.6112	0.209362
8°S	2022-02-19T00:00:00.000Z	86.9294	0.151902
8°S	2022-02-19T00:00:00.000Z	97.0413	0.104739
8°S	2022-02-19T00:00:00.000Z	108.03	0.0690843
8°S	2022-02-19T00:00:00.000Z	120	0.04486
8°S	2022-02-19T00:00:00.000Z	133.076	0.0307139
8°S	2022-02-19T00:00:00.000Z	147.406	0.0245113
8°S	2022-02-20T00:00:00.000Z	16.5253	3.60887
8°S	2022-02-20T00:00:00.000Z	19.4298	3.00153
8°S	2022-02-20T00:00:00.000Z	22.7576	2.42257
8°S	2022-02-20T00:00:00.000Z	26.5583	1.88303
8°S	2022-02-20T00:00:00.000Z	30.8746	1.40061
8°S	2022-02-20T00:00:00.000Z	35.7402	1.00768
8°S	2022-02-20T00:00:00.000Z	41.18	0.714123
8°S	2022-02-20T00:00:00.000Z	47.2119	0.518824
8°S	2022-02-20T00:00:00.000Z	53.8506	0.403501
8°S	2022-02-20T00:00:00.000Z	61.1128	0.3294
8°S	2022-02-20T00:00:00.000Z	69.0217	0.268709
8°S	2022-02-20T00:00:00.000Z	77.6112	0.209797
8°S	2022-02-20T00:00:00.000Z	86.9294	0.154341
8°S	2022-02-20T00:00:00.000Z	97.0413	0.107677
8°S	2022-02-20T00:00:00.000Z	108.03	0.0716054
8°S	2022-02-20T00:00:00.000Z	120	0.046571
8°S	2022-02-20T00:00:00.000Z	133.076	0.0316006
8°S	2022-02-20T00:00:00.000Z	147.406	0.0248431
8°S	2022-02-21T00:00:00.000Z	16.5253	3.57602
8°S	2022-02-21T00:00:00.000Z	19.4298	2.98097
8°S	2022-02-21T00:00:00.000Z	22.7576	2.41818
8°S	2022-02-21T00:00:00.000Z	26.5583	1.89233
8°S	2022-02-21T00:00:00.000Z	30.8746	1.41524
8°S	2022-02-21T00:00:00.000Z	35.7402	1.02015
8°S	2022-02-21T00:00:00.000Z	41.18	0.721937
8°S	2022-02-21T00:00:00.000Z	47.2119	0.520702
8°S	2022-02-21T00:00:00.000Z	53.8506	0.402091
8°S	2022-02-21T00:00:00.000Z	61.1128	0.326831
8°S	2022-02-21T00:00:00.000Z	69.0217	0.26838
8°S	2022-02-21T00:00:00.000Z	77.6112	0.212163
8°S	2022-02-21T00:00:00.000Z	86.9294	0.158371
8°S	2022-02-21T00:00:00.000Z	97.0413	0.111678
8°S	2022-02-21T00:00:00.000Z	108.03	0.0746721
8°S	2022-02-21T00:00:00.000Z	120	0.0487084
8°S	2022-02-21T00:00:00.000Z	133.076	0.0328602
8°S	2022-02-21T00:00:00.000Z	147.406	0.025381
8°S	2022-02-22T00:00:00.000Z	16.5253	3.47899
8°S	2022-02-22T00:00:00.000Z	19.4298	2.88546
8°S	2022-02-22T00:00:00.000Z	22.7576	2.32339
8°S	2022-02-22T00:00:00.000Z	26.5583	1.80095
8°S	2022-02-22T00:00:00.000Z	30.8746	1.33054
8°S	2022-02-22T00:00:00.000Z	35.7402	0.947088
8°S	2022-02-22T00:00:00.000Z	41.18	0.663041
8°S	2022-02-22T00:00:00.000Z	47.2119	0.476672
8°S	2022-02-22T00:00:00.000Z	53.8506	0.370509
8°S	2022-02-22T00:00:00.000Z	61.1128	0.300039
8°S	2022-02-22T00:00:00.000Z	69.0217	0.244972
8°S	2022-02-22T00:00:00.000Z	77.6112	0.191652
8°S	2022-02-22T00:00:00.000Z	86.9294	0.141084
8°S	2022-02-22T00:00:00.000Z	97.0413	0.0979246
8°S	2022-02-22T00:00:00.000Z	108.03	0.0649117
8°S	2022-02-22T00:00:00.000Z	120	0.042806
8°S	2022-02-22T00:00:00.000Z	133.076	0.0300605
8°S	2022-02-22T00:00:00.000Z	147.406	0.0244866
8°S	2022-02-23T00:00:00.000Z	16.5253	3.57117
8°S	2022-02-23T00:00:00.000Z	19.4298	2.96302
8°S	2022-02-23T00:00:00.000Z	22.7576	2.38688
8°S	2022-02-23T00:00:00.000Z	26.5583	1.85787
8°S	2022-02-23T00:00:00.000Z	30.8746	1.37876
8°S	2022-02-23T00:00:00.000Z	35.7402	0.981837
8°S	2022-02-23T00:00:00.000Z	41.18	0.682269
8°S	2022-02-23T00:00:00.000Z	47.2119	0.479514
8°S	2022-02-23T00:00:00.000Z	53.8506	0.363393
8°S	2022-02-23T00:00:00.000Z	61.1128	0.289283
8°S	2022-02-23T00:00:00.000Z	69.0217	0.235423
8°S	2022-02-23T00:00:00.000Z	77.6112	0.18448
8°S	2022-02-23T00:00:00.000Z	86.9294	0.136147
8°S	2022-02-23T00:00:00.000Z	97.0413	0.0943484
8°S	2022-02-23T00:00:00.000Z	108.03	0.06283
8°S	2022-02-23T00:00:00.000Z	120	0.0417577
8°S	2022-02-23T00:00:00.000Z	133.076	0.0296272
8°S	2022-02-23T00:00:00.000Z	147.406	0.0243654
8°S	2022-02-24T00:00:00.000Z	16.5253	3.56593
8°S	2022-02-24T00:00:00.000Z	19.4298	2.94382
8°S	2022-02-24T00:00:00.000Z	22.7576	2.35667
8°S	2022-02-24T00:00:00.000Z	26.5583	1.82542
8°S	2022-02-24T00:00:00.000Z	30.8746	1.35017
8°S	2022-02-24T00:00:00.000Z	35.7402	0.955823
8°S	2022-02-24T00:00:00.000Z	41.18	0.658101
8°S	2022-02-24T00:00:00.000Z	47.2119	0.456264
8°S	2022-02-24T00:00:00.000Z	53.8506	0.341238
8°S	2022-02-24T00:00:00.000Z	61.1128	0.268699
8°S	2022-02-24T00:00:00.000Z	69.0217	0.21819
8°S	2022-02-24T00:00:00.000Z	77.6112	0.170906
8°S	2022-02-24T00:00:00.000Z	86.9294	0.126286
8°S	2022-02-24T00:00:00.000Z	97.0413	0.0880183
8°S	2022-02-24T00:00:00.000Z	108.03	0.0590573
8°S	2022-02-24T00:00:00.000Z	120	0.0399566
8°S	2022-02-24T00:00:00.000Z	133.076	0.029032
8°S	2022-02-24T00:00:00.000Z	147.406	0.0242382
8°S	2022-02-25T00:00:00.000Z	16.5253	3.4842
8°S	2022-02-25T00:00:00.000Z	19.4298	2.85689
8°S	2022-02-25T00:00:00.000Z	22.7576	2.27179
8°S	2022-02-25T00:00:00.000Z	26.5583	1.74816
8°S	2022-02-25T00:00:00.000Z	30.8746	1.28431
8°S	2022-02-25T00:00:00.000Z	35.7402	0.898766
8°S	2022-02-25T00:00:00.000Z	41.18	0.608057
8°S	2022-02-25T00:00:00.000Z	47.2119	0.412804
8°S	2022-02-25T00:00:00.000Z	53.8506	0.305759
8°S	2022-02-25T00:00:00.000Z	61.1128	0.237959
8°S	2022-02-25T00:00:00.000Z	69.0217	0.190579
8°S	2022-02-25T00:00:00.000Z	77.6112	0.147149
8°S	2022-02-25T00:00:00.000Z	86.9294	0.106932
8°S	2022-02-25T00:00:00.000Z	97.0413	0.0740042
8°S	2022-02-25T00:00:00.000Z	108.03	0.0500903
8°S	2022-02-25T00:00:00.000Z	120	0.0352515
8°S	2022-02-25T00:00:00.000Z	133.076	0.0269714
8°S	2022-02-25T00:00:00.000Z	147.406	0.0236238
8°S	2022-02-26T00:00:00.000Z	16.5253	3.47405
8°S	2022-02-26T00:00:00.000Z	19.4298	2.84326
8°S	2022-02-26T00:00:00.000Z	22.7576	2.25679
8°S	2022-02-26T00:00:00.000Z	26.5583	1.74195
8°S	2022-02-26T00:00:00.000Z	30.8746	1.29176
8°S	2022-02-26T00:00:00.000Z	35.7402	0.909488
8°S	2022-02-26T00:00:00.000Z	41.18	0.612829
8°S	2022-02-26T00:00:00.000Z	47.2119	0.407461
8°S	2022-02-26T00:00:00.000Z	53.8506	0.290843
8°S	2022-02-26T00:00:00.000Z	61.1128	0.22121
8°S	2022-02-26T00:00:00.000Z	69.0217	0.174249
8°S	2022-02-26T00:00:00.000Z	77.6112	0.134743
8°S	2022-02-26T00:00:00.000Z	86.9294	0.0991424
8°S	2022-02-26T00:00:00.000Z	97.0413	0.0703194
8°S	2022-02-26T00:00:00.000Z	108.03	0.0491013
8°S	2022-02-26T00:00:00.000Z	120	0.035781
8°S	2022-02-26T00:00:00.000Z	133.076	0.0277612
8°S	2022-02-26T00:00:00.000Z	147.406	0.0240612
8°S	2022-02-27T00:00:00.000Z	16.5253	3.66565
8°S	2022-02-27T00:00:00.000Z	19.4298	2.99851
8°S	2022-02-27T00:00:00.000Z	22.7576	2.35983
8°S	2022-02-27T00:00:00.000Z	26.5583	1.81003
8°S	2022-02-27T00:00:00.000Z	30.8746	1.34482
8°S	2022-02-27T00:00:00.000Z	35.7402	0.947571
8°S	2022-02-27T00:00:00.000Z	41.18	0.630545
8°S	2022-02-27T00:00:00.000Z	47.2119	0.405988
8°S	2022-02-27T00:00:00.000Z	53.8506	0.278374
8°S	2022-02-27T00:00:00.000Z	61.1128	0.203796
8°S	2022-02-27T00:00:00.000Z	69.0217	0.157666
8°S	2022-02-27T00:00:00.000Z	77.6112	0.122642
8°S	2022-02-27T00:00:00.000Z	86.9294	0.0913911
8°S	2022-02-27T00:00:00.000Z	97.0413	0.0663661
8°S	2022-02-27T00:00:00.000Z	108.03	0.0478771
8°S	2022-02-27T00:00:00.000Z	120	0.0357772
8°S	2022-02-27T00:00:00.000Z	133.076	0.028398
8°S	2022-02-27T00:00:00.000Z	147.406	0.0245049
8°S	2022-02-28T00:00:00.000Z	16.5253	3.61964
8°S	2022-02-28T00:00:00.000Z	19.4298	2.94422
8°S	2022-02-28T00:00:00.000Z	22.7576	2.31332
8°S	2022-02-28T00:00:00.000Z	26.5583	1.77827
8°S	2022-02-28T00:00:00.000Z	30.8746	1.32786
8°S	2022-02-28T00:00:00.000Z	35.7402	0.938655
8°S	2022-02-28T00:00:00.000Z	41.18	0.618032
8°S	2022-02-28T00:00:00.000Z	47.2119	0.390583
8°S	2022-02-28T00:00:00.000Z	53.8506	0.260516
8°S	2022-02-28T00:00:00.000Z	61.1128	0.186324
8°S	2022-02-28T00:00:00.000Z	69.0217	0.14218
8°S	2022-02-28T00:00:00.000Z	77.6112	0.110021
8°S	2022-02-28T00:00:00.000Z	86.9294	0.0824052
8°S	2022-02-28T00:00:00.000Z	97.0413	0.0606267
8°S	2022-02-28T00:00:00.000Z	108.03	0.0449398
8°S	2022-02-28T00:00:00.000Z	120	0.0344254
8°S	2022-02-28T00:00:00.000Z	133.076	0.0280326
8°S	2022-02-28T00:00:00.000Z	147.406	0.0244729
8°S	2022-03-01T00:00:00.000Z	16.5253	3.55838
8°S	2022-03-01T00:00:00.000Z	19.4298	2.89658
8°S	2022-03-01T00:00:00.000Z	22.7576	2.28027
8°S	2022-03-01T00:00:00.000Z	26.5583	1.75834
8°S	2022-03-01T00:00:00.000Z	30.8746	1.3211
8°S	2022-03-01T00:00:00.000Z	35.7402	0.942827
8°S	2022-03-01T00:00:00.000Z	41.18	0.621898
8°S	2022-03-01T00:00:00.000Z	47.2119	0.39001
8°S	2022-03-01T00:00:00.000Z	53.8506	0.252566
8°S	2022-03-01T00:00:00.000Z	61.1128	0.175996
8°S	2022-03-01T00:00:00.000Z	69.0217	0.131197
8°S	2022-03-01T00:00:00.000Z	77.6112	0.100541
8°S	2022-03-01T00:00:00.000Z	86.9294	0.0758507
8°S	2022-03-01T00:00:00.000Z	97.0413	0.0566122
8°S	2022-03-01T00:00:00.000Z	108.03	0.0431043
8°S	2022-03-01T00:00:00.000Z	120	0.0337932
8°S	2022-03-01T00:00:00.000Z	133.076	0.0279175
8°S	2022-03-01T00:00:00.000Z	147.406	0.0245271
8°S	2022-03-02T00:00:00.000Z	16.5253	3.70082
8°S	2022-03-02T00:00:00.000Z	19.4298	3.01828
8°S	2022-03-02T00:00:00.000Z	22.7576	2.35832
8°S	2022-03-02T00:00:00.000Z	26.5583	1.79809
8°S	2022-03-02T00:00:00.000Z	30.8746	1.34199
8°S	2022-03-02T00:00:00.000Z	35.7402	0.959604
8°S	2022-03-02T00:00:00.000Z	41.18	0.631647
8°S	2022-03-02T00:00:00.000Z	47.2119	0.392601
8°S	2022-03-02T00:00:00.000Z	53.8506	0.247231
8°S	2022-03-02T00:00:00.000Z	61.1128	0.167317
8°S	2022-03-02T00:00:00.000Z	69.0217	0.121459
8°S	2022-03-02T00:00:00.000Z	77.6112	0.0919873
8°S	2022-03-02T00:00:00.000Z	86.9294	0.0698577
8°S	2022-03-02T00:00:00.000Z	97.0413	0.0529172
8°S	2022-03-02T00:00:00.000Z	108.03	0.0412128
8°S	2022-03-02T00:00:00.000Z	120	0.0330642
8°S	2022-03-02T00:00:00.000Z	133.076	0.0276442
8°S	2022-03-02T00:00:00.000Z	147.406	0.0245199
8°S	2022-03-03T00:00:00.000Z	16.5253	3.66726
8°S	2022-03-03T00:00:00.000Z	19.4298	2.96138
8°S	2022-03-03T00:00:00.000Z	22.7576	2.28707
8°S	2022-03-03T00:00:00.000Z	26.5583	1.72239
8°S	2022-03-03T00:00:00.000Z	30.8746	1.27011
8°S	2022-03-03T00:00:00.000Z	35.7402	0.896351
8°S	2022-03-03T00:00:00.000Z	41.18	0.582259
8°S	2022-03-03T00:00:00.000Z	47.2119	0.358745
8°S	2022-03-03T00:00:00.000Z	53.8506	0.223085
8°S	2022-03-03T00:00:00.000Z	61.1128	0.149726
8°S	2022-03-03T00:00:00.000Z	69.0217	0.108043
8°S	2022-03-03T00:00:00.000Z	77.6112	0.081621
8°S	2022-03-03T00:00:00.000Z	86.9294	0.0623806
8°S	2022-03-03T00:00:00.000Z	97.0413	0.048233
8°S	2022-03-03T00:00:00.000Z	108.03	0.038534
8°S	2022-03-03T00:00:00.000Z	120	0.0316427
8°S	2022-03-03T00:00:00.000Z	133.076	0.0269454
8°S	2022-03-03T00:00:00.000Z	147.406	0.0242847
8°S	2022-03-04T00:00:00.000Z	16.5253	3.87791
8°S	2022-03-04T00:00:00.000Z	19.4298	3.18087
8°S	2022-03-04T00:00:00.000Z	22.7576	2.47891
8°S	2022-03-04T00:00:00.000Z	26.5583	1.86694
8°S	2022-03-04T00:00:00.000Z	30.8746	1.37226
8°S	2022-03-04T00:00:00.000Z	35.7402	0.972722
8°S	2022-03-04T00:00:00.000Z	41.18	0.64021
8°S	2022-03-04T00:00:00.000Z	47.2119	0.39237
8°S	2022-03-04T00:00:00.000Z	53.8506	0.235347
8°S	2022-03-04T00:00:00.000Z	61.1128	0.151019
8°S	2022-03-04T00:00:00.000Z	69.0217	0.105972
8°S	2022-03-04T00:00:00.000Z	77.6112	0.0791439
8°S	2022-03-04T00:00:00.000Z	86.9294	0.0605419
8°S	2022-03-04T00:00:00.000Z	97.0413	0.0471752
8°S	2022-03-04T00:00:00.000Z	108.03	0.0380205
8°S	2022-03-04T00:00:00.000Z	120	0.0314524
8°S	2022-03-04T00:00:00.000Z	133.076	0.0268553
8°S	2022-03-04T00:00:00.000Z	147.406	0.0242466
8°S	2022-03-05T00:00:00.000Z	16.5253	4.01839
8°S	2022-03-05T00:00:00.000Z	19.4298	3.31874
8°S	2022-03-05T00:00:00.000Z	22.7576	2.59598
8°S	2022-03-05T00:00:00.000Z	26.5583	1.95167
8°S	2022-03-05T00:00:00.000Z	30.8746	1.42933
8°S	2022-03-05T00:00:00.000Z	35.7402	1.01685
8°S	2022-03-05T00:00:00.000Z	41.18	0.675404
8°S	2022-03-05T00:00:00.000Z	47.2119	0.414153
8°S	2022-03-05T00:00:00.000Z	53.8506	0.245867
8°S	2022-03-05T00:00:00.000Z	61.1128	0.154121
8°S	2022-03-05T00:00:00.000Z	69.0217	0.106554
8°S	2022-03-05T00:00:00.000Z	77.6112	0.0792278
8°S	2022-03-05T00:00:00.000Z	86.9294	0.0608118
8°S	2022-03-05T00:00:00.000Z	97.0413	0.0476224
8°S	2022-03-05T00:00:00.000Z	108.03	0.038451
8°S	2022-03-05T00:00:00.000Z	120	0.0319111
8°S	2022-03-05T00:00:00.000Z	133.076	0.0272033
8°S	2022-03-05T00:00:00.000Z	147.406	0.0243655
8°S	2022-03-06T00:00:00.000Z	16.5253	3.96529
8°S	2022-03-06T00:00:00.000Z	19.4298	3.26528
8°S	2022-03-06T00:00:00.000Z	22.7576	2.54854
8°S	2022-03-06T00:00:00.000Z	26.5583	1.91411
8°S	2022-03-06T00:00:00.000Z	30.8746	1.40346
8°S	2022-03-06T00:00:00.000Z	35.7402	1.00128
8°S	2022-03-06T00:00:00.000Z	41.18	0.665582
8°S	2022-03-06T00:00:00.000Z	47.2119	0.406401
8°S	2022-03-06T00:00:00.000Z	53.8506	0.241868
8°S	2022-03-06T00:00:00.000Z	61.1128	0.152894
8°S	2022-03-06T00:00:00.000Z	69.0217	0.106189
8°S	2022-03-06T00:00:00.000Z	77.6112	0.0790025
8°S	2022-03-06T00:00:00.000Z	86.9294	0.0606734
8°S	2022-03-06T00:00:00.000Z	97.0413	0.0476691
8°S	2022-03-06T00:00:00.000Z	108.03	0.0384677
8°S	2022-03-06T00:00:00.000Z	120	0.0318769
8°S	2022-03-06T00:00:00.000Z	133.076	0.0272813
8°S	2022-03-06T00:00:00.000Z	147.406	0.0244119
8°S	2022-03-07T00:00:00.000Z	16.5253	4.18755
8°S	2022-03-07T00:00:00.000Z	19.4298	3.53793
8°S	2022-03-07T00:00:00.000Z	22.7576	2.81793
8°S	2022-03-07T00:00:00.000Z	26.5583	2.14174
8°S	2022-03-07T00:00:00.000Z	30.8746	1.57885
8°S	2022-03-07T00:00:00.000Z	35.7402	1.13317
8°S	2022-03-07T00:00:00.000Z	41.18	0.766151
8°S	2022-03-07T00:00:00.000Z	47.2119	0.470322
8°S	2022-03-07T00:00:00.000Z	53.8506	0.27271
8°S	2022-03-07T00:00:00.000Z	61.1128	0.165462
8°S	2022-03-07T00:00:00.000Z	69.0217	0.110994
8°S	2022-03-07T00:00:00.000Z	77.6112	0.0810215
8°S	2022-03-07T00:00:00.000Z	86.9294	0.0614316
8°S	2022-03-07T00:00:00.000Z	97.0413	0.048008
8°S	2022-03-07T00:00:00.000Z	108.03	0.038435
8°S	2022-03-07T00:00:00.000Z	120	0.0315662
8°S	2022-03-07T00:00:00.000Z	133.076	0.0270846
8°S	2022-03-07T00:00:00.000Z	147.406	0.0243513
8°S	2022-03-08T00:00:00.000Z	16.5253	4.27093
8°S	2022-03-08T00:00:00.000Z	19.4298	3.61525
8°S	2022-03-08T00:00:00.000Z	22.7576	2.88538
8°S	2022-03-08T00:00:00.000Z	26.5583	2.20201
8°S	2022-03-08T00:00:00.000Z	30.8746	1.63215
8°S	2022-03-08T00:00:00.000Z	35.7402	1.17705
8°S	2022-03-08T00:00:00.000Z	41.18	0.805481
8°S	2022-03-08T00:00:00.000Z	47.2119	0.501162
8°S	2022-03-08T00:00:00.000Z	53.8506	0.290756
8°S	2022-03-08T00:00:00.000Z	61.1128	0.174286
8°S	2022-03-08T00:00:00.000Z	69.0217	0.115025
8°S	2022-03-08T00:00:00.000Z	77.6112	0.0830667
8°S	2022-03-08T00:00:00.000Z	86.9294	0.0625082
8°S	2022-03-08T00:00:00.000Z	97.0413	0.0489373
8°S	2022-03-08T00:00:00.000Z	108.03	0.0390732
8°S	2022-03-08T00:00:00.000Z	120	0.0317922
8°S	2022-03-08T00:00:00.000Z	133.076	0.0271545
8°S	2022-03-08T00:00:00.000Z	147.406	0.0245144
8°S	2022-03-09T00:00:00.000Z	16.5253	4.28801
8°S	2022-03-09T00:00:00.000Z	19.4298	3.62786
8°S	2022-03-09T00:00:00.000Z	22.7576	2.90838
8°S	2022-03-09T00:00:00.000Z	26.5583	2.24236
8°S	2022-03-09T00:00:00.000Z	30.8746	1.68199
8°S	2022-03-09T00:00:00.000Z	35.7402	1.22461
8°S	2022-03-09T00:00:00.000Z	41.18	0.853068
8°S	2022-03-09T00:00:00.000Z	47.2119	0.547455
8°S	2022-03-09T00:00:00.000Z	53.8506	0.324727
8°S	2022-03-09T00:00:00.000Z	61.1128	0.19361
8°S	2022-03-09T00:00:00.000Z	69.0217	0.125799
8°S	2022-03-09T00:00:00.000Z	77.6112	0.089377
8°S	2022-03-09T00:00:00.000Z	86.9294	0.0661309
8°S	2022-03-09T00:00:00.000Z	97.0413	0.0515905
8°S	2022-03-09T00:00:00.000Z	108.03	0.0407975
8°S	2022-03-09T00:00:00.000Z	120	0.0328403
8°S	2022-03-09T00:00:00.000Z	133.076	0.0276662
8°S	2022-03-09T00:00:00.000Z	147.406	0.0250113
8°S	2022-03-10T00:00:00.000Z	16.5253	4.38905
8°S	2022-03-10T00:00:00.000Z	19.4298	3.76782
8°S	2022-03-10T00:00:00.000Z	22.7576	3.06564
8°S	2022-03-10T00:00:00.000Z	26.5583	2.3899
8°S	2022-03-10T00:00:00.000Z	30.8746	1.80026
8°S	2022-03-10T00:00:00.000Z	35.7402	1.31074
8°S	2022-03-10T00:00:00.000Z	41.18	0.916731
8°S	2022-03-10T00:00:00.000Z	47.2119	0.597669
8°S	2022-03-10T00:00:00.000Z	53.8506	0.355175
8°S	2022-03-10T00:00:00.000Z	61.1128	0.206435
8°S	2022-03-10T00:00:00.000Z	69.0217	0.132116
8°S	2022-03-10T00:00:00.000Z	77.6112	0.092523
8°S	2022-03-10T00:00:00.000Z	86.9294	0.0670046
8°S	2022-03-10T00:00:00.000Z	97.0413	0.0514942
8°S	2022-03-10T00:00:00.000Z	108.03	0.0398885
8°S	2022-03-10T00:00:00.000Z	120	0.0319611
8°S	2022-03-10T00:00:00.000Z	133.076	0.0272617
8°S	2022-03-10T00:00:00.000Z	147.406	0.0250452
8°S	2022-03-11T00:00:00.000Z	16.5253	4.19433
8°S	2022-03-11T00:00:00.000Z	19.4298	3.55542
8°S	2022-03-11T00:00:00.000Z	22.7576	2.86416
8°S	2022-03-11T00:00:00.000Z	26.5583	2.21537
8°S	2022-03-11T00:00:00.000Z	30.8746	1.65521
8°S	2022-03-11T00:00:00.000Z	35.7402	1.19575
8°S	2022-03-11T00:00:00.000Z	41.18	0.827046
8°S	2022-03-11T00:00:00.000Z	47.2119	0.534289
8°S	2022-03-11T00:00:00.000Z	53.8506	0.317508
8°S	2022-03-11T00:00:00.000Z	61.1128	0.187931
8°S	2022-03-11T00:00:00.000Z	69.0217	0.12398
8°S	2022-03-11T00:00:00.000Z	77.6112	0.0871526
8°S	2022-03-11T00:00:00.000Z	86.9294	0.0626607
8°S	2022-03-11T00:00:00.000Z	97.0413	0.046668
8°S	2022-03-11T00:00:00.000Z	108.03	0.0357315
8°S	2022-03-11T00:00:00.000Z	120	0.0293176
8°S	2022-03-11T00:00:00.000Z	133.076	0.0264297
8°S	2022-03-11T00:00:00.000Z	147.406	0.0247636
8°S	2022-03-12T00:00:00.000Z	16.5253	4.07936
8°S	2022-03-12T00:00:00.000Z	19.4298	3.45585
8°S	2022-03-12T00:00:00.000Z	22.7576	2.79118
8°S	2022-03-12T00:00:00.000Z	26.5583	2.17187
8°S	2022-03-12T00:00:00.000Z	30.8746	1.63812
8°S	2022-03-12T00:00:00.000Z	35.7402	1.19891
8°S	2022-03-12T00:00:00.000Z	41.18	0.843522
8°S	2022-03-12T00:00:00.000Z	47.2119	0.561778
8°S	2022-03-12T00:00:00.000Z	53.8506	0.348253
8°S	2022-03-12T00:00:00.000Z	61.1128	0.211202
8°S	2022-03-12T00:00:00.000Z	69.0217	0.137185
8°S	2022-03-12T00:00:00.000Z	77.6112	0.094296
8°S	2022-03-12T00:00:00.000Z	86.9294	0.0657574
8°S	2022-03-12T00:00:00.000Z	97.0413	0.0465976
8°S	2022-03-12T00:00:00.000Z	108.03	0.0344998
8°S	2022-03-12T00:00:00.000Z	120	0.0286763
8°S	2022-03-12T00:00:00.000Z	133.076	0.0267156
8°S	2022-03-12T00:00:00.000Z	147.406	0.0248949
8°S	2022-03-13T00:00:00.000Z	16.5253	4.06601
8°S	2022-03-13T00:00:00.000Z	19.4298	3.43533
8°S	2022-03-13T00:00:00.000Z	22.7576	2.76759
8°S	2022-03-13T00:00:00.000Z	26.5583	2.15063
8°S	2022-03-13T00:00:00.000Z	30.8746	1.62302
8°S	2022-03-13T00:00:00.000Z	35.7402	1.1899
8°S	2022-03-13T00:00:00.000Z	41.18	0.840496
8°S	2022-03-13T00:00:00.000Z	47.2119	0.567084
8°S	2022-03-13T00:00:00.000Z	53.8506	0.354597
8°S	2022-03-13T00:00:00.000Z	61.1128	0.219055
8°S	2022-03-13T00:00:00.000Z	69.0217	0.14237
8°S	2022-03-13T00:00:00.000Z	77.6112	0.096772
8°S	2022-03-13T00:00:00.000Z	86.9294	0.0660547
8°S	2022-03-13T00:00:00.000Z	97.0413	0.0457986
8°S	2022-03-13T00:00:00.000Z	108.03	0.0341389
8°S	2022-03-13T00:00:00.000Z	120	0.02893
8°S	2022-03-13T00:00:00.000Z	133.076	0.0268379
8°S	2022-03-13T00:00:00.000Z	147.406	0.0247487
8°S	2022-03-14T00:00:00.000Z	16.5253	3.9463
8°S	2022-03-14T00:00:00.000Z	19.4298	3.26893
8°S	2022-03-14T00:00:00.000Z	22.7576	2.58175
8°S	2022-03-14T00:00:00.000Z	26.5583	1.97239
8°S	2022-03-14T00:00:00.000Z	30.8746	1.46932
8°S	2022-03-14T00:00:00.000Z	35.7402	1.06522
8°S	2022-03-14T00:00:00.000Z	41.18	0.743785
8°S	2022-03-14T00:00:00.000Z	47.2119	0.494652
8°S	2022-03-14T00:00:00.000Z	53.8506	0.313085
8°S	2022-03-14T00:00:00.000Z	61.1128	0.199758
8°S	2022-03-14T00:00:00.000Z	69.0217	0.133412
8°S	2022-03-14T00:00:00.000Z	77.6112	0.0920311
8°S	2022-03-14T00:00:00.000Z	86.9294	0.0631306
8°S	2022-03-14T00:00:00.000Z	97.0413	0.0440386
8°S	2022-03-14T00:00:00.000Z	108.03	0.0336614
8°S	2022-03-14T00:00:00.000Z	120	0.0288974
8°S	2022-03-14T00:00:00.000Z	133.076	0.0264754
8°S	2022-03-14T00:00:00.000Z	147.406	0.0244325
8°S	2022-03-15T00:00:00.000Z	16.5253	3.99189
8°S	2022-03-15T00:00:00.000Z	19.4298	3.32447
8°S	2022-03-15T00:00:00.000Z	22.7576	2.63651
8°S	2022-03-15T00:00:00.000Z	26.5583	2.02415
8°S	2022-03-15T00:00:00.000Z	30.8746	1.52011
8°S	2022-03-15T00:00:00.000Z	35.7402	1.11649
8°S	2022-03-15T00:00:00.000Z	41.18	0.793981
8°S	2022-03-15T00:00:00.000Z	47.2119	0.54065
8°S	2022-03-15T00:00:00.000Z	53.8506	0.356115
8°S	2022-03-15T00:00:00.000Z	61.1128	0.232292
8°S	2022-03-15T00:00:00.000Z	69.0217	0.156262
8°S	2022-03-15T00:00:00.000Z	77.6112	0.109678
8°S	2022-03-15T00:00:00.000Z	86.9294	0.0771107
8°S	2022-03-15T00:00:00.000Z	97.0413	0.0539864
8°S	2022-03-15T00:00:00.000Z	108.03	0.0394349
8°S	2022-03-15T00:00:00.000Z	120	0.0314532
8°S	2022-03-15T00:00:00.000Z	133.076	0.0277261
8°S	2022-03-15T00:00:00.000Z	147.406	0.0251897
8°S	2022-03-16T00:00:00.000Z	16.5253	3.94732
[truncated: 44,980 more rows]

## Sheet: Raw data_Fig2C_Salinity
Latitude	Date_Time	PSU
8°S	2021-12-25T00:00:00.000Z	35.0775
8°S	2021-12-25T06:00:00.000Z	35.0748
8°S	2021-12-25T12:00:00.000Z	35.0739
8°S	2021-12-25T18:00:00.000Z	35.0729
8°S	2021-12-26T00:00:00.000Z	35.0704
8°S	2021-12-26T06:00:00.000Z	35.0656
8°S	2021-12-26T12:00:00.000Z	35.0622
8°S	2021-12-26T18:00:00.000Z	35.0628
8°S	2021-12-27T00:00:00.000Z	35.0628
8°S	2021-12-27T06:00:00.000Z	35.0654
8°S	2021-12-27T12:00:00.000Z	35.0668
8°S	2021-12-27T18:00:00.000Z	35.0707
8°S	2021-12-28T00:00:00.000Z	35.0727
8°S	2021-12-28T06:00:00.000Z	35.0738
8°S	2021-12-28T12:00:00.000Z	35.0732
8°S	2021-12-28T18:00:00.000Z	35.074
8°S	2021-12-29T00:00:00.000Z	35.0727
8°S	2021-12-29T06:00:00.000Z	35.0692
8°S	2021-12-29T12:00:00.000Z	35.0627
8°S	2021-12-29T18:00:00.000Z	35.0542
8°S	2021-12-30T00:00:00.000Z	35.0442
8°S	2021-12-30T06:00:00.000Z	35.0344
8°S	2021-12-30T12:00:00.000Z	35.0252
8°S	2021-12-30T18:00:00.000Z	35.0206
8°S	2021-12-31T00:00:00.000Z	35.0217
8°S	2021-12-31T06:00:00.000Z	35.0224
8°S	2021-12-31T12:00:00.000Z	35.0215
8°S	2021-12-31T18:00:00.000Z	35.0193
8°S	2022-01-01T00:00:00.000Z	35.0148
8°S	2022-01-01T06:00:00.000Z	35.0073
8°S	2022-01-01T12:00:00.000Z	34.9952
8°S	2022-01-01T18:00:00.000Z	34.9878
8°S	2022-01-02T00:00:00.000Z	34.986
8°S	2022-01-02T06:00:00.000Z	34.9827
8°S	2022-01-02T12:00:00.000Z	34.9853
8°S	2022-01-02T18:00:00.000Z	34.991
8°S	2022-01-03T00:00:00.000Z	34.995
8°S	2022-01-03T06:00:00.000Z	34.9981
8°S	2022-01-03T12:00:00.000Z	34.9971
8°S	2022-01-03T18:00:00.000Z	34.9942
8°S	2022-01-04T00:00:00.000Z	34.9911
8°S	2022-01-04T06:00:00.000Z	34.9896
8°S	2022-01-04T12:00:00.000Z	34.9892
8°S	2022-01-04T18:00:00.000Z	34.9875
8°S	2022-01-05T00:00:00.000Z	34.9871
8°S	2022-01-05T06:00:00.000Z	34.992
8°S	2022-01-05T12:00:00.000Z	34.9991
8°S	2022-01-05T18:00:00.000Z	35.0012
8°S	2022-01-06T00:00:00.000Z	35.0045
8°S	2022-01-06T06:00:00.000Z	35.0085
8°S	2022-01-06T12:00:00.000Z	35.0124
8°S	2022-01-06T18:00:00.000Z	35.0136
8°S	2022-01-07T00:00:00.000Z	35.0137
8°S	2022-01-07T06:00:00.000Z	35.0141
8°S	2022-01-07T12:00:00.000Z	35.0148
8°S	2022-01-07T18:00:00.000Z	35.0178
8°S	2022-01-08T00:00:00.000Z	35.0205
8°S	2022-01-08T06:00:00.000Z	35.0216
8°S	2022-01-08T12:00:00.000Z	35.0261
8°S	2022-01-08T18:00:00.000Z	35.0275
8°S	2022-01-09T00:00:00.000Z	35.0278
8°S	2022-01-09T06:00:00.000Z	35.0382
8°S	2022-01-09T12:00:00.000Z	35.0461
8°S	2022-01-09T18:00:00.000Z	35.0447
8°S	2022-01-10T00:00:00.000Z	35.0376
8°S	2022-01-10T06:00:00.000Z	35.0292
8°S	2022-01-10T12:00:00.000Z	35.031
8°S	2022-01-10T18:00:00.000Z	35.019
8°S	2022-01-11T00:00:00.000Z	35.0019
8°S	2022-01-11T06:00:00.000Z	34.9951
8°S	2022-01-11T12:00:00.000Z	35.0037
8°S	2022-01-11T18:00:00.000Z	34.9949
8°S	2022-01-12T00:00:00.000Z	34.9906
8°S	2022-01-12T06:00:00.000Z	34.9912
8°S	2022-01-12T12:00:00.000Z	34.9894
8°S	2022-01-12T18:00:00.000Z	34.9905
8°S	2022-01-13T00:00:00.000Z	34.9967
8°S	2022-01-13T06:00:00.000Z	34.9999
8°S	2022-01-13T12:00:00.000Z	35.0002
8°S	2022-01-13T18:00:00.000Z	35.0039
8°S	2022-01-14T00:00:00.000Z	35.0084
8°S	2022-01-14T06:00:00.000Z	35.01
8°S	2022-01-14T12:00:00.000Z	35.0116
8°S	2022-01-14T18:00:00.000Z	35.0125
8°S	2022-01-15T00:00:00.000Z	35.0155
8°S	2022-01-15T06:00:00.000Z	35.019
8°S	2022-01-15T12:00:00.000Z	35.0236
8°S	2022-01-15T18:00:00.000Z	35.0271
8°S	2022-01-16T00:00:00.000Z	35.0288
8°S	2022-01-16T06:00:00.000Z	35.0289
8°S	2022-01-16T12:00:00.000Z	35.0307
8°S	2022-01-16T18:00:00.000Z	35.0298
8°S	2022-01-17T00:00:00.000Z	35.031
8°S	2022-01-17T06:00:00.000Z	35.0327
8°S	2022-01-17T12:00:00.000Z	35.0346
8°S	2022-01-17T18:00:00.000Z	35.0351
8°S	2022-01-18T00:00:00.000Z	35.0368
8°S	2022-01-18T06:00:00.000Z	35.0386
8°S	2022-01-18T12:00:00.000Z	35.0387
8°S	2022-01-18T18:00:00.000Z	35.0355
8°S	2022-01-19T00:00:00.000Z	35.035
8°S	2022-01-19T06:00:00.000Z	35.033
8°S	2022-01-19T12:00:00.000Z	35.0322
8°S	2022-01-19T18:00:00.000Z	35.04
8°S	2022-01-20T00:00:00.000Z	35.0449
8°S	2022-01-20T06:00:00.000Z	35.0525
8°S	2022-01-20T12:00:00.000Z	35.0591
8°S	2022-01-20T18:00:00.000Z	35.0641
8°S	2022-01-21T00:00:00.000Z	35.0706
8°S	2022-01-21T06:00:00.000Z	35.0668
8°S	2022-01-21T12:00:00.000Z	35.0535
8°S	2022-01-21T18:00:00.000Z	35.0342
8°S	2022-01-22T00:00:00.000Z	35.0096
8°S	2022-01-22T06:00:00.000Z	34.9814
8°S	2022-01-22T12:00:00.000Z	34.9508
8°S	2022-01-22T18:00:00.000Z	34.9227
8°S	2022-01-23T00:00:00.000Z	34.9065
8°S	2022-01-23T06:00:00.000Z	34.9059
8°S	2022-01-23T12:00:00.000Z	34.9144
8°S	2022-01-23T18:00:00.000Z	34.9271
8°S	2022-01-24T00:00:00.000Z	34.9585
8°S	2022-01-24T06:00:00.000Z	34.9847
8°S	2022-01-24T12:00:00.000Z	35.0007
8°S	2022-01-24T18:00:00.000Z	34.9977
8°S	2022-01-25T00:00:00.000Z	34.9879
8°S	2022-01-25T06:00:00.000Z	34.9822
8°S	2022-01-25T12:00:00.000Z	34.9787
8°S	2022-01-25T18:00:00.000Z	34.9756
8°S	2022-01-26T00:00:00.000Z	34.971
8°S	2022-01-26T06:00:00.000Z	34.9634
8°S	2022-01-26T12:00:00.000Z	34.9493
8°S	2022-01-26T18:00:00.000Z	34.9469
8°S	2022-01-27T00:00:00.000Z	34.9547
8°S	2022-01-27T06:00:00.000Z	34.9728
8°S	2022-01-27T12:00:00.000Z	34.9962
8°S	2022-01-27T18:00:00.000Z	35.02
8°S	2022-01-28T00:00:00.000Z	35.0383
8°S	2022-01-28T06:00:00.000Z	35.0466
8°S	2022-01-28T12:00:00.000Z	35.05
8°S	2022-01-28T18:00:00.000Z	35.0522
8°S	2022-01-29T00:00:00.000Z	35.0508
8°S	2022-01-29T06:00:00.000Z	35.0491
8°S	2022-01-29T12:00:00.000Z	35.052
8°S	2022-01-29T18:00:00.000Z	35.0493
8°S	2022-01-30T00:00:00.000Z	35.047
8°S	2022-01-30T06:00:00.000Z	35.0448
8°S	2022-01-30T12:00:00.000Z	35.043
8°S	2022-01-30T18:00:00.000Z	35.0409
8°S	2022-01-31T00:00:00.000Z	35.0398
8°S	2022-01-31T06:00:00.000Z	35.0388
8°S	2022-01-31T12:00:00.000Z	35.0384
8°S	2022-01-31T18:00:00.000Z	35.0361
8°S	2022-02-01T00:00:00.000Z	35.0346
8°S	2022-02-01T06:00:00.000Z	35.0325
8°S	2022-02-01T12:00:00.000Z	35.0306
8°S	2022-02-01T18:00:00.000Z	35.0304
8°S	2022-02-02T00:00:00.000Z	35.0339
8°S	2022-02-02T06:00:00.000Z	35.0415
8°S	2022-02-02T12:00:00.000Z	35.0476
8°S	2022-02-02T18:00:00.000Z	35.05
8°S	2022-02-03T00:00:00.000Z	35.0516
8°S	2022-02-03T06:00:00.000Z	35.0536
8°S	2022-02-03T12:00:00.000Z	35.0564
8°S	2022-02-03T18:00:00.000Z	35.0575
8°S	2022-02-04T00:00:00.000Z	35.0584
8°S	2022-02-04T06:00:00.000Z	35.0569
8°S	2022-02-04T12:00:00.000Z	35.053
8°S	2022-02-04T18:00:00.000Z	35.0457
8°S	2022-02-05T00:00:00.000Z	35.0382
8°S	2022-02-05T06:00:00.000Z	35.0328
8°S	2022-02-05T12:00:00.000Z	35.036
8°S	2022-02-05T18:00:00.000Z	35.0392
8°S	2022-02-06T00:00:00.000Z	35.0425
8°S	2022-02-06T06:00:00.000Z	35.0422
8°S	2022-02-06T12:00:00.000Z	35.0413
8°S	2022-02-06T18:00:00.000Z	35.0409
8°S	2022-02-07T00:00:00.000Z	35.0463
8°S	2022-02-07T06:00:00.000Z	35.0518
8°S	2022-02-07T12:00:00.000Z	35.0542
8°S	2022-02-07T18:00:00.000Z	35.0578
8°S	2022-02-08T00:00:00.000Z	35.0615
8°S	2022-02-08T06:00:00.000Z	35.0604
8°S	2022-02-08T12:00:00.000Z	35.0542
8°S	2022-02-08T18:00:00.000Z	35.0482
8°S	2022-02-09T00:00:00.000Z	35.0448
8°S	2022-02-09T06:00:00.000Z	35.0446
8°S	2022-02-09T12:00:00.000Z	35.0517
8°S	2022-02-09T18:00:00.000Z	35.0563
8°S	2022-02-10T00:00:00.000Z	35.0594
8°S	2022-02-10T06:00:00.000Z	35.0602
8°S	2022-02-10T12:00:00.000Z	35.0619
8°S	2022-02-10T18:00:00.000Z	35.0619
8°S	2022-02-11T00:00:00.000Z	35.061
8°S	2022-02-11T06:00:00.000Z	35.0576
8°S	2022-02-11T12:00:00.000Z	35.0534
8°S	2022-02-11T18:00:00.000Z	35.0471
8°S	2022-02-12T00:00:00.000Z	35.0455
8°S	2022-02-12T06:00:00.000Z	35.0444
8°S	2022-02-12T12:00:00.000Z	35.0387
8°S	2022-02-12T18:00:00.000Z	35.0255
8°S	2022-02-13T00:00:00.000Z	35.0181
8°S	2022-02-13T06:00:00.000Z	35.0084
8°S	2022-02-13T12:00:00.000Z	35.0036
8°S	2022-02-13T18:00:00.000Z	34.9871
8°S	2022-02-14T00:00:00.000Z	34.9834
8°S	2022-02-14T06:00:00.000Z	34.9844
8°S	2022-02-14T12:00:00.000Z	34.9875
8°S	2022-02-14T18:00:00.000Z	34.986
8°S	2022-02-15T00:00:00.000Z	34.9919
8°S	2022-02-15T06:00:00.000Z	34.9983
8°S	2022-02-15T12:00:00.000Z	34.9989
8°S	2022-02-15T18:00:00.000Z	34.9914
8°S	2022-02-16T00:00:00.000Z	34.9856
8°S	2022-02-16T06:00:00.000Z	34.9849
8°S	2022-02-16T12:00:00.000Z	34.9858
8°S	2022-02-16T18:00:00.000Z	34.9821
8°S	2022-02-17T00:00:00.000Z	34.982
8°S	2022-02-17T06:00:00.000Z	34.9829
8°S	2022-02-17T12:00:00.000Z	34.9828
8°S	2022-02-17T18:00:00.000Z	34.9713
8°S	2022-02-18T00:00:00.000Z	34.9679
8°S	2022-02-18T06:00:00.000Z	34.9628
8°S	2022-02-18T12:00:00.000Z	34.9592
8°S	2022-02-18T18:00:00.000Z	34.9525
8°S	2022-02-19T00:00:00.000Z	34.9528
8°S	2022-02-19T06:00:00.000Z	34.9535
8°S	2022-02-19T12:00:00.000Z	34.9598
8°S	2022-02-19T18:00:00.000Z	34.9586
8°S	2022-02-20T00:00:00.000Z	34.9653
8°S	2022-02-20T06:00:00.000Z	34.9796
8°S	2022-02-20T12:00:00.000Z	34.9933
8°S	2022-02-20T18:00:00.000Z	34.9947
8°S	2022-02-21T00:00:00.000Z	34.9938
8°S	2022-02-21T06:00:00.000Z	34.9925
8°S	2022-02-21T12:00:00.000Z	34.9836
8°S	2022-02-21T18:00:00.000Z	34.9678
8°S	2022-02-22T00:00:00.000Z	34.9662
8°S	2022-02-22T06:00:00.000Z	34.9719
8°S	2022-02-22T12:00:00.000Z	34.9688
8°S	2022-02-22T18:00:00.000Z	34.9612
8°S	2022-02-23T00:00:00.000Z	34.9707
8°S	2022-02-23T06:00:00.000Z	34.9788
8°S	2022-02-23T12:00:00.000Z	34.986
8°S	2022-02-23T18:00:00.000Z	34.9922
8°S	2022-02-24T00:00:00.000Z	35.0063
8°S	2022-02-24T06:00:00.000Z	35.0173
8°S	2022-02-24T12:00:00.000Z	35.0255
8°S	2022-02-24T18:00:00.000Z	35.0308
8°S	2022-02-25T00:00:00.000Z	35.0404
8°S	2022-02-25T06:00:00.000Z	35.0464
8°S	2022-02-25T12:00:00.000Z	35.0519
8°S	2022-02-25T18:00:00.000Z	35.0486
8°S	2022-02-26T00:00:00.000Z	35.0545
8°S	2022-02-26T06:00:00.000Z	35.0564
8°S	2022-02-26T12:00:00.000Z	35.0582
8°S	2022-02-26T18:00:00.000Z	35.0391
8°S	2022-02-27T00:00:00.000Z	35.0468
8°S	2022-02-27T06:00:00.000Z	35.0407
8°S	2022-02-27T12:00:00.000Z	35.017
8°S	2022-02-27T18:00:00.000Z	34.9978
8°S	2022-02-28T00:00:00.000Z	34.9756
8°S	2022-02-28T06:00:00.000Z	34.9583
8°S	2022-02-28T12:00:00.000Z	34.9516
8°S	2022-02-28T18:00:00.000Z	34.9397
8°S	2022-03-01T00:00:00.000Z	34.9292
8°S	2022-03-01T06:00:00.000Z	34.8959
8°S	2022-03-01T12:00:00.000Z	34.799
8°S	2022-03-01T18:00:00.000Z	34.7178
8°S	2022-03-02T00:00:00.000Z	34.7494
8°S	2022-03-02T06:00:00.000Z	34.7743
8°S	2022-03-02T12:00:00.000Z	34.7472
8°S	2022-03-02T18:00:00.000Z	34.7016
8°S	2022-03-03T00:00:00.000Z	34.6837
8°S	2022-03-03T06:00:00.000Z	34.6901
8°S	2022-03-03T12:00:00.000Z	34.5683
8°S	2022-03-03T18:00:00.000Z	34.5781
8°S	2022-03-04T00:00:00.000Z	34.6032
8°S	2022-03-04T06:00:00.000Z	34.6412
8°S	2022-03-04T12:00:00.000Z	34.7101
8°S	2022-03-04T18:00:00.000Z	34.7435
8°S	2022-03-05T00:00:00.000Z	34.7721
8°S	2022-03-05T06:00:00.000Z	34.8097
8°S	2022-03-05T12:00:00.000Z	34.8153
8°S	2022-03-05T18:00:00.000Z	34.8132
8°S	2022-03-06T00:00:00.000Z	34.8126
8°S	2022-03-06T06:00:00.000Z	34.8148
8°S	2022-03-06T12:00:00.000Z	34.8007
8°S	2022-03-06T18:00:00.000Z	34.7785
8°S	2022-03-07T00:00:00.000Z	34.7705
8°S	2022-03-07T06:00:00.000Z	34.757
8°S	2022-03-07T12:00:00.000Z	34.7344
8°S	2022-03-07T18:00:00.000Z	34.6947
8°S	2022-03-08T00:00:00.000Z	34.6826
8°S	2022-03-08T06:00:00.000Z	34.712
8°S	2022-03-08T12:00:00.000Z	34.7678
8°S	2022-03-08T18:00:00.000Z	34.8215
8°S	2022-03-09T00:00:00.000Z	34.8603
8°S	2022-03-09T06:00:00.000Z	34.8754
8°S	2022-03-09T12:00:00.000Z	34.8769
8°S	2022-03-09T18:00:00.000Z	34.8772
8°S	2022-03-10T00:00:00.000Z	34.8707
8°S	2022-03-10T06:00:00.000Z	34.8506
8°S	2022-03-10T12:00:00.000Z	34.8326
8°S	2022-03-10T18:00:00.000Z	34.8146
8°S	2022-03-11T00:00:00.000Z	34.7897
8°S	2022-03-11T06:00:00.000Z	34.7584
8°S	2022-03-11T12:00:00.000Z	34.7423
8°S	2022-03-11T18:00:00.000Z	34.7366
8°S	2022-03-12T00:00:00.000Z	34.7312
8°S	2022-03-12T06:00:00.000Z	34.73
8°S	2022-03-12T12:00:00.000Z	34.7296
8°S	2022-03-12T18:00:00.000Z	34.731
8°S	2022-03-13T00:00:00.000Z	34.7308
8°S	2022-03-13T06:00:00.000Z	34.73
8°S	2022-03-13T12:00:00.000Z	34.7302
8°S	2022-03-13T18:00:00.000Z	34.7347
8°S	2022-03-14T00:00:00.000Z	34.7379
8°S	2022-03-14T06:00:00.000Z	34.7351
8°S	2022-03-14T12:00:00.000Z	34.7299
8°S	2022-03-14T18:00:00.000Z	34.7294
8°S	2022-03-15T00:00:00.000Z	34.7306
8°S	2022-03-15T06:00:00.000Z	34.7283
8°S	2022-03-15T12:00:00.000Z	34.7258
8°S	2022-03-15T18:00:00.000Z	34.7305
8°S	2022-03-16T00:00:00.000Z	34.7345
8°S	2022-03-16T06:00:00.000Z	34.7306
8°S	2022-03-16T12:00:00.000Z	34.7217
8°S	2022-03-16T18:00:00.000Z	34.7168
8°S	2022-03-17T00:00:00.000Z	34.7113
8°S	2022-03-17T06:00:00.000Z	34.7031
8°S	2022-03-17T12:00:00.000Z	34.7081
8°S	2022-03-17T18:00:00.000Z	34.7051
8°S	2022-03-18T00:00:00.000Z	34.6999
8°S	2022-03-18T06:00:00.000Z	34.7015
8°S	2022-03-18T12:00:00.000Z	34.7135
8°S	2022-03-18T18:00:00.000Z	34.7104
8°S	2022-03-19T00:00:00.000Z	34.7048
8°S	2022-03-19T06:00:00.000Z	34.71
8°S	2022-03-19T12:00:00.000Z	34.7121
8°S	2022-03-19T18:00:00.000Z	34.6975
8°S	2022-03-20T00:00:00.000Z	34.6866
8°S	2022-03-20T06:00:00.000Z	34.6823
8°S	2022-03-20T12:00:00.000Z	34.68
8°S	2022-03-20T18:00:00.000Z	34.6749
9°S	2021-12-25T00:00:00.000Z	35.1177
9°S	2021-12-25T06:00:00.000Z	35.1155
9°S	2021-12-25T12:00:00.000Z	35.1161
9°S	2021-12-25T18:00:00.000Z	35.1177
9°S	2021-12-26T00:00:00.000Z	35.1182
9°S	2021-12-26T06:00:00.000Z	35.1189
9°S	2021-12-26T12:00:00.000Z	35.1224
9°S	2021-12-26T18:00:00.000Z	35.1261
9°S	2021-12-27T00:00:00.000Z	35.1248
9°S	2021-12-27T06:00:00.000Z	35.1206
9°S	2021-12-27T12:00:00.000Z	35.1178
9°S	2021-12-27T18:00:00.000Z	35.1155
9°S	2021-12-28T00:00:00.000Z	35.1119
9°S	2021-12-28T06:00:00.000Z	35.1093
9°S	2021-12-28T12:00:00.000Z	35.1072
9°S	2021-12-28T18:00:00.000Z	35.1047
9°S	2021-12-29T00:00:00.000Z	35.1013
9°S	2021-12-29T06:00:00.000Z	35.0972
9°S	2021-12-29T12:00:00.000Z	35.096
9°S	2021-12-29T18:00:00.000Z	35.0941
9°S	2021-12-30T00:00:00.000Z	35.0905
9°S	2021-12-30T06:00:00.000Z	35.0872
9°S	2021-12-30T12:00:00.000Z	35.0868
9°S	2021-12-30T18:00:00.000Z	35.0843
9°S	2021-12-31T00:00:00.000Z	35.0787
9°S	2021-12-31T06:00:00.000Z	35.0736
9°S	2021-12-31T12:00:00.000Z	35.0684
9°S	2021-12-31T18:00:00.000Z	35.0619
9°S	2022-01-01T00:00:00.000Z	35.0564
9°S	2022-01-01T06:00:00.000Z	35.0518
9°S	2022-01-01T12:00:00.000Z	35.0525
9°S	2022-01-01T18:00:00.000Z	35.0565
9°S	2022-01-02T00:00:00.000Z	35.0632
9°S	2022-01-02T06:00:00.000Z	35.069
9°S	2022-01-02T12:00:00.000Z	35.0741
9°S	2022-01-02T18:00:00.000Z	35.0781
9°S	2022-01-03T00:00:00.000Z	35.0787
9°S	2022-01-03T06:00:00.000Z	35.0748
9°S	2022-01-03T12:00:00.000Z	35.0707
9°S	2022-01-03T18:00:00.000Z	35.0678
9°S	2022-01-04T00:00:00.000Z	35.066
9°S	2022-01-04T06:00:00.000Z	35.0647
9°S	2022-01-04T12:00:00.000Z	35.0632
9°S	2022-01-04T18:00:00.000Z	35.0606
9°S	2022-01-05T00:00:00.000Z	35.061
9°S	2022-01-05T06:00:00.000Z	35.0639
9°S	2022-01-05T12:00:00.000Z	35.0701
9°S	2022-01-05T18:00:00.000Z	35.0742
9°S	2022-01-06T00:00:00.000Z	35.0764
9°S	2022-01-06T06:00:00.000Z	35.0772
9°S	2022-01-06T12:00:00.000Z	35.0784
9°S	2022-01-06T18:00:00.000Z	35.0788
9°S	2022-01-07T00:00:00.000Z	35.0778
9°S	2022-01-07T06:00:00.000Z	35.0754
9°S	2022-01-07T12:00:00.000Z	35.0737
9°S	2022-01-07T18:00:00.000Z	35.0724
9°S	2022-01-08T00:00:00.000Z	35.0729
9°S	2022-01-08T06:00:00.000Z	35.0702
9°S	2022-01-08T12:00:00.000Z	35.0707
9°S	2022-01-08T18:00:00.000Z	35.0752
9°S	2022-01-09T00:00:00.000Z	35.0774
9°S	2022-01-09T06:00:00.000Z	35.0775
9°S	2022-01-09T12:00:00.000Z	35.0818
9°S	2022-01-09T18:00:00.000Z	35.0843
9°S	2022-01-10T00:00:00.000Z	35.0847
9°S	2022-01-10T06:00:00.000Z	35.0855
9°S	2022-01-10T12:00:00.000Z	35.0856
9°S	2022-01-10T18:00:00.000Z	35.0837
9°S	2022-01-11T00:00:00.000Z	35.081
9°S	2022-01-11T06:00:00.000Z	35.08
9°S	2022-01-11T12:00:00.000Z	35.0843
9°S	2022-01-11T18:00:00.000Z	35.0876
9°S	2022-01-12T00:00:00.000Z	35.0895
9°S	2022-01-12T06:00:00.000Z	35.0882
9°S	2022-01-12T12:00:00.000Z	35.0877
9°S	2022-01-12T18:00:00.000Z	35.0876
9°S	2022-01-13T00:00:00.000Z	35.0895
9°S	2022-01-13T06:00:00.000Z	35.0887
9°S	2022-01-13T12:00:00.000Z	35.0898
9°S	2022-01-13T18:00:00.000Z	35.094
9°S	2022-01-14T00:00:00.000Z	35.0974
9°S	2022-01-14T06:00:00.000Z	35.0957
9°S	2022-01-14T12:00:00.000Z	35.0936
9°S	2022-01-14T18:00:00.000Z	35.093
9°S	2022-01-15T00:00:00.000Z	35.0892
9°S	2022-01-15T06:00:00.000Z	35.0859
9°S	2022-01-15T12:00:00.000Z	35.0842
9°S	2022-01-15T18:00:00.000Z	35.0803
9°S	2022-01-16T00:00:00.000Z	35.0762
9°S	2022-01-16T06:00:00.000Z	35.0723
9°S	2022-01-16T12:00:00.000Z	35.0715
9°S	2022-01-16T18:00:00.000Z	35.07
9°S	2022-01-17T00:00:00.000Z	35.0687
9°S	2022-01-17T06:00:00.000Z	35.0688
9°S	2022-01-17T12:00:00.000Z	35.0643
9°S	2022-01-17T18:00:00.000Z	35.0557
9°S	2022-01-18T00:00:00.000Z	35.0416
9°S	2022-01-18T06:00:00.000Z	35.0262
9°S	2022-01-18T12:00:00.000Z	35.0137
9°S	2022-01-18T18:00:00.000Z	34.9976
9°S	2022-01-19T00:00:00.000Z	34.9901
9°S	2022-01-19T06:00:00.000Z	34.9832
9°S	2022-01-19T12:00:00.000Z	34.9838
9°S	2022-01-19T18:00:00.000Z	34.9863
9°S	2022-01-20T00:00:00.000Z	34.9893
9°S	2022-01-20T06:00:00.000Z	34.9928
9°S	2022-01-20T12:00:00.000Z	34.997
9°S	2022-01-20T18:00:00.000Z	35.0018
9°S	2022-01-21T00:00:00.000Z	35.0018
9°S	2022-01-21T06:00:00.000Z	35.001
9°S	2022-01-21T12:00:00.000Z	35.0043
9°S	2022-01-21T18:00:00.000Z	35.0021
9°S	2022-01-22T00:00:00.000Z	35.0013
9°S	2022-01-22T06:00:00.000Z	35.0022
9°S	2022-01-22T12:00:00.000Z	35.0047
9°S	2022-01-22T18:00:00.000Z	35.0039
9°S	2022-01-23T00:00:00.000Z	34.9992
9°S	2022-01-23T06:00:00.000Z	34.9967
9°S	2022-01-23T12:00:00.000Z	35.0025
9°S	2022-01-23T18:00:00.000Z	34.9999
9°S	2022-01-24T00:00:00.000Z	34.9993
9°S	2022-01-24T06:00:00.000Z	35.0013
9°S	2022-01-24T12:00:00.000Z	35.0009
9°S	2022-01-24T18:00:00.000Z	34.9905
9°S	2022-01-25T00:00:00.000Z	34.9801
9°S	2022-01-25T06:00:00.000Z	34.9771
9°S	2022-01-25T12:00:00.000Z	34.9777
9°S	2022-01-25T18:00:00.000Z	34.975
9°S	2022-01-26T00:00:00.000Z	34.9727
9°S	2022-01-26T06:00:00.000Z	34.9714
9°S	2022-01-26T12:00:00.000Z	34.9737
9°S	2022-01-26T18:00:00.000Z	34.9752
9°S	2022-01-27T00:00:00.000Z	34.9758
9°S	2022-01-27T06:00:00.000Z	34.9759
9°S	2022-01-27T12:00:00.000Z	34.9784
9°S	2022-01-27T18:00:00.000Z	34.9787
9°S	2022-01-28T00:00:00.000Z	34.9822
9°S	2022-01-28T06:00:00.000Z	34.9877
9°S	2022-01-28T12:00:00.000Z	34.9954
9°S	2022-01-28T18:00:00.000Z	35.0012
9°S	2022-01-29T00:00:00.000Z	35.0014
9°S	2022-01-29T06:00:00.000Z	34.9947
9°S	2022-01-29T12:00:00.000Z	34.9915
9°S	2022-01-29T18:00:00.000Z	34.9846
9°S	2022-01-30T00:00:00.000Z	34.9814
9°S	2022-01-30T06:00:00.000Z	34.9858
9°S	2022-01-30T12:00:00.000Z	34.9905
9°S	2022-01-30T18:00:00.000Z	34.999
9°S	2022-01-31T00:00:00.000Z	35.0087
9°S	2022-01-31T06:00:00.000Z	35.0155
9°S	2022-01-31T12:00:00.000Z	35.0212
9°S	2022-01-31T18:00:00.000Z	35.0288
9°S	2022-02-01T00:00:00.000Z	35.034
9°S	2022-02-01T06:00:00.000Z	35.034
9°S	2022-02-01T12:00:00.000Z	35.0343
9°S	2022-02-01T18:00:00.000Z	35.0255
9°S	2022-02-02T00:00:00.000Z	35.0128
9°S	2022-02-02T06:00:00.000Z	35.0133
9°S	2022-02-02T12:00:00.000Z	35.0135
9°S	2022-02-02T18:00:00.000Z	35.019
9°S	2022-02-03T00:00:00.000Z	35.0486
9°S	2022-02-03T06:00:00.000Z	35.0657
9°S	2022-02-03T12:00:00.000Z	35.0513
9°S	2022-02-03T18:00:00.000Z	35.0263
9°S	2022-02-04T00:00:00.000Z	35.008
9°S	2022-02-04T06:00:00.000Z	34.997
9°S	2022-02-04T12:00:00.000Z	34.9894
9°S	2022-02-04T18:00:00.000Z	34.9817
9°S	2022-02-05T00:00:00.000Z	34.9816
9°S	2022-02-05T06:00:00.000Z	34.9878
9°S	2022-02-05T12:00:00.000Z	34.9958
9°S	2022-02-05T18:00:00.000Z	35.0009
9°S	2022-02-06T00:00:00.000Z	35.0019
9°S	2022-02-06T06:00:00.000Z	34.9995
9°S	2022-02-06T12:00:00.000Z	34.9992
9°S	2022-02-06T18:00:00.000Z	34.987
9°S	2022-02-07T00:00:00.000Z	34.9777
9°S	2022-02-07T06:00:00.000Z	34.9731
9°S	2022-02-07T12:00:00.000Z	34.9703
9°S	2022-02-07T18:00:00.000Z	34.9743
9°S	2022-02-08T00:00:00.000Z	34.9833
9°S	2022-02-08T06:00:00.000Z	34.9886
9°S	2022-02-08T12:00:00.000Z	34.9899
9°S	2022-02-08T18:00:00.000Z	34.9901
9°S	2022-02-09T00:00:00.000Z	34.9935
9°S	2022-02-09T06:00:00.000Z	34.9911
9°S	2022-02-09T12:00:00.000Z	34.9891
9°S	2022-02-09T18:00:00.000Z	34.9878
9°S	2022-02-10T00:00:00.000Z	34.9899
9°S	2022-02-10T06:00:00.000Z	34.9938
9°S	2022-02-10T12:00:00.000Z	34.9964
9°S	2022-02-10T18:00:00.000Z	34.9967
9°S	2022-02-11T00:00:00.000Z	34.9987
9°S	2022-02-11T06:00:00.000Z	35.0005
9°S	2022-02-11T12:00:00.000Z	34.9962
9°S	2022-02-11T18:00:00.000Z	34.9952
9°S	2022-02-12T00:00:00.000Z	34.9956
9°S	2022-02-12T06:00:00.000Z	34.9985
9°S	2022-02-12T12:00:00.000Z	35.0038
9°S	2022-02-12T18:00:00.000Z	35.0014
9°S	2022-02-13T00:00:00.000Z	35.0019
9°S	2022-02-13T06:00:00.000Z	35.0012
9°S	2022-02-13T12:00:00.000Z	35.0042
9°S	2022-02-13T18:00:00.000Z	35.0023
9°S	2022-02-14T00:00:00.000Z	35.0028
9°S	2022-02-14T06:00:00.000Z	35.0027
9°S	2022-02-14T12:00:00.000Z	35.0055
9°S	2022-02-14T18:00:00.000Z	35.0049
9°S	2022-02-15T00:00:00.000Z	35.0032
9°S	2022-02-15T06:00:00.000Z	35.0035
9°S	2022-02-15T12:00:00.000Z	35.007
9°S	2022-02-15T18:00:00.000Z	35.0083
9°S	2022-02-16T00:00:00.000Z	35.0102
9°S	2022-02-16T06:00:00.000Z	35.0158
9°S	2022-02-16T12:00:00.000Z	35.0217
9°S	2022-02-16T18:00:00.000Z	35.026
9°S	2022-02-17T00:00:00.000Z	35.0299
9°S	2022-02-17T06:00:00.000Z	35.0326
9°S	2022-02-17T12:00:00.000Z	35.0348
9°S	2022-02-17T18:00:00.000Z	35.0348
9°S	2022-02-18T00:00:00.000Z	35.0348
9°S	2022-02-18T06:00:00.000Z	35.0388
9°S	2022-02-18T12:00:00.000Z	35.0451
9°S	2022-02-18T18:00:00.000Z	35.0364
9°S	2022-02-19T00:00:00.000Z	35.0418
9°S	2022-02-19T06:00:00.000Z	35.0462
9°S	2022-02-19T12:00:00.000Z	35.0562
9°S	2022-02-19T18:00:00.000Z	35.0602
9°S	2022-02-20T00:00:00.000Z	35.0624
9°S	2022-02-20T06:00:00.000Z	35.0652
9°S	2022-02-20T12:00:00.000Z	35.0695
9°S	2022-02-20T18:00:00.000Z	35.0704
9°S	2022-02-21T00:00:00.000Z	35.0691
9°S	2022-02-21T06:00:00.000Z	35.068
9°S	2022-02-21T12:00:00.000Z	35.0664
9°S	2022-02-21T18:00:00.000Z	35.0638
9°S	2022-02-22T00:00:00.000Z	35.0625
9°S	2022-02-22T06:00:00.000Z	35.0667
9°S	2022-02-22T12:00:00.000Z	35.0716
9°S	2022-02-22T18:00:00.000Z	35.0723
9°S	2022-02-23T00:00:00.000Z	35.0756
9°S	2022-02-23T06:00:00.000Z	35.0785
9°S	2022-02-23T12:00:00.000Z	35.0803
9°S	2022-02-23T18:00:00.000Z	35.0813
9°S	2022-02-24T00:00:00.000Z	35.0822
9°S	2022-02-24T06:00:00.000Z	35.0823
9°S	2022-02-24T12:00:00.000Z	35.083
9°S	2022-02-24T18:00:00.000Z	35.0822
9°S	2022-02-25T00:00:00.000Z	35.082
9°S	2022-02-25T06:00:00.000Z	35.0821
9°S	2022-02-25T12:00:00.000Z	35.0812
9°S	2022-02-25T18:00:00.000Z	35.0795
9°S	2022-02-26T00:00:00.000Z	35.0789
9°S	2022-02-26T06:00:00.000Z	35.0789
9°S	2022-02-26T12:00:00.000Z	35.079
9°S	2022-02-26T18:00:00.000Z	35.0764
9°S	2022-02-27T00:00:00.000Z	35.0767
9°S	2022-02-27T06:00:00.000Z	35.0745
9°S	2022-02-27T12:00:00.000Z	35.0756
9°S	2022-02-27T18:00:00.000Z	35.0763
9°S	2022-02-28T00:00:00.000Z	35.0785
9°S	2022-02-28T06:00:00.000Z	35.0815
9°S	2022-02-28T12:00:00.000Z	35.0848
9°S	2022-02-28T18:00:00.000Z	35.0866
9°S	2022-03-01T00:00:00.000Z	35.089
9°S	2022-03-01T06:00:00.000Z	35.0922
9°S	2022-03-01T12:00:00.000Z	35.095
9°S	2022-03-01T18:00:00.000Z	35.0975
9°S	2022-03-02T00:00:00.000Z	35.1008
9°S	2022-03-02T06:00:00.000Z	35.1042
9°S	2022-03-02T12:00:00.000Z	35.0972
9°S	2022-03-02T18:00:00.000Z	35.1023
9°S	2022-03-03T00:00:00.000Z	35.1099
9°S	2022-03-03T06:00:00.000Z	35.1109
9°S	2022-03-03T12:00:00.000Z	35.0336
9°S	2022-03-03T18:00:00.000Z	34.9062
9°S	2022-03-04T00:00:00.000Z	34.9384
9°S	2022-03-04T06:00:00.000Z	34.9976
9°S	2022-03-04T12:00:00.000Z	35.0248
9°S	2022-03-04T18:00:00.000Z	35.0393
9°S	2022-03-05T00:00:00.000Z	35.0459
9°S	2022-03-05T06:00:00.000Z	35.0621
9°S	2022-03-05T12:00:00.000Z	35.0708
9°S	2022-03-05T18:00:00.000Z	35.078
9°S	2022-03-06T00:00:00.000Z	35.0842
9°S	2022-03-06T06:00:00.000Z	35.0799
9°S	2022-03-06T12:00:00.000Z	35.0653
9°S	2022-03-06T18:00:00.000Z	35.0339
9°S	2022-03-07T00:00:00.000Z	35.0134
9°S	2022-03-07T06:00:00.000Z	35.0151
9°S	2022-03-07T12:00:00.000Z	35.0329
9°S	2022-03-07T18:00:00.000Z	35.0181
9°S	2022-03-08T00:00:00.000Z	34.9838
9°S	2022-03-08T06:00:00.000Z	34.9732
9°S	2022-03-08T12:00:00.000Z	34.9788
9°S	2022-03-08T18:00:00.000Z	34.968
9°S	2022-03-09T00:00:00.000Z	34.9623
9°S	2022-03-09T06:00:00.000Z	34.9612
9°S	2022-03-09T12:00:00.000Z	34.9568
9°S	2022-03-09T18:00:00.000Z	34.9232
9°S	2022-03-10T00:00:00.000Z	34.9007
9°S	2022-03-10T06:00:00.000Z	34.9071
9°S	2022-03-10T12:00:00.000Z	34.902
9°S	2022-03-10T18:00:00.000Z	34.8729
9°S	2022-03-11T00:00:00.000Z	34.8462
9°S	2022-03-11T06:00:00.000Z	34.8473
9°S	2022-03-11T12:00:00.000Z	34.8459
9°S	2022-03-11T18:00:00.000Z	34.8324
9°S	2022-03-12T00:00:00.000Z	34.8269
9°S	2022-03-12T06:00:00.000Z	34.8295
9°S	2022-03-12T12:00:00.000Z	34.8303
9°S	2022-03-12T18:00:00.000Z	34.833
9°S	2022-03-13T00:00:00.000Z	34.8392
9°S	2022-03-13T06:00:00.000Z	34.8566
9°S	2022-03-13T12:00:00.000Z	34.8808
9°S	2022-03-13T18:00:00.000Z	34.902
9°S	2022-03-14T00:00:00.000Z	34.914
9°S	2022-03-14T06:00:00.000Z	34.9314
9°S	2022-03-14T12:00:00.000Z	34.9302
9°S	2022-03-14T18:00:00.000Z	34.925
9°S	2022-03-15T00:00:00.000Z	34.9194
9°S	2022-03-15T06:00:00.000Z	34.9183
9°S	2022-03-15T12:00:00.000Z	34.9199
9°S	2022-03-15T18:00:00.000Z	34.9189
9°S	2022-03-16T00:00:00.000Z	34.9173
9°S	2022-03-16T06:00:00.000Z	34.914
9°S	2022-03-16T12:00:00.000Z	34.9146
9°S	2022-03-16T18:00:00.000Z	34.9189
9°S	2022-03-17T00:00:00.000Z	34.9231
9°S	2022-03-17T06:00:00.000Z	34.927
9°S	2022-03-17T12:00:00.000Z	34.934
9°S	2022-03-17T18:00:00.000Z	34.9427
9°S	2022-03-18T00:00:00.000Z	34.9503
9°S	2022-03-18T06:00:00.000Z	34.9578
9°S	2022-03-18T12:00:00.000Z	34.9607
9°S	2022-03-18T18:00:00.000Z	34.9644
9°S	2022-03-19T00:00:00.000Z	34.9691
9°S	2022-03-19T06:00:00.000Z	34.972
9°S	2022-03-19T12:00:00.000Z	34.974
9°S	2022-03-19T18:00:00.000Z	34.9814
9°S	2022-03-20T00:00:00.000Z	34.9875
9°S	2022-03-20T06:00:00.000Z	34.9891
9°S	2022-03-20T12:00:00.000Z	34.9871
9°S	2022-03-20T18:00:00.000Z	34.9864
10°S	2021-12-25T00:00:00.000Z	35.0591
10°S	2021-12-25T06:00:00.000Z	35.0576
10°S	2021-12-25T12:00:00.000Z	35.0568
10°S	2021-12-25T18:00:00.000Z	35.0587
10°S	2021-12-26T00:00:00.000Z	35.0609
10°S	2021-12-26T06:00:00.000Z	35.0638
10°S	2021-12-26T12:00:00.000Z	35.072
10°S	2021-12-26T18:00:00.000Z	35.0813
10°S	2021-12-27T00:00:00.000Z	35.0839
10°S	2021-12-27T06:00:00.000Z	35.0818
10°S	2021-12-27T12:00:00.000Z	35.0794
10°S	2021-12-27T18:00:00.000Z	35.075
10°S	2021-12-28T00:00:00.000Z	35.0708
10°S	2021-12-28T06:00:00.000Z	35.0711
10°S	2021-12-28T12:00:00.000Z	35.0724
10°S	2021-12-28T18:00:00.000Z	35.0727
10°S	2021-12-29T00:00:00.000Z	35.0712
10°S	2021-12-29T06:00:00.000Z	35.0679
10°S	2021-12-29T12:00:00.000Z	35.0652
10°S	2021-12-29T18:00:00.000Z	35.0604
10°S	2021-12-30T00:00:00.000Z	35.0509
10°S	2021-12-30T06:00:00.000Z	35.0438
10°S	2021-12-30T12:00:00.000Z	35.0401
10°S	2021-12-30T18:00:00.000Z	35.0341
10°S	2021-12-31T00:00:00.000Z	35.0316
10°S	2021-12-31T06:00:00.000Z	35.0237
10°S	2021-12-31T12:00:00.000Z	35.0196
10°S	2021-12-31T18:00:00.000Z	35.011
10°S	2022-01-01T00:00:00.000Z	35.0051
10°S	2022-01-01T06:00:00.000Z	35.0048
10°S	2022-01-01T12:00:00.000Z	35.0103
10°S	2022-01-01T18:00:00.000Z	35.0148
10°S	2022-01-02T00:00:00.000Z	35.0166
10°S	2022-01-02T06:00:00.000Z	35.0149
10°S	2022-01-02T12:00:00.000Z	35.0106
10°S	2022-01-02T18:00:00.000Z	35.0059
10°S	2022-01-03T00:00:00.000Z	35.0016
10°S	2022-01-03T06:00:00.000Z	34.9991
10°S	2022-01-03T12:00:00.000Z	34.9965
10°S	2022-01-03T18:00:00.000Z	34.9957
10°S	2022-01-04T00:00:00.000Z	34.9955
10°S	2022-01-04T06:00:00.000Z	34.9977
10°S	2022-01-04T12:00:00.000Z	35.001
10°S	2022-01-04T18:00:00.000Z	35.0006
10°S	2022-01-05T00:00:00.000Z	34.998
10°S	2022-01-05T06:00:00.000Z	34.9972
10°S	2022-01-05T12:00:00.000Z	34.9978
10°S	2022-01-05T18:00:00.000Z	34.9983
10°S	2022-01-06T00:00:00.000Z	34.9999
10°S	2022-01-06T06:00:00.000Z	35.0051
10°S	2022-01-06T12:00:00.000Z	35.0103
10°S	2022-01-06T18:00:00.000Z	35.0135
10°S	2022-01-07T00:00:00.000Z	35.0143
10°S	2022-01-07T06:00:00.000Z	35.0161
10°S	2022-01-07T12:00:00.000Z	35.0162
10°S	2022-01-07T18:00:00.000Z	35.0155
10°S	2022-01-08T00:00:00.000Z	35.0145
10°S	2022-01-08T06:00:00.000Z	35.0135
10°S	2022-01-08T12:00:00.000Z	35.0148
10°S	2022-01-08T18:00:00.000Z	35.0166
10°S	2022-01-09T00:00:00.000Z	35.0177
10°S	2022-01-09T06:00:00.000Z	35.0166
10°S	2022-01-09T12:00:00.000Z	35.0175
10°S	2022-01-09T18:00:00.000Z	35.017
10°S	2022-01-10T00:00:00.000Z	35.0161
10°S	2022-01-10T06:00:00.000Z	35.0173
10°S	2022-01-10T12:00:00.000Z	35.0204
10°S	2022-01-10T18:00:00.000Z	35.021
10°S	2022-01-11T00:00:00.000Z	35.0203
10°S	2022-01-11T06:00:00.000Z	35.0209
10°S	2022-01-11T12:00:00.000Z	35.0236
10°S	2022-01-11T18:00:00.000Z	35.0238
10°S	2022-01-12T00:00:00.000Z	35.0227
10°S	2022-01-12T06:00:00.000Z	35.0209
10°S	2022-01-12T12:00:00.000Z	35.0213
10°S	2022-01-12T18:00:00.000Z	35.0228
10°S	2022-01-13T00:00:00.000Z	35.0233
10°S	2022-01-13T06:00:00.000Z	35.0241
10°S	2022-01-13T12:00:00.000Z	35.0271
10°S	2022-01-13T18:00:00.000Z	35.0261
10°S	2022-01-14T00:00:00.000Z	35.021
10°S	2022-01-14T06:00:00.000Z	35.0167
10°S	2022-01-14T12:00:00.000Z	35.0192
10°S	2022-01-14T18:00:00.000Z	35.0193
10°S	2022-01-15T00:00:00.000Z	35.0179
10°S	2022-01-15T06:00:00.000Z	35.0211
10°S	2022-01-15T12:00:00.000Z	35.0246
10°S	2022-01-15T18:00:00.000Z	35.0225
10°S	2022-01-16T00:00:00.000Z	35.0173
10°S	2022-01-16T06:00:00.000Z	35.0107
10°S	2022-01-16T12:00:00.000Z	35.0106
10°S	2022-01-16T18:00:00.000Z	35.008
10°S	2022-01-17T00:00:00.000Z	35.0046
10°S	2022-01-17T06:00:00.000Z	35.0067
10°S	2022-01-17T12:00:00.000Z	35.0147
10°S	2022-01-17T18:00:00.000Z	35.0166
10°S	2022-01-18T00:00:00.000Z	35.0121
10°S	2022-01-18T06:00:00.000Z	35.0076
10°S	2022-01-18T12:00:00.000Z	35.0071
10°S	2022-01-18T18:00:00.000Z	35.0073
10°S	2022-01-19T00:00:00.000Z	35.0075
10°S	2022-01-19T06:00:00.000Z	35.0088
10°S	2022-01-19T12:00:00.000Z	35.0149
10°S	2022-01-19T18:00:00.000Z	35.0249
10°S	2022-01-20T00:00:00.000Z	35.0339
10°S	2022-01-20T06:00:00.000Z	35.0629
10°S	2022-01-20T12:00:00.000Z	35.0856
10°S	2022-01-20T18:00:00.000Z	35.0909
10°S	2022-01-21T00:00:00.000Z	35.0909
10°S	2022-01-21T06:00:00.000Z	35.0968
10°S	2022-01-21T12:00:00.000Z	35.104
10°S	2022-01-21T18:00:00.000Z	35.1013
10°S	2022-01-22T00:00:00.000Z	35.0981
10°S	2022-01-22T06:00:00.000Z	35.0978
10°S	2022-01-22T12:00:00.000Z	35.1036
10°S	2022-01-22T18:00:00.000Z	35.1093
10°S	2022-01-23T00:00:00.000Z	35.1155
10°S	2022-01-23T06:00:00.000Z	35.1185
10°S	2022-01-23T12:00:00.000Z	35.1207
10°S	2022-01-23T18:00:00.000Z	35.1207
10°S	2022-01-24T00:00:00.000Z	35.1191
10°S	2022-01-24T06:00:00.000Z	35.1184
10°S	2022-01-24T12:00:00.000Z	35.1187
10°S	2022-01-24T18:00:00.000Z	35.1141
10°S	2022-01-25T00:00:00.000Z	35.108
10°S	2022-01-25T06:00:00.000Z	35.1044
10°S	2022-01-25T12:00:00.000Z	35.1067
10°S	2022-01-25T18:00:00.000Z	35.1075
10°S	2022-01-26T00:00:00.000Z	35.1062
10°S	2022-01-26T06:00:00.000Z	35.1045
10°S	2022-01-26T12:00:00.000Z	35.1094
10°S	2022-01-26T18:00:00.000Z	35.1153
10°S	2022-01-27T00:00:00.000Z	35.1178
10°S	2022-01-27T06:00:00.000Z	35.1227
10°S	2022-01-27T12:00:00.000Z	35.1284
10°S	2022-01-27T18:00:00.000Z	35.127
10°S	2022-01-28T00:00:00.000Z	35.1195
10°S	2022-01-28T06:00:00.000Z	35.1164
10°S	2022-01-28T12:00:00.000Z	35.1186
10°S	2022-01-28T18:00:00.000Z	35.1184
10°S	2022-01-29T00:00:00.000Z	35.1177
10°S	2022-01-29T06:00:00.000Z	35.1219
10°S	2022-01-29T12:00:00.000Z	35.1293
10°S	2022-01-29T18:00:00.000Z	35.1354
10°S	2022-01-30T00:00:00.000Z	35.1419
10°S	2022-01-30T06:00:00.000Z	35.145
10°S	2022-01-30T12:00:00.000Z	35.151
10°S	2022-01-30T18:00:00.000Z	35.1552
10°S	2022-01-31T00:00:00.000Z	35.1538
10°S	2022-01-31T06:00:00.000Z	35.152
10°S	2022-01-31T12:00:00.000Z	35.1552
10°S	2022-01-31T18:00:00.000Z	35.1577
10°S	2022-02-01T00:00:00.000Z	35.1598
10°S	2022-02-01T06:00:00.000Z	35.1577
10°S	2022-02-01T12:00:00.000Z	35.1614
10°S	2022-02-01T18:00:00.000Z	35.1673
10°S	2022-02-02T00:00:00.000Z	35.1699
10°S	2022-02-02T06:00:00.000Z	35.1721
10°S	2022-02-02T12:00:00.000Z	35.1716
10°S	2022-02-02T18:00:00.000Z	35.1499
10°S	2022-02-03T00:00:00.000Z	35.1203
10°S	2022-02-03T06:00:00.000Z	35.0982
10°S	2022-02-03T12:00:00.000Z	35.0791
10°S	2022-02-03T18:00:00.000Z	35.0622
10°S	2022-02-04T00:00:00.000Z	35.0549
10°S	2022-02-04T06:00:00.000Z	35.0567
10°S	2022-02-04T12:00:00.000Z	35.0646
10°S	2022-02-04T18:00:00.000Z	35.0691
10°S	2022-02-05T00:00:00.000Z	35.0715
10°S	2022-02-05T06:00:00.000Z	35.073
10°S	2022-02-05T12:00:00.000Z	35.0784
10°S	2022-02-05T18:00:00.000Z	35.079
10°S	2022-02-06T00:00:00.000Z	35.0741
10°S	2022-02-06T06:00:00.000Z	35.0687
10°S	2022-02-06T12:00:00.000Z	35.0692
10°S	2022-02-06T18:00:00.000Z	35.0658
10°S	2022-02-07T00:00:00.000Z	35.0606
10°S	2022-02-07T06:00:00.000Z	35.055
10°S	2022-02-07T12:00:00.000Z	35.0558
10°S	2022-02-07T18:00:00.000Z	35.0559
10°S	2022-02-08T00:00:00.000Z	35.055
10°S	2022-02-08T06:00:00.000Z	35.0572
10°S	2022-02-08T12:00:00.000Z	35.0564
10°S	2022-02-08T18:00:00.000Z	35.0516
10°S	2022-02-09T00:00:00.000Z	35.05
10°S	2022-02-09T06:00:00.000Z	35.0537
10°S	2022-02-09T12:00:00.000Z	35.057
10°S	2022-02-09T18:00:00.000Z	35.0526
10°S	2022-02-10T00:00:00.000Z	35.0475
10°S	2022-02-10T06:00:00.000Z	35.0459
10°S	2022-02-10T12:00:00.000Z	35.0523
10°S	2022-02-10T18:00:00.000Z	35.0589
10°S	2022-02-11T00:00:00.000Z	35.0602
10°S	2022-02-11T06:00:00.000Z	35.0521
10°S	2022-02-11T12:00:00.000Z	35.0387
10°S	2022-02-11T18:00:00.000Z	35.0035
10°S	2022-02-12T00:00:00.000Z	34.9594
10°S	2022-02-12T06:00:00.000Z	34.9421
10°S	2022-02-12T12:00:00.000Z	34.9367
10°S	2022-02-12T18:00:00.000Z	34.9409
10°S	2022-02-13T00:00:00.000Z	34.9549
10°S	2022-02-13T06:00:00.000Z	34.9682
10°S	2022-02-13T12:00:00.000Z	34.9739
10°S	2022-02-13T18:00:00.000Z	34.9801
10°S	2022-02-14T00:00:00.000Z	34.9876
10°S	2022-02-14T06:00:00.000Z	34.9954
10°S	2022-02-14T12:00:00.000Z	35.0013
10°S	2022-02-14T18:00:00.000Z	35.0062
10°S	2022-02-15T00:00:00.000Z	35.0088
10°S	2022-02-15T06:00:00.000Z	35.0099
10°S	2022-02-15T12:00:00.000Z	35.0156
10°S	2022-02-15T18:00:00.000Z	35.015
10°S	2022-02-16T00:00:00.000Z	35.0139
10°S	2022-02-16T06:00:00.000Z	35.0157
10°S	2022-02-16T12:00:00.000Z	35.0242
10°S	2022-02-16T18:00:00.000Z	35.0282
10°S	2022-02-17T00:00:00.000Z	35.0317
10°S	2022-02-17T06:00:00.000Z	35.034
10°S	2022-02-17T12:00:00.000Z	35.0363
10°S	2022-02-17T18:00:00.000Z	35.0286
10°S	2022-02-18T00:00:00.000Z	35.0205
10°S	2022-02-18T06:00:00.000Z	35.0111
10°S	2022-02-18T12:00:00.000Z	35.0072
10°S	2022-02-18T18:00:00.000Z	35.0065
10°S	2022-02-19T00:00:00.000Z	35.0081
10°S	2022-02-19T06:00:00.000Z	35.0089
10°S	2022-02-19T12:00:00.000Z	35.0112
10°S	2022-02-19T18:00:00.000Z	35.0113
10°S	2022-02-20T00:00:00.000Z	35.0149
10°S	2022-02-20T06:00:00.000Z	35.0237
10°S	2022-02-20T12:00:00.000Z	35.0297
10°S	2022-02-20T18:00:00.000Z	35.0276
10°S	2022-02-21T00:00:00.000Z	35.0185
10°S	2022-02-21T06:00:00.000Z	35.0035
10°S	2022-02-21T12:00:00.000Z	34.9914
10°S	2022-02-21T18:00:00.000Z	34.9805
10°S	2022-02-22T00:00:00.000Z	34.9771
10°S	2022-02-22T06:00:00.000Z	34.9818
10°S	2022-02-22T12:00:00.000Z	34.9896
10°S	2022-02-22T18:00:00.000Z	34.9927
10°S	2022-02-23T00:00:00.000Z	34.9973
10°S	2022-02-23T06:00:00.000Z	34.9995
10°S	2022-02-23T12:00:00.000Z	34.9975
10°S	2022-02-23T18:00:00.000Z	34.9917
10°S	2022-02-24T00:00:00.000Z	34.9879
10°S	2022-02-24T06:00:00.000Z	34.982
10°S	2022-02-24T12:00:00.000Z	34.9774
10°S	2022-02-24T18:00:00.000Z	34.9715
10°S	2022-02-25T00:00:00.000Z	34.9663
10°S	2022-02-25T06:00:00.000Z	34.9663
10°S	2022-02-25T12:00:00.000Z	34.9757
10°S	2022-02-25T18:00:00.000Z	34.9818
10°S	2022-02-26T00:00:00.000Z	34.9887
10°S	2022-02-26T06:00:00.000Z	34.9964
10°S	2022-02-26T12:00:00.000Z	35.0038
10°S	2022-02-26T18:00:00.000Z	35.0069
10°S	2022-02-27T00:00:00.000Z	35.0067
10°S	2022-02-27T06:00:00.000Z	35.0121
10°S	2022-02-27T12:00:00.000Z	35.0167
10°S	2022-02-27T18:00:00.000Z	35.0195
10°S	2022-02-28T00:00:00.000Z	35.0236
10°S	2022-02-28T06:00:00.000Z	35.028
10°S	2022-02-28T12:00:00.000Z	35.0399
10°S	2022-02-28T18:00:00.000Z	35.0473
10°S	2022-03-01T00:00:00.000Z	35.0487
10°S	2022-03-01T06:00:00.000Z	35.0455
10°S	2022-03-01T12:00:00.000Z	35.0398
10°S	2022-03-01T18:00:00.000Z	35.0354
10°S	2022-03-02T00:00:00.000Z	35.0339
10°S	2022-03-02T06:00:00.000Z	35.0347
10°S	2022-03-02T12:00:00.000Z	35.0383
10°S	2022-03-02T18:00:00.000Z	35.0423
10°S	2022-03-03T00:00:00.000Z	35.0489
10°S	2022-03-03T06:00:00.000Z	35.0533
10°S	2022-03-03T12:00:00.000Z	35.0523
10°S	2022-03-03T18:00:00.000Z	35.0329
10°S	2022-03-04T00:00:00.000Z	35.0276
10°S	2022-03-04T06:00:00.000Z	35.0288
10°S	2022-03-04T12:00:00.000Z	35.0344
10°S	2022-03-04T18:00:00.000Z	35.0417
10°S	2022-03-05T00:00:00.000Z	35.0471
10°S	2022-03-05T06:00:00.000Z	35.0516
10°S	2022-03-05T12:00:00.000Z	35.0506
10°S	2022-03-05T18:00:00.000Z	35.0444
10°S	2022-03-06T00:00:00.000Z	35.0396
10°S	2022-03-06T06:00:00.000Z	35.0415
10°S	2022-03-06T12:00:00.000Z	35.0505
10°S	2022-03-06T18:00:00.000Z	35.0658
10°S	2022-03-07T00:00:00.000Z	35.0793
10°S	2022-03-07T06:00:00.000Z	35.087
10°S	2022-03-07T12:00:00.000Z	35.0854
10°S	2022-03-07T18:00:00.000Z	35.0868
10°S	2022-03-08T00:00:00.000Z	35.0878
10°S	2022-03-08T06:00:00.000Z	35.0901
10°S	2022-03-08T12:00:00.000Z	35.0962
10°S	2022-03-08T18:00:00.000Z	35.1099
10°S	2022-03-09T00:00:00.000Z	35.1198
10°S	2022-03-09T06:00:00.000Z	35.1294
10°S	2022-03-09T12:00:00.000Z	35.1342
10°S	2022-03-09T18:00:00.000Z	35.1416
10°S	2022-03-10T00:00:00.000Z	35.1438
10°S	2022-03-10T06:00:00.000Z	35.1386
10°S	2022-03-10T12:00:00.000Z	35.1402
10°S	2022-03-10T18:00:00.000Z	35.1476
10°S	2022-03-11T00:00:00.000Z	35.1529
10°S	2022-03-11T06:00:00.000Z	35.1523
10°S	2022-03-11T12:00:00.000Z	35.1502
10°S	2022-03-11T18:00:00.000Z	35.1495
10°S	2022-03-12T00:00:00.000Z	35.1484
10°S	2022-03-12T06:00:00.000Z	35.1486
10°S	2022-03-12T12:00:00.000Z	35.1502
10°S	2022-03-12T18:00:00.000Z	35.1535
10°S	2022-03-13T00:00:00.000Z	35.1539
10°S	2022-03-13T06:00:00.000Z	35.1517
10°S	2022-03-13T12:00:00.000Z	35.1501
10°S	2022-03-13T18:00:00.000Z	35.1523
10°S	2022-03-14T00:00:00.000Z	35.15
10°S	2022-03-14T06:00:00.000Z	35.1445
10°S	2022-03-14T12:00:00.000Z	35.1372
10°S	2022-03-14T18:00:00.000Z	35.1276
10°S	2022-03-15T00:00:00.000Z	35.1173
10°S	2022-03-15T06:00:00.000Z	35.1128
10°S	2022-03-15T12:00:00.000Z	35.1118
10°S	2022-03-15T18:00:00.000Z	35.1059
10°S	2022-03-16T00:00:00.000Z	35.0951
10°S	2022-03-16T06:00:00.000Z	35.0853
10°S	2022-03-16T12:00:00.000Z	35.0751
10°S	2022-03-16T18:00:00.000Z	35.0604
10°S	2022-03-17T00:00:00.000Z	35.043
10°S	2022-03-17T06:00:00.000Z	35.0341
10°S	2022-03-17T12:00:00.000Z	35.0316
10°S	2022-03-17T18:00:00.000Z	35.0266
10°S	2022-03-18T00:00:00.000Z	35.0203
10°S	2022-03-18T06:00:00.000Z	35.019
10°S	2022-03-18T12:00:00.000Z	35.0194
10°S	2022-03-18T18:00:00.000Z	35.0156
10°S	2022-03-19T00:00:00.000Z	35.0133
10°S	2022-03-19T06:00:00.000Z	35.0158
10°S	2022-03-19T12:00:00.000Z	35.0231
10°S	2022-03-19T18:00:00.000Z	35.0265
10°S	2022-03-20T00:00:00.000Z	35.0325
10°S	2022-03-20T06:00:00.000Z	35.0412
10°S	2022-03-20T12:00:00.000Z	35.0534
10°S	2022-03-20T18:00:00.000Z	35.0629
11°S	2021-12-25T00:00:00.000Z	35.0656
11°S	2021-12-25T06:00:00.000Z	35.0635
11°S	2021-12-25T12:00:00.000Z	35.0631
11°S	2021-12-25T18:00:00.000Z	35.0662
11°S	2021-12-26T00:00:00.000Z	35.067
11°S	2021-12-26T06:00:00.000Z	35.0679
11°S	2021-12-26T12:00:00.000Z	35.0726
11°S	2021-12-26T18:00:00.000Z	35.0792
11°S	2021-12-27T00:00:00.000Z	35.0782
11°S	2021-12-27T06:00:00.000Z	35.073
11°S	2021-12-27T12:00:00.000Z	35.0684
11°S	2021-12-27T18:00:00.000Z	35.0645
11°S	2021-12-28T00:00:00.000Z	35.0602
11°S	2021-12-28T06:00:00.000Z	35.057
11°S	2021-12-28T12:00:00.000Z	35.0563
11°S	2021-12-28T18:00:00.000Z	35.0567
11°S	2021-12-29T00:00:00.000Z	35.0548
11°S	2021-12-29T06:00:00.000Z	35.05
11°S	2021-12-29T12:00:00.000Z	35.0452
11°S	2021-12-29T18:00:00.000Z	35.0396
11°S	2021-12-30T00:00:00.000Z	35.0326
11°S	2021-12-30T06:00:00.000Z	35.0254
11°S	2021-12-30T12:00:00.000Z	35.0255
11°S	2021-12-30T18:00:00.000Z	35.0255
11°S	2021-12-31T00:00:00.000Z	35.0267
11°S	2021-12-31T06:00:00.000Z	35.0271
11°S	2021-12-31T12:00:00.000Z	35.0227
11°S	2021-12-31T18:00:00.000Z	35.0123
11°S	2022-01-01T00:00:00.000Z	35.0002
11°S	2022-01-01T06:00:00.000Z	34.9925
11°S	2022-01-01T12:00:00.000Z	34.9911
11°S	2022-01-01T18:00:00.000Z	34.9918
11°S	2022-01-02T00:00:00.000Z	34.993
11°S	2022-01-02T06:00:00.000Z	34.9933
11°S	2022-01-02T12:00:00.000Z	34.9944
11°S	2022-01-02T18:00:00.000Z	34.993
11°S	2022-01-03T00:00:00.000Z	34.9889
11°S	2022-01-03T06:00:00.000Z	34.9844
11°S	2022-01-03T12:00:00.000Z	34.9807
11°S	2022-01-03T18:00:00.000Z	34.9773
11°S	2022-01-04T00:00:00.000Z	34.9736
11°S	2022-01-04T06:00:00.000Z	34.9718
11°S	2022-01-04T12:00:00.000Z	34.9744
11°S	2022-01-04T18:00:00.000Z	34.9739
11°S	2022-01-05T00:00:00.000Z	34.9738
11°S	2022-01-05T06:00:00.000Z	34.9797
11°S	2022-01-05T12:00:00.000Z	34.9869
11°S	2022-01-05T18:00:00.000Z	34.9833
11°S	2022-01-06T00:00:00.000Z	34.9773
11°S	2022-01-06T06:00:00.000Z	34.9813
11°S	2022-01-06T12:00:00.000Z	34.99
11°S	2022-01-06T18:00:00.000Z	34.9889
11°S	2022-01-07T00:00:00.000Z	34.9882
11°S	2022-01-07T06:00:00.000Z	34.9922
11°S	2022-01-07T12:00:00.000Z	35.0034
11°S	2022-01-07T18:00:00.000Z	35.0055
11°S	2022-01-08T00:00:00.000Z	35.0026
11°S	2022-01-08T06:00:00.000Z	34.9983
11°S	2022-01-08T12:00:00.000Z	34.9989
11°S	2022-01-08T18:00:00.000Z	34.9932
11°S	2022-01-09T00:00:00.000Z	34.9888
11°S	2022-01-09T06:00:00.000Z	34.9988
11°S	2022-01-09T12:00:00.000Z	35.0166
11°S	2022-01-09T18:00:00.000Z	35.0193
11°S	2022-01-10T00:00:00.000Z	35.0123
11°S	2022-01-10T06:00:00.000Z	35.0049
11°S	2022-01-10T12:00:00.000Z	34.9955
11°S	2022-01-10T18:00:00.000Z	34.977
11°S	2022-01-11T00:00:00.000Z	34.9633
11°S	2022-01-11T06:00:00.000Z	34.9599
11°S	2022-01-11T12:00:00.000Z	34.9671
11°S	2022-01-11T18:00:00.000Z	34.9609
11°S	2022-01-12T00:00:00.000Z	34.9538
11°S	2022-01-12T06:00:00.000Z	34.9516
11°S	2022-01-12T12:00:00.000Z	34.9585
11°S	2022-01-12T18:00:00.000Z	34.958
11°S	2022-01-13T00:00:00.000Z	34.9568
11°S	2022-01-13T06:00:00.000Z	34.9571
11°S	2022-01-13T12:00:00.000Z	34.9607
11°S	2022-01-13T18:00:00.000Z	34.9546
11°S	2022-01-14T00:00:00.000Z	34.9477
11°S	2022-01-14T06:00:00.000Z	34.9444
11°S	2022-01-14T12:00:00.000Z	34.9492
11°S	2022-01-14T18:00:00.000Z	34.9493
11°S	2022-01-15T00:00:00.000Z	34.9507
11°S	2022-01-15T06:00:00.000Z	34.9534
11°S	2022-01-15T12:00:00.000Z	34.9568
11°S	2022-01-15T18:00:00.000Z	34.9588
11°S	2022-01-16T00:00:00.000Z	34.9594
11°S	2022-01-16T06:00:00.000Z	34.9572
11°S	2022-01-16T12:00:00.000Z	34.9562
11°S	2022-01-16T18:00:00.000Z	34.9562
11°S	2022-01-17T00:00:00.000Z	34.9562
11°S	2022-01-17T06:00:00.000Z	34.9543
11°S	2022-01-17T12:00:00.000Z	34.9546
11°S	2022-01-17T18:00:00.000Z	34.9537
11°S	2022-01-18T00:00:00.000Z	34.9514
11°S	2022-01-18T06:00:00.000Z	34.949
11°S	2022-01-18T12:00:00.000Z	34.9485
11°S	2022-01-18T18:00:00.000Z	34.9494
11°S	2022-01-19T00:00:00.000Z	34.9476
11°S	2022-01-19T06:00:00.000Z	34.9461
11°S	2022-01-19T12:00:00.000Z	34.9447
11°S	2022-01-19T18:00:00.000Z	34.9419
11°S	2022-01-20T00:00:00.000Z	34.9393
11°S	2022-01-20T06:00:00.000Z	34.9423
11°S	2022-01-20T12:00:00.000Z	34.9397
11°S	2022-01-20T18:00:00.000Z	34.936
11°S	2022-01-21T00:00:00.000Z	34.9371
11°S	2022-01-21T06:00:00.000Z	34.9444
11°S	2022-01-21T12:00:00.000Z	34.9492
11°S	2022-01-21T18:00:00.000Z	34.9479
11°S	2022-01-22T00:00:00.000Z	34.9483
11°S	2022-01-22T06:00:00.000Z	34.9494
11°S	2022-01-22T12:00:00.000Z	34.9575
11°S	2022-01-22T18:00:00.000Z	34.9544
11°S	2022-01-23T00:00:00.000Z	34.9496
11°S	2022-01-23T06:00:00.000Z	34.9508
11°S	2022-01-23T12:00:00.000Z	34.957
11°S	2022-01-23T18:00:00.000Z	34.9585
11°S	2022-01-24T00:00:00.000Z	34.9589
11°S	2022-01-24T06:00:00.000Z	34.9676
11°S	2022-01-24T12:00:00.000Z	34.9825
11°S	2022-01-24T18:00:00.000Z	34.9714
11°S	2022-01-25T00:00:00.000Z	34.9566
11°S	2022-01-25T06:00:00.000Z	34.9531
11°S	2022-01-25T12:00:00.000Z	34.9603
11°S	2022-01-25T18:00:00.000Z	34.9574
11°S	2022-01-26T00:00:00.000Z	34.953
11°S	2022-01-26T06:00:00.000Z	34.9516
11°S	2022-01-26T12:00:00.000Z	34.9624
11°S	2022-01-26T18:00:00.000Z	34.966
11°S	2022-01-27T00:00:00.000Z	34.9646
11°S	2022-01-27T06:00:00.000Z	34.9696
11°S	2022-01-27T12:00:00.000Z	34.9875
11°S	2022-01-27T18:00:00.000Z	34.9858
11°S	2022-01-28T00:00:00.000Z	34.9777
11°S	2022-01-28T06:00:00.000Z	34.9798
11°S	2022-01-28T12:00:00.000Z	34.9811
11°S	2022-01-28T18:00:00.000Z	34.9728
11°S	2022-01-29T00:00:00.000Z	34.9678
11°S	2022-01-29T06:00:00.000Z	34.9851
11°S	2022-01-29T12:00:00.000Z	35.0037
11°S	2022-01-29T18:00:00.000Z	35.0184
11°S	2022-01-30T00:00:00.000Z	35.0324
11°S	2022-01-30T06:00:00.000Z	35.0406
11°S	2022-01-30T12:00:00.000Z	35.0442
11°S	2022-01-30T18:00:00.000Z	35.041
11°S	2022-01-31T00:00:00.000Z	35.0396
11°S	2022-01-31T06:00:00.000Z	35.0367
11°S	2022-01-31T12:00:00.000Z	35.0496
11°S	2022-01-31T18:00:00.000Z	35.0633
11°S	2022-02-01T00:00:00.000Z	35.0827
11°S	2022-02-01T06:00:00.000Z	35.1073
11°S	2022-02-01T12:00:00.000Z	35.1329
11°S	2022-02-01T18:00:00.000Z	35.1602
11°S	2022-02-02T00:00:00.000Z	35.1866
11°S	2022-02-02T06:00:00.000Z	35.1878
11°S	2022-02-02T12:00:00.000Z	35.1765
11°S	2022-02-02T18:00:00.000Z	35.1521
11°S	2022-02-03T00:00:00.000Z	35.1355
11°S	2022-02-03T06:00:00.000Z	35.1311
11°S	2022-02-03T12:00:00.000Z	35.1295
11°S	2022-02-03T18:00:00.000Z	35.1343
11°S	2022-02-04T00:00:00.000Z	35.1555
11°S	2022-02-04T06:00:00.000Z	35.1634
11°S	2022-02-04T12:00:00.000Z	35.1687
11°S	2022-02-04T18:00:00.000Z	35.1777
11°S	2022-02-05T00:00:00.000Z	35.1822
11°S	2022-02-05T06:00:00.000Z	35.18
11°S	2022-02-05T12:00:00.000Z	35.1719
11°S	2022-02-05T18:00:00.000Z	35.1501
11°S	2022-02-06T00:00:00.000Z	35.137
11°S	2022-02-06T06:00:00.000Z	35.1316
11°S	2022-02-06T12:00:00.000Z	35.1336
11°S	2022-02-06T18:00:00.000Z	35.1474
11°S	2022-02-07T00:00:00.000Z	35.1609
11°S	2022-02-07T06:00:00.000Z	35.1561
11°S	2022-02-07T12:00:00.000Z	35.1608
11°S	2022-02-07T18:00:00.000Z	35.1605
11°S	2022-02-08T00:00:00.000Z	35.1511
11°S	2022-02-08T06:00:00.000Z	35.1338
11°S	2022-02-08T12:00:00.000Z	35.1009
11°S	2022-02-08T18:00:00.000Z	35.0574
11°S	2022-02-09T00:00:00.000Z	35.0158
11°S	2022-02-09T06:00:00.000Z	34.992
11°S	2022-02-09T12:00:00.000Z	34.982
11°S	2022-02-09T18:00:00.000Z	34.9692
11°S	2022-02-10T00:00:00.000Z	34.9752
11°S	2022-02-10T06:00:00.000Z	34.9848
11°S	2022-02-10T12:00:00.000Z	35.0016
11°S	2022-02-10T18:00:00.000Z	35.0277
11°S	2022-02-11T00:00:00.000Z	35.0593
11°S	2022-02-11T06:00:00.000Z	35.0706
11°S	2022-02-11T12:00:00.000Z	35.0713
11°S	2022-02-11T18:00:00.000Z	35.0926
11°S	2022-02-12T00:00:00.000Z	35.1118
11°S	2022-02-12T06:00:00.000Z	35.1115
11°S	2022-02-12T12:00:00.000Z	35.1145
11°S	2022-02-12T18:00:00.000Z	35.1378
11°S	2022-02-13T00:00:00.000Z	35.1544
11°S	2022-02-13T06:00:00.000Z	35.1492
11°S	2022-02-13T12:00:00.000Z	35.1477
11°S	2022-02-13T18:00:00.000Z	35.1627
11°S	2022-02-14T00:00:00.000Z	35.1748
11°S	2022-02-14T06:00:00.000Z	35.1714
11°S	2022-02-14T12:00:00.000Z	35.1756
11°S	2022-02-14T18:00:00.000Z	35.1932
11°S	2022-02-15T00:00:00.000Z	35.2065
11°S	2022-02-15T06:00:00.000Z	35.2101
11°S	2022-02-15T12:00:00.000Z	35.2196
11°S	2022-02-15T18:00:00.000Z	35.2297
11°S	2022-02-16T00:00:00.000Z	35.2257
11°S	2022-02-16T06:00:00.000Z	35.2147
11°S	2022-02-16T12:00:00.000Z	35.2146
11°S	2022-02-16T18:00:00.000Z	35.2
11°S	2022-02-17T00:00:00.000Z	35.1792
11°S	2022-02-17T06:00:00.000Z	35.1696
11°S	2022-02-17T12:00:00.000Z	35.162
11°S	2022-02-17T18:00:00.000Z	35.1419
11°S	2022-02-18T00:00:00.000Z	35.1135
11°S	2022-02-18T06:00:00.000Z	35.0982
11°S	2022-02-18T12:00:00.000Z	35.0884
11°S	2022-02-18T18:00:00.000Z	35.0781
11°S	2022-02-19T00:00:00.000Z	35.0705
11°S	2022-02-19T06:00:00.000Z	35.0685
11°S	2022-02-19T12:00:00.000Z	35.0723
11°S	2022-02-19T18:00:00.000Z	35.0727
11°S	2022-02-20T00:00:00.000Z	35.0764
11°S	2022-02-20T06:00:00.000Z	35.0825
11°S	2022-02-20T12:00:00.000Z	35.0844
11°S	2022-02-20T18:00:00.000Z	35.0844
11°S	2022-02-21T00:00:00.000Z	35.0854
11°S	2022-02-21T06:00:00.000Z	35.0845
11°S	2022-02-21T12:00:00.000Z	35.0848
11°S	2022-02-21T18:00:00.000Z	35.0879
11°S	2022-02-22T00:00:00.000Z	35.0943
11°S	2022-02-22T06:00:00.000Z	35.0995
11°S	2022-02-22T12:00:00.000Z	35.1077
11°S	2022-02-22T18:00:00.000Z	35.1219
11°S	2022-02-23T00:00:00.000Z	35.1294
11°S	2022-02-23T06:00:00.000Z	35.1235
11°S	2022-02-23T12:00:00.000Z	35.1231
11°S	2022-02-23T18:00:00.000Z	35.1141
11°S	2022-02-24T00:00:00.000Z	35.1042
11°S	2022-02-24T06:00:00.000Z	35.0992
11°S	2022-02-24T12:00:00.000Z	35.1014
11°S	2022-02-24T18:00:00.000Z	35.0949
11°S	2022-02-25T00:00:00.000Z	35.0876
11°S	2022-02-25T06:00:00.000Z	35.0897
11°S	2022-02-25T12:00:00.000Z	35.0859
11°S	2022-02-25T18:00:00.000Z	35.0752
11°S	2022-02-26T00:00:00.000Z	35.0669
11°S	2022-02-26T06:00:00.000Z	35.0624
11°S	2022-02-26T12:00:00.000Z	35.0582
11°S	2022-02-26T18:00:00.000Z	35.0467
11°S	2022-02-27T00:00:00.000Z	35.0443
11°S	2022-02-27T06:00:00.000Z	35.05
11°S	2022-02-27T12:00:00.000Z	35.0571
11°S	2022-02-27T18:00:00.000Z	35.0638
11°S	2022-02-28T00:00:00.000Z	35.0738
11°S	2022-02-28T06:00:00.000Z	35.0794
11°S	2022-02-28T12:00:00.000Z	35.0809
11°S	2022-02-28T18:00:00.000Z	35.0766
11°S	2022-03-01T00:00:00.000Z	35.0735
11°S	2022-03-01T06:00:00.000Z	35.074
11°S	2022-03-01T12:00:00.000Z	35.0765
11°S	2022-03-01T18:00:00.000Z	35.0766
11°S	2022-03-02T00:00:00.000Z	35.0758
11°S	2022-03-02T06:00:00.000Z	35.0741
11°S	2022-03-02T12:00:00.000Z	35.0733
11°S	2022-03-02T18:00:00.000Z	35.0742
11°S	2022-03-03T00:00:00.000Z	35.0741
11°S	2022-03-03T06:00:00.000Z	35.072
11°S	2022-03-03T12:00:00.000Z	35.0701
11°S	2022-03-03T18:00:00.000Z	35.0697
11°S	2022-03-04T00:00:00.000Z	35.0711
11°S	2022-03-04T06:00:00.000Z	35.0667
11°S	2022-03-04T12:00:00.000Z	35.0611
11°S	2022-03-04T18:00:00.000Z	35.0565
11°S	2022-03-05T00:00:00.000Z	35.0497
11°S	2022-03-05T06:00:00.000Z	35.0458
11°S	2022-03-05T12:00:00.000Z	35.0378
11°S	2022-03-05T18:00:00.000Z	35.0262
11°S	2022-03-06T00:00:00.000Z	35.026
11°S	2022-03-06T06:00:00.000Z	35.0324
11°S	2022-03-06T12:00:00.000Z	35.04
11°S	2022-03-06T18:00:00.000Z	35.044
11°S	2022-03-07T00:00:00.000Z	35.0451
11°S	2022-03-07T06:00:00.000Z	35.0437
11°S	2022-03-07T12:00:00.000Z	35.0424
11°S	2022-03-07T18:00:00.000Z	35.044
11°S	2022-03-08T00:00:00.000Z	35.0436
11°S	2022-03-08T06:00:00.000Z	35.0395
11°S	2022-03-08T12:00:00.000Z	35.0363
11°S	2022-03-08T18:00:00.000Z	35.037
11°S	2022-03-09T00:00:00.000Z	35.0382
11°S	2022-03-09T06:00:00.000Z	35.0382
11°S	2022-03-09T12:00:00.000Z	35.0384
11°S	2022-03-09T18:00:00.000Z	35.0388
11°S	2022-03-10T00:00:00.000Z	35.0383
11°S	2022-03-10T06:00:00.000Z	35.0416
11°S	2022-03-10T12:00:00.000Z	35.0447
11°S	2022-03-10T18:00:00.000Z	35.0497
11°S	2022-03-11T00:00:00.000Z	35.0588
11°S	2022-03-11T06:00:00.000Z	35.0686
11°S	2022-03-11T12:00:00.000Z	35.0754
11°S	2022-03-11T18:00:00.000Z	35.0805
11°S	2022-03-12T00:00:00.000Z	35.083
11°S	2022-03-12T06:00:00.000Z	35.0829
11°S	2022-03-12T12:00:00.000Z	35.0832
11°S	2022-03-12T18:00:00.000Z	35.0856
11°S	2022-03-13T00:00:00.000Z	35.0892
11°S	2022-03-13T06:00:00.000Z	35.0912
11°S	2022-03-13T12:00:00.000Z	35.0929
11°S	2022-03-13T18:00:00.000Z	35.0941
11°S	2022-03-14T00:00:00.000Z	35.093
11°S	2022-03-14T06:00:00.000Z	35.0924
11°S	2022-03-14T12:00:00.000Z	35.0922
11°S	2022-03-14T18:00:00.000Z	35.0937
11°S	2022-03-15T00:00:00.000Z	35.0939
11°S	2022-03-15T06:00:00.000Z	35.0924
11°S	2022-03-15T12:00:00.000Z	35.0911
11°S	2022-03-15T18:00:00.000Z	35.0897
11°S	2022-03-16T00:00:00.000Z	35.0869
11°S	2022-03-16T06:00:00.000Z	35.0843
11°S	2022-03-16T12:00:00.000Z	35.082
11°S	2022-03-16T18:00:00.000Z	35.0813
11°S	2022-03-17T00:00:00.000Z	35.0809
11°S	2022-03-17T06:00:00.000Z	35.0812
11°S	2022-03-17T12:00:00.000Z	35.0821
11°S	2022-03-17T18:00:00.000Z	35.0838
11°S	2022-03-18T00:00:00.000Z	35.0861
11°S	2022-03-18T06:00:00.000Z	35.0897
11°S	2022-03-18T12:00:00.000Z	35.0937
11°S	2022-03-18T18:00:00.000Z	35.0994
11°S	2022-03-19T00:00:00.000Z	35.1065
11°S	2022-03-19T06:00:00.000Z	35.1116
11°S	2022-03-19T12:00:00.000Z	35.1149
11°S	2022-03-19T18:00:00.000Z	35.1197
11°S	2022-03-20T00:00:00.000Z	35.1248
11°S	2022-03-20T06:00:00.000Z	35.1278
11°S	2022-03-20T12:00:00.000Z	35.1296
11°S	2022-03-20T18:00:00.000Z	35.132
12°S	2021-12-25T00:00:00.000Z	35.0077
12°S	2021-12-25T06:00:00.000Z	35.0058
12°S	2021-12-25T12:00:00.000Z	35.0038
12°S	2021-12-25T18:00:00.000Z	35.0077
12°S	2021-12-26T00:00:00.000Z	35.0064
12°S	2021-12-26T06:00:00.000Z	35.0047
12°S	2021-12-26T12:00:00.000Z	35.004
12°S	2021-12-26T18:00:00.000Z	35.0076
12°S	2021-12-27T00:00:00.000Z	35.0077
12°S	2021-12-27T06:00:00.000Z	35.0064
12°S	2021-12-27T12:00:00.000Z	35.0053
12°S	2021-12-27T18:00:00.000Z	35.0087
12°S	2021-12-28T00:00:00.000Z	35.0102
12°S	2021-12-28T06:00:00.000Z	35.004
12°S	2021-12-28T12:00:00.000Z	34.9996
12°S	2021-12-28T18:00:00.000Z	35.0021
12°S	2021-12-29T00:00:00.000Z	35.0057
12°S	2021-12-29T06:00:00.000Z	35.0013
12°S	2021-12-29T12:00:00.000Z	34.9943
12°S	2021-12-29T18:00:00.000Z	34.9961
12°S	2021-12-30T00:00:00.000Z	34.9954
12°S	2021-12-30T06:00:00.000Z	34.9883
12°S	2021-12-30T12:00:00.000Z	34.9838
12°S	2021-12-30T18:00:00.000Z	34.9834
12°S	2021-12-31T00:00:00.000Z	34.9733
12°S	2021-12-31T06:00:00.000Z	34.9618
12°S	2021-12-31T12:00:00.000Z	34.9558
12°S	2021-12-31T18:00:00.000Z	34.953
12°S	2022-01-01T00:00:00.000Z	34.9506
12°S	2022-01-01T06:00:00.000Z	34.9484
12°S	2022-01-01T12:00:00.000Z	34.9467
12°S	2022-01-01T18:00:00.000Z	34.946
12°S	2022-01-02T00:00:00.000Z	34.9437
12°S	2022-01-02T06:00:00.000Z	34.9396
12°S	2022-01-02T12:00:00.000Z	34.9365
12°S	2022-01-02T18:00:00.000Z	34.9342
12°S	2022-01-03T00:00:00.000Z	34.9324
12°S	2022-01-03T06:00:00.000Z	34.9293
12°S	2022-01-03T12:00:00.000Z	34.9261
12°S	2022-01-03T18:00:00.000Z	34.9254
12°S	2022-01-04T00:00:00.000Z	34.9244
12°S	2022-01-04T06:00:00.000Z	34.9227
12°S	2022-01-04T12:00:00.000Z	34.9226
12°S	2022-01-04T18:00:00.000Z	34.9229
12°S	2022-01-05T00:00:00.000Z	34.9259
12°S	2022-01-05T06:00:00.000Z	34.9304
12°S	2022-01-05T12:00:00.000Z	34.935
12°S	2022-01-05T18:00:00.000Z	34.9351
12°S	2022-01-06T00:00:00.000Z	34.9337
12°S	2022-01-06T06:00:00.000Z	34.9342
12°S	2022-01-06T12:00:00.000Z	34.9354
12°S	2022-01-06T18:00:00.000Z	34.9369
12°S	2022-01-07T00:00:00.000Z	34.9377
12°S	2022-01-07T06:00:00.000Z	34.9399
12°S	2022-01-07T12:00:00.000Z	34.9411
12°S	2022-01-07T18:00:00.000Z	34.9431
12°S	2022-01-08T00:00:00.000Z	34.943
12°S	2022-01-08T06:00:00.000Z	34.9408
12°S	2022-01-08T12:00:00.000Z	34.9418
12°S	2022-01-08T18:00:00.000Z	34.9428
12°S	2022-01-09T00:00:00.000Z	34.9414
12°S	2022-01-09T06:00:00.000Z	34.9394
12°S	2022-01-09T12:00:00.000Z	34.9406
12°S	2022-01-09T18:00:00.000Z	34.9388
12°S	2022-01-10T00:00:00.000Z	34.9366
12°S	2022-01-10T06:00:00.000Z	34.9364
12°S	2022-01-10T12:00:00.000Z	34.9394
12°S	2022-01-10T18:00:00.000Z	34.9449
12°S	2022-01-11T00:00:00.000Z	34.9477
12°S	2022-01-11T06:00:00.000Z	34.9479
12°S	2022-01-11T12:00:00.000Z	34.9412
12°S	2022-01-11T18:00:00.000Z	34.9394
12°S	2022-01-12T00:00:00.000Z	34.9351
12°S	2022-01-12T06:00:00.000Z	34.9268
12°S	2022-01-12T12:00:00.000Z	34.9164
12°S	2022-01-12T18:00:00.000Z	34.9067
12°S	2022-01-13T00:00:00.000Z	34.8989
12°S	2022-01-13T06:00:00.000Z	34.8919
12°S	2022-01-13T12:00:00.000Z	34.8849
12°S	2022-01-13T18:00:00.000Z	34.881
12°S	2022-01-14T00:00:00.000Z	34.8796
12°S	2022-01-14T06:00:00.000Z	34.8758
12°S	2022-01-14T12:00:00.000Z	34.8705
12°S	2022-01-14T18:00:00.000Z	34.8656
12°S	2022-01-15T00:00:00.000Z	34.8617
12°S	2022-01-15T06:00:00.000Z	34.8602
12°S	2022-01-15T12:00:00.000Z	34.8571
12°S	2022-01-15T18:00:00.000Z	34.857
12°S	2022-01-16T00:00:00.000Z	34.8567
12°S	2022-01-16T06:00:00.000Z	34.8538
12°S	2022-01-16T12:00:00.000Z	34.8515
12°S	2022-01-16T18:00:00.000Z	34.8484
12°S	2022-01-17T00:00:00.000Z	34.8498
12°S	2022-01-17T06:00:00.000Z	34.849
12°S	2022-01-17T12:00:00.000Z	34.8469
12°S	2022-01-17T18:00:00.000Z	34.8453
12°S	2022-01-18T00:00:00.000Z	34.8495
12°S	2022-01-18T06:00:00.000Z	34.8503
12°S	2022-01-18T12:00:00.000Z	34.848
12°S	2022-01-18T18:00:00.000Z	34.8491
12°S	2022-01-19T00:00:00.000Z	34.8531
12°S	2022-01-19T06:00:00.000Z	34.8669
12°S	2022-01-19T12:00:00.000Z	34.8698
12°S	2022-01-19T18:00:00.000Z	34.8678
12°S	2022-01-20T00:00:00.000Z	34.8789
12°S	2022-01-20T06:00:00.000Z	34.8868
12°S	2022-01-20T12:00:00.000Z	34.8811
12°S	2022-01-20T18:00:00.000Z	34.8735
12°S	2022-01-21T00:00:00.000Z	34.8795
12°S	2022-01-21T06:00:00.000Z	34.8841
12°S	2022-01-21T12:00:00.000Z	34.876
12°S	2022-01-21T18:00:00.000Z	34.8687
12°S	2022-01-22T00:00:00.000Z	34.865
12°S	2022-01-22T06:00:00.000Z	34.8628
12°S	2022-01-22T12:00:00.000Z	34.8636
12°S	2022-01-22T18:00:00.000Z	34.8628
12°S	2022-01-23T00:00:00.000Z	34.8616
12°S	2022-01-23T06:00:00.000Z	34.8641
12°S	2022-01-23T12:00:00.000Z	34.8631
12°S	2022-01-23T18:00:00.000Z	34.8602
12°S	2022-01-24T00:00:00.000Z	34.8592
12°S	2022-01-24T06:00:00.000Z	34.8606
12°S	2022-01-24T12:00:00.000Z	34.8611
12°S	2022-01-24T18:00:00.000Z	34.8601
12°S	2022-01-25T00:00:00.000Z	34.8601
12°S	2022-01-25T06:00:00.000Z	34.8633
12°S	2022-01-25T12:00:00.000Z	34.8666
12°S	2022-01-25T18:00:00.000Z	34.8661
12°S	2022-01-26T00:00:00.000Z	34.8632
12°S	2022-01-26T06:00:00.000Z	34.86
12°S	2022-01-26T12:00:00.000Z	34.8589
12°S	2022-01-26T18:00:00.000Z	34.8602
12°S	2022-01-27T00:00:00.000Z	34.8603
12°S	2022-01-27T06:00:00.000Z	34.8621
12°S	2022-01-27T12:00:00.000Z	34.8621
12°S	2022-01-27T18:00:00.000Z	34.8612
12°S	2022-01-28T00:00:00.000Z	34.8622
12°S	2022-01-28T06:00:00.000Z	34.8632
12°S	2022-01-28T12:00:00.000Z	34.8619
12°S	2022-01-28T18:00:00.000Z	34.863
12°S	2022-01-29T00:00:00.000Z	34.8656
12°S	2022-01-29T06:00:00.000Z	34.8725
12°S	2022-01-29T12:00:00.000Z	34.8788
12°S	2022-01-29T18:00:00.000Z	34.8817
12°S	2022-01-30T00:00:00.000Z	34.8817
12°S	2022-01-30T06:00:00.000Z	34.8815
12°S	2022-01-30T12:00:00.000Z	34.8808
12°S	2022-01-30T18:00:00.000Z	34.8772
12°S	2022-01-31T00:00:00.000Z	34.8761
12°S	2022-01-31T06:00:00.000Z	34.8797
12°S	2022-01-31T12:00:00.000Z	34.8875
12°S	2022-01-31T18:00:00.000Z	34.8915
12°S	2022-02-01T00:00:00.000Z	34.8937
12°S	2022-02-01T06:00:00.000Z	34.8963
12°S	2022-02-01T12:00:00.000Z	34.8974
12°S	2022-02-01T18:00:00.000Z	34.8967
12°S	2022-02-02T00:00:00.000Z	34.8981
12°S	2022-02-02T06:00:00.000Z	34.9059
12°S	2022-02-02T12:00:00.000Z	34.9121
12°S	2022-02-02T18:00:00.000Z	34.9142
12°S	2022-02-03T00:00:00.000Z	34.9226
12°S	2022-02-03T06:00:00.000Z	34.928
12°S	2022-02-03T12:00:00.000Z	34.934
12°S	2022-02-03T18:00:00.000Z	34.9335
12°S	2022-02-04T00:00:00.000Z	34.9349
12°S	2022-02-04T06:00:00.000Z	34.9382
12°S	2022-02-04T12:00:00.000Z	34.9454
12°S	2022-02-04T18:00:00.000Z	34.9471
12°S	2022-02-05T00:00:00.000Z	34.9448
12°S	2022-02-05T06:00:00.000Z	34.9413
12°S	2022-02-05T12:00:00.000Z	34.9464
12°S	2022-02-05T18:00:00.000Z	34.9443
12°S	2022-02-06T00:00:00.000Z	34.9439
12°S	2022-02-06T06:00:00.000Z	34.9439
12°S	2022-02-06T12:00:00.000Z	34.947
12°S	2022-02-06T18:00:00.000Z	34.9465
12°S	2022-02-07T00:00:00.000Z	34.9455
12°S	2022-02-07T06:00:00.000Z	34.9464
12°S	2022-02-07T12:00:00.000Z	34.9529
12°S	2022-02-07T18:00:00.000Z	34.9583
12°S	2022-02-08T00:00:00.000Z	34.9596
12°S	2022-02-08T06:00:00.000Z	34.9683
12°S	2022-02-08T12:00:00.000Z	34.972
12°S	2022-02-08T18:00:00.000Z	34.9754
12°S	2022-02-09T00:00:00.000Z	34.9799
12°S	2022-02-09T06:00:00.000Z	34.9895
12°S	2022-02-09T12:00:00.000Z	35.0015
12°S	2022-02-09T18:00:00.000Z	35.0292
12°S	2022-02-10T00:00:00.000Z	35.0394
12°S	2022-02-10T06:00:00.000Z	35.0393
12°S	2022-02-10T12:00:00.000Z	35.0342
12°S	2022-02-10T18:00:00.000Z	35.027
12°S	2022-02-11T00:00:00.000Z	35.025
12°S	2022-02-11T06:00:00.000Z	35.0418
12°S	2022-02-11T12:00:00.000Z	35.061
12°S	2022-02-11T18:00:00.000Z	35.0647
12°S	2022-02-12T00:00:00.000Z	35.0614
12°S	2022-02-12T06:00:00.000Z	35.0577
12°S	2022-02-12T12:00:00.000Z	35.0519
12°S	2022-02-12T18:00:00.000Z	35.0414
12°S	2022-02-13T00:00:00.000Z	35.033
12°S	2022-02-13T06:00:00.000Z	35.0342
12°S	2022-02-13T12:00:00.000Z	35.0439
12°S	2022-02-13T18:00:00.000Z	35.0563
12°S	2022-02-14T00:00:00.000Z	35.0684
12°S	2022-02-14T06:00:00.000Z	35.0761
12°S	2022-02-14T12:00:00.000Z	35.0837
12°S	2022-02-14T18:00:00.000Z	35.0813
12°S	2022-02-15T00:00:00.000Z	35.0808
12°S	2022-02-15T06:00:00.000Z	35.0822
12°S	2022-02-15T12:00:00.000Z	35.084
12°S	2022-02-15T18:00:00.000Z	35.0832
12°S	2022-02-16T00:00:00.000Z	35.08
12°S	2022-02-16T06:00:00.000Z	35.0826
12°S	2022-02-16T12:00:00.000Z	35.0862
12°S	2022-02-16T18:00:00.000Z	35.0832
12°S	2022-02-17T00:00:00.000Z	35.074
12°S	2022-02-17T06:00:00.000Z	35.0637
12°S	2022-02-17T12:00:00.000Z	35.054
12°S	2022-02-17T18:00:00.000Z	35.0439
12°S	2022-02-18T00:00:00.000Z	35.0401
12°S	2022-02-18T06:00:00.000Z	35.0416
12°S	2022-02-18T12:00:00.000Z	35.0413
12°S	2022-02-18T18:00:00.000Z	35.0475
12°S	2022-02-19T00:00:00.000Z	35.0735
12°S	2022-02-19T06:00:00.000Z	35.0965
12°S	2022-02-19T12:00:00.000Z	35.1102
12°S	2022-02-19T18:00:00.000Z	35.116
12°S	2022-02-20T00:00:00.000Z	35.1045
12°S	2022-02-20T06:00:00.000Z	35.0917
12°S	2022-02-20T12:00:00.000Z	35.0814
12°S	2022-02-20T18:00:00.000Z	35.069
12°S	2022-02-21T00:00:00.000Z	35.064
12°S	2022-02-21T06:00:00.000Z	35.0596
12°S	2022-02-21T12:00:00.000Z	35.0682
12°S	2022-02-21T18:00:00.000Z	35.0778
12°S	2022-02-22T00:00:00.000Z	35.1033
12°S	2022-02-22T06:00:00.000Z	35.134
12°S	2022-02-22T12:00:00.000Z	35.1453
12°S	2022-02-22T18:00:00.000Z	35.123
12°S	2022-02-23T00:00:00.000Z	35.0763
12°S	2022-02-23T06:00:00.000Z	35.053
12°S	2022-02-23T12:00:00.000Z	35.0355
12°S	2022-02-23T18:00:00.000Z	35.0113
12°S	2022-02-24T00:00:00.000Z	34.9949
12°S	2022-02-24T06:00:00.000Z	34.9851
12°S	2022-02-24T12:00:00.000Z	34.9796
12°S	2022-02-24T18:00:00.000Z	34.9725
12°S	2022-02-25T00:00:00.000Z	34.968
12°S	2022-02-25T06:00:00.000Z	34.9641
12°S	2022-02-25T12:00:00.000Z	34.9619
12°S	2022-02-25T18:00:00.000Z	34.9568
12°S	2022-02-26T00:00:00.000Z	34.9526
12°S	2022-02-26T06:00:00.000Z	34.9525
12°S	2022-02-26T12:00:00.000Z	34.9499
12°S	2022-02-26T18:00:00.000Z	34.9468
12°S	2022-02-27T00:00:00.000Z	34.9472
12°S	2022-02-27T06:00:00.000Z	34.9522
12°S	2022-02-27T12:00:00.000Z	34.9575
12°S	2022-02-27T18:00:00.000Z	34.958
12°S	2022-02-28T00:00:00.000Z	34.9588
12°S	2022-02-28T06:00:00.000Z	34.9565
12°S	2022-02-28T12:00:00.000Z	34.9524
12°S	2022-02-28T18:00:00.000Z	34.951
12°S	2022-03-01T00:00:00.000Z	34.9534
12°S	2022-03-01T06:00:00.000Z	34.9512
12°S	2022-03-01T12:00:00.000Z	34.9555
12°S	2022-03-01T18:00:00.000Z	34.9607
12°S	2022-03-02T00:00:00.000Z	34.9615
12°S	2022-03-02T06:00:00.000Z	34.9541
12°S	2022-03-02T12:00:00.000Z	34.9477
12°S	2022-03-02T18:00:00.000Z	34.9439
12°S	2022-03-03T00:00:00.000Z	34.9415
12°S	2022-03-03T06:00:00.000Z	34.9363
12°S	2022-03-03T12:00:00.000Z	34.9111
12°S	2022-03-03T18:00:00.000Z	34.9201
12°S	2022-03-04T00:00:00.000Z	34.9234
12°S	2022-03-04T06:00:00.000Z	34.9197
12°S	2022-03-04T12:00:00.000Z	34.911
12°S	2022-03-04T18:00:00.000Z	34.903
12°S	2022-03-05T00:00:00.000Z	34.8975
12°S	2022-03-05T06:00:00.000Z	34.9041
12°S	2022-03-05T12:00:00.000Z	34.9185
12°S	2022-03-05T18:00:00.000Z	34.9273
12°S	2022-03-06T00:00:00.000Z	34.9408
12°S	2022-03-06T06:00:00.000Z	34.9596
12°S	2022-03-06T12:00:00.000Z	34.9718
12°S	2022-03-06T18:00:00.000Z	34.9832
12°S	2022-03-07T00:00:00.000Z	34.9874
12°S	2022-03-07T06:00:00.000Z	34.9808
12°S	2022-03-07T12:00:00.000Z	34.9633
12°S	2022-03-07T18:00:00.000Z	34.9531
12°S	2022-03-08T00:00:00.000Z	34.947
12°S	2022-03-08T06:00:00.000Z	34.9464
12°S	2022-03-08T12:00:00.000Z	34.9524
12°S	2022-03-08T18:00:00.000Z	34.962
12°S	2022-03-09T00:00:00.000Z	34.9678
12°S	2022-03-09T06:00:00.000Z	34.9667
12°S	2022-03-09T12:00:00.000Z	34.9644
12°S	2022-03-09T18:00:00.000Z	34.9678
12°S	2022-03-10T00:00:00.000Z	34.9697
12°S	2022-03-10T06:00:00.000Z	34.967
12°S	2022-03-10T12:00:00.000Z	34.9679
12°S	2022-03-10T18:00:00.000Z	34.9688
12°S	2022-03-11T00:00:00.000Z	34.9707
12°S	2022-03-11T06:00:00.000Z	34.9728
12°S	2022-03-11T12:00:00.000Z	34.9779
12°S	2022-03-11T18:00:00.000Z	34.9812
12°S	2022-03-12T00:00:00.000Z	34.9823
12°S	2022-03-12T06:00:00.000Z	34.9815
12°S	2022-03-12T12:00:00.000Z	34.9802
12°S	2022-03-12T18:00:00.000Z	34.9804
12°S	2022-03-13T00:00:00.000Z	34.9807
12°S	2022-03-13T06:00:00.000Z	34.9817
12°S	2022-03-13T12:00:00.000Z	34.9875
12°S	2022-03-13T18:00:00.000Z	34.9962
12°S	2022-03-14T00:00:00.000Z	34.9983
12°S	2022-03-14T06:00:00.000Z	34.9936
12°S	2022-03-14T12:00:00.000Z	34.988
12°S	2022-03-14T18:00:00.000Z	34.9875
12°S	2022-03-15T00:00:00.000Z	34.99
12°S	2022-03-15T06:00:00.000Z	34.9961
12°S	2022-03-15T12:00:00.000Z	35.001
12°S	2022-03-15T18:00:00.000Z	35.007
12°S	2022-03-16T00:00:00.000Z	35.0145
12°S	2022-03-16T06:00:00.000Z	35.0206
12°S	2022-03-16T12:00:00.000Z	35.0221
12°S	2022-03-16T18:00:00.000Z	35.0276
12°S	2022-03-17T00:00:00.000Z	35.0297
12°S	2022-03-17T06:00:00.000Z	35.0346
12°S	2022-03-17T12:00:00.000Z	35.0436
12°S	2022-03-17T18:00:00.000Z	35.0537
12°S	2022-03-18T00:00:00.000Z	35.0573
12°S	2022-03-18T06:00:00.000Z	35.0579
12°S	2022-03-18T12:00:00.000Z	35.0622
12°S	2022-03-18T18:00:00.000Z	35.0729
12°S	2022-03-19T00:00:00.000Z	35.0776
12°S	2022-03-19T06:00:00.000Z	35.0795
12°S	2022-03-19T12:00:00.000Z	35.083
12°S	2022-03-19T18:00:00.000Z	35.0899
12°S	2022-03-20T00:00:00.000Z	35.095
12°S	2022-03-20T06:00:00.000Z	35.0969
12°S	2022-03-20T12:00:00.000Z	35.0988
12°S	2022-03-20T18:00:00.000Z	35.1016
13°S	2021-12-25T00:00:00.000Z	35.1324
13°S	2021-12-25T06:00:00.000Z	35.1293
13°S	2021-12-25T12:00:00.000Z	35.1232
13°S	2021-12-25T18:00:00.000Z	35.1247
13°S	2021-12-26T00:00:00.000Z	35.1226
13°S	2021-12-26T06:00:00.000Z	35.1188
13°S	2021-12-26T12:00:00.000Z	35.1198
13°S	2021-12-26T18:00:00.000Z	35.127
13°S	2021-12-27T00:00:00.000Z	35.1315
13°S	2021-12-27T06:00:00.000Z	35.1334
13°S	2021-12-27T12:00:00.000Z	35.1366
13°S	2021-12-27T18:00:00.000Z	35.1421
13°S	2021-12-28T00:00:00.000Z	35.1454
13°S	2021-12-28T06:00:00.000Z	35.1462
13°S	2021-12-28T12:00:00.000Z	35.1464
13°S	2021-12-28T18:00:00.000Z	35.1471
13°S	2021-12-29T00:00:00.000Z	35.1485
13°S	2021-12-29T06:00:00.000Z	35.1483
13°S	2021-12-29T12:00:00.000Z	35.1473
13°S	2021-12-29T18:00:00.000Z	35.1489
13°S	2021-12-30T00:00:00.000Z	35.1487
13°S	2021-12-30T06:00:00.000Z	35.1454
13°S	2021-12-30T12:00:00.000Z	35.1409
13°S	2021-12-30T18:00:00.000Z	35.1386
13°S	2021-12-31T00:00:00.000Z	35.1336
13°S	2021-12-31T06:00:00.000Z	35.1252
13°S	2021-12-31T12:00:00.000Z	35.1198
13°S	2021-12-31T18:00:00.000Z	35.116
13°S	2022-01-01T00:00:00.000Z	35.1104
13°S	2022-01-01T06:00:00.000Z	35.1064
13°S	2022-01-01T12:00:00.000Z	35.1085
13°S	2022-01-01T18:00:00.000Z	35.1164
13°S	2022-01-02T00:00:00.000Z	35.1215
13°S	2022-01-02T06:00:00.000Z	35.1216
13°S	2022-01-02T12:00:00.000Z	35.1204
13°S	2022-01-02T18:00:00.000Z	35.1207
13°S	2022-01-03T00:00:00.000Z	35.1189
13°S	2022-01-03T06:00:00.000Z	35.1159
13°S	2022-01-03T12:00:00.000Z	35.1118
13°S	2022-01-03T18:00:00.000Z	35.1097
13°S	2022-01-04T00:00:00.000Z	35.1119
13°S	2022-01-04T06:00:00.000Z	35.1135
13°S	2022-01-04T12:00:00.000Z	35.1132
13°S	2022-01-04T18:00:00.000Z	35.1129
13°S	2022-01-05T00:00:00.000Z	35.1111
13°S	2022-01-05T06:00:00.000Z	35.1075
13°S	2022-01-05T12:00:00.000Z	35.1022
13°S	2022-01-05T18:00:00.000Z	35.0936
13°S	2022-01-06T00:00:00.000Z	35.0819
13°S	2022-01-06T06:00:00.000Z	35.0664
13°S	2022-01-06T12:00:00.000Z	35.0574
13°S	2022-01-06T18:00:00.000Z	35.0563
13°S	2022-01-07T00:00:00.000Z	35.0602
13°S	2022-01-07T06:00:00.000Z	35.0544
13°S	2022-01-07T12:00:00.000Z	35.044
13°S	2022-01-07T18:00:00.000Z	35.0356
13°S	2022-01-08T00:00:00.000Z	35.0299
13°S	2022-01-08T06:00:00.000Z	35.0176
13°S	2022-01-08T12:00:00.000Z	35.0035
13°S	2022-01-08T18:00:00.000Z	34.9969
13°S	2022-01-09T00:00:00.000Z	34.9935
13°S	2022-01-09T06:00:00.000Z	34.9879
13°S	2022-01-09T12:00:00.000Z	34.9837
13°S	2022-01-09T18:00:00.000Z	34.9818
13°S	2022-01-10T00:00:00.000Z	34.978
13°S	2022-01-10T06:00:00.000Z	34.9764
13°S	2022-01-10T12:00:00.000Z	34.9762
13°S	2022-01-10T18:00:00.000Z	34.9775
13°S	2022-01-11T00:00:00.000Z	34.9788
13°S	2022-01-11T06:00:00.000Z	34.9811
13°S	2022-01-11T12:00:00.000Z	34.9822
13°S	2022-01-11T18:00:00.000Z	34.9835
13°S	2022-01-12T00:00:00.000Z	34.9845
13°S	2022-01-12T06:00:00.000Z	34.9846
13°S	2022-01-12T12:00:00.000Z	34.9837
13°S	2022-01-12T18:00:00.000Z	34.9843
13°S	2022-01-13T00:00:00.000Z	34.9829
13°S	2022-01-13T06:00:00.000Z	34.9783
13°S	2022-01-13T12:00:00.000Z	34.9768
13°S	2022-01-13T18:00:00.000Z	34.9787
13°S	2022-01-14T00:00:00.000Z	34.9768
13°S	2022-01-14T06:00:00.000Z	34.9699
13°S	2022-01-14T12:00:00.000Z	34.9726
13°S	2022-01-14T18:00:00.000Z	34.9716
13°S	2022-01-15T00:00:00.000Z	34.9746
13°S	2022-01-15T06:00:00.000Z	34.9764
13°S	2022-01-15T12:00:00.000Z	34.9773
13°S	2022-01-15T18:00:00.000Z	34.9767
13°S	2022-01-16T00:00:00.000Z	34.9736
13°S	2022-01-16T06:00:00.000Z	34.9702
13°S	2022-01-16T12:00:00.000Z	34.9689
13°S	2022-01-16T18:00:00.000Z	34.9709
13°S	2022-01-17T00:00:00.000Z	34.9742
13°S	2022-01-17T06:00:00.000Z	34.9762
13°S	2022-01-17T12:00:00.000Z	34.9765
13°S	2022-01-17T18:00:00.000Z	34.9749
13°S	2022-01-18T00:00:00.000Z	34.9716
13°S	2022-01-18T06:00:00.000Z	34.9693
13°S	2022-01-18T12:00:00.000Z	34.9698
13°S	2022-01-18T18:00:00.000Z	34.9708
13°S	2022-01-19T00:00:00.000Z	34.974
13°S	2022-01-19T06:00:00.000Z	34.9792
13°S	2022-01-19T12:00:00.000Z	34.9778
13°S	2022-01-19T18:00:00.000Z	34.9762
13°S	2022-01-20T00:00:00.000Z	34.9792
13°S	2022-01-20T06:00:00.000Z	34.9917
13°S	2022-01-20T12:00:00.000Z	34.9971
13°S	2022-01-20T18:00:00.000Z	35.0026
13°S	2022-01-21T00:00:00.000Z	35.005
13°S	2022-01-21T06:00:00.000Z	35.0072
13°S	2022-01-21T12:00:00.000Z	35.0074
13°S	2022-01-21T18:00:00.000Z	35.006
13°S	2022-01-22T00:00:00.000Z	35.0023
13°S	2022-01-22T06:00:00.000Z	35.001
13°S	2022-01-22T12:00:00.000Z	35.0001
13°S	2022-01-22T18:00:00.000Z	34.9991
13°S	2022-01-23T00:00:00.000Z	34.999
13°S	2022-01-23T06:00:00.000Z	34.9992
13°S	2022-01-23T12:00:00.000Z	34.9987
13°S	2022-01-23T18:00:00.000Z	34.9955
13°S	2022-01-24T00:00:00.000Z	34.9919
13°S	2022-01-24T06:00:00.000Z	34.9926
13°S	2022-01-24T12:00:00.000Z	34.9925
13°S	2022-01-24T18:00:00.000Z	34.9926
13°S	2022-01-25T00:00:00.000Z	34.991
13°S	2022-01-25T06:00:00.000Z	34.9805
13°S	2022-01-25T12:00:00.000Z	34.9667
13°S	2022-01-25T18:00:00.000Z	34.953
13°S	2022-01-26T00:00:00.000Z	34.9412
13°S	2022-01-26T06:00:00.000Z	34.9254
13°S	2022-01-26T12:00:00.000Z	34.9109
13°S	2022-01-26T18:00:00.000Z	34.9034
13°S	2022-01-27T00:00:00.000Z	34.9017
13°S	2022-01-27T06:00:00.000Z	34.9036
13°S	2022-01-27T12:00:00.000Z	34.9099
13°S	2022-01-27T18:00:00.000Z	34.917
13°S	2022-01-28T00:00:00.000Z	34.9219
13°S	2022-01-28T06:00:00.000Z	34.9271
13°S	2022-01-28T12:00:00.000Z	34.9308
13°S	2022-01-28T18:00:00.000Z	34.9364
13°S	2022-01-29T00:00:00.000Z	34.9421
13°S	2022-01-29T06:00:00.000Z	34.9463
13°S	2022-01-29T12:00:00.000Z	34.9509
13°S	2022-01-29T18:00:00.000Z	34.9551
13°S	2022-01-30T00:00:00.000Z	34.9548
13°S	2022-01-30T06:00:00.000Z	34.9559
13°S	2022-01-30T12:00:00.000Z	34.9587
13°S	2022-01-30T18:00:00.000Z	34.9605
13°S	2022-01-31T00:00:00.000Z	34.9595
13°S	2022-01-31T06:00:00.000Z	34.9555
13°S	2022-01-31T12:00:00.000Z	34.9528
13°S	2022-01-31T18:00:00.000Z	34.9545
13°S	2022-02-01T00:00:00.000Z	34.958
13°S	2022-02-01T06:00:00.000Z	34.958
13°S	2022-02-01T12:00:00.000Z	34.9583
13°S	2022-02-01T18:00:00.000Z	34.9571
13°S	2022-02-02T00:00:00.000Z	34.9556
13°S	2022-02-02T06:00:00.000Z	34.9519
13°S	2022-02-02T12:00:00.000Z	34.9476
13°S	2022-02-02T18:00:00.000Z	34.9431
13°S	2022-02-03T00:00:00.000Z	34.9384
13°S	2022-02-03T06:00:00.000Z	34.9372
13°S	2022-02-03T12:00:00.000Z	34.9377
13°S	2022-02-03T18:00:00.000Z	34.9379
13°S	2022-02-04T00:00:00.000Z	34.9367
13°S	2022-02-04T06:00:00.000Z	34.9377
13°S	2022-02-04T12:00:00.000Z	34.9384
13°S	2022-02-04T18:00:00.000Z	34.9415
13°S	2022-02-05T00:00:00.000Z	34.944
13°S	2022-02-05T06:00:00.000Z	34.9439
13°S	2022-02-05T12:00:00.000Z	34.9414
13°S	2022-02-05T18:00:00.000Z	34.9386
13°S	2022-02-06T00:00:00.000Z	34.938
13°S	2022-02-06T06:00:00.000Z	34.9396
13°S	2022-02-06T12:00:00.000Z	34.9397
13°S	2022-02-06T18:00:00.000Z	34.9394
13°S	2022-02-07T00:00:00.000Z	34.9394
13°S	2022-02-07T06:00:00.000Z	34.9395
13°S	2022-02-07T12:00:00.000Z	34.9414
13°S	2022-02-07T18:00:00.000Z	34.9452
13°S	2022-02-08T00:00:00.000Z	34.949
13°S	2022-02-08T06:00:00.000Z	34.9527
13°S	2022-02-08T12:00:00.000Z	34.9559
13°S	2022-02-08T18:00:00.000Z	34.9616
13°S	2022-02-09T00:00:00.000Z	34.9665
13°S	2022-02-09T06:00:00.000Z	34.9706
13°S	2022-02-09T12:00:00.000Z	34.9747
13°S	2022-02-09T18:00:00.000Z	34.9782
13°S	2022-02-10T00:00:00.000Z	34.9829
13°S	2022-02-10T06:00:00.000Z	34.9866
13°S	2022-02-10T12:00:00.000Z	34.989
13°S	2022-02-10T18:00:00.000Z	34.9903
13°S	2022-02-11T00:00:00.000Z	34.9899
13°S	2022-02-11T06:00:00.000Z	34.9909
13°S	2022-02-11T12:00:00.000Z	34.9944
13°S	2022-02-11T18:00:00.000Z	34.9984
13°S	2022-02-12T00:00:00.000Z	35.0001
13°S	2022-02-12T06:00:00.000Z	35.0017
13°S	2022-02-12T12:00:00.000Z	34.9976
13°S	2022-02-12T18:00:00.000Z	34.99
13°S	2022-02-13T00:00:00.000Z	34.9822
13°S	2022-02-13T06:00:00.000Z	34.981
13°S	2022-02-13T12:00:00.000Z	34.9833
13°S	2022-02-13T18:00:00.000Z	34.9839
13°S	2022-02-14T00:00:00.000Z	34.9835
13°S	2022-02-14T06:00:00.000Z	34.9832
13°S	2022-02-14T12:00:00.000Z	34.9821
13°S	2022-02-14T18:00:00.000Z	34.9801
13°S	2022-02-15T00:00:00.000Z	34.9795
13°S	2022-02-15T06:00:00.000Z	34.979
13°S	2022-02-15T12:00:00.000Z	34.9812
13°S	2022-02-15T18:00:00.000Z	34.9833
13°S	2022-02-16T00:00:00.000Z	34.985
13°S	2022-02-16T06:00:00.000Z	34.989
13°S	2022-02-16T12:00:00.000Z	34.9948
13°S	2022-02-16T18:00:00.000Z	34.9998
13°S	2022-02-17T00:00:00.000Z	35.0048
13°S	2022-02-17T06:00:00.000Z	35.0067
13°S	2022-02-17T12:00:00.000Z	35.0088
13°S	2022-02-17T18:00:00.000Z	35.0116
13°S	2022-02-18T00:00:00.000Z	35.0156
13°S	2022-02-18T06:00:00.000Z	35.0155
13°S	2022-02-18T12:00:00.000Z	35.0164
13°S	2022-02-18T18:00:00.000Z	35.0169
13°S	2022-02-19T00:00:00.000Z	35.0187
13°S	2022-02-19T06:00:00.000Z	35.0185
13°S	2022-02-19T12:00:00.000Z	35.0206
13°S	2022-02-19T18:00:00.000Z	35.0252
13°S	2022-02-20T00:00:00.000Z	35.0301
13°S	2022-02-20T06:00:00.000Z	35.0348
13°S	2022-02-20T12:00:00.000Z	35.039
13°S	2022-02-20T18:00:00.000Z	35.0398
13°S	2022-02-21T00:00:00.000Z	35.0377
13°S	2022-02-21T06:00:00.000Z	35.035
13°S	2022-02-21T12:00:00.000Z	35.0339
13°S	2022-02-21T18:00:00.000Z	35.0301
13°S	2022-02-22T00:00:00.000Z	35.031
13°S	2022-02-22T06:00:00.000Z	35.0297
13°S	2022-02-22T12:00:00.000Z	35.0289
13°S	2022-02-22T18:00:00.000Z	35.03
13°S	2022-02-23T00:00:00.000Z	35.0237
13°S	2022-02-23T06:00:00.000Z	35.0168
13°S	2022-02-23T12:00:00.000Z	35.0157
13°S	2022-02-23T18:00:00.000Z	35.0105
13°S	2022-02-24T00:00:00.000Z	35.0032
13°S	2022-02-24T06:00:00.000Z	35.005
13°S	2022-02-24T12:00:00.000Z	35.0013
13°S	2022-02-24T18:00:00.000Z	34.993
13°S	2022-02-25T00:00:00.000Z	34.9825
13°S	2022-02-25T06:00:00.000Z	34.978
13°S	2022-02-25T12:00:00.000Z	34.9739
13°S	2022-02-25T18:00:00.000Z	34.9725
13°S	2022-02-26T00:00:00.000Z	34.9683
13°S	2022-02-26T06:00:00.000Z	34.974
13°S	2022-02-26T12:00:00.000Z	34.9754
13°S	2022-02-26T18:00:00.000Z	34.9726
13°S	2022-02-27T00:00:00.000Z	34.9672
13°S	2022-02-27T06:00:00.000Z	34.9689
13°S	2022-02-27T12:00:00.000Z	34.9756
13°S	2022-02-27T18:00:00.000Z	34.9682
13°S	2022-02-28T00:00:00.000Z	34.9599
13°S	2022-02-28T06:00:00.000Z	34.9541
13°S	2022-02-28T12:00:00.000Z	34.9475
13°S	2022-02-28T18:00:00.000Z	34.9416
13°S	2022-03-01T00:00:00.000Z	34.9329
13°S	2022-03-01T06:00:00.000Z	34.9294
13°S	2022-03-01T12:00:00.000Z	34.9239
13°S	2022-03-01T18:00:00.000Z	34.918
13°S	2022-03-02T00:00:00.000Z	34.9136
13°S	2022-03-02T06:00:00.000Z	34.9119
13°S	2022-03-02T12:00:00.000Z	34.9103
13°S	2022-03-02T18:00:00.000Z	34.9069
13°S	2022-03-03T00:00:00.000Z	34.9039
13°S	2022-03-03T06:00:00.000Z	34.8998
13°S	2022-03-03T12:00:00.000Z	34.8636
13°S	2022-03-03T18:00:00.000Z	34.8697
13°S	2022-03-04T00:00:00.000Z	34.8867
13°S	2022-03-04T06:00:00.000Z	34.9095
13°S	2022-03-04T12:00:00.000Z	34.9221
[truncated: 8,602 more rows]

## Sheet: Raw data_Fig2D_Chlorophyll
Latitude	Date_Time	mg/m3
8°S	2022-11-25	1.97308
8°S	2022-12-03	6.05743
8°S	2022-12-11	9.26637
8°S	2022-12-19	8.18942
8°S	2022-12-27	19.8862
8°S	2023-01-01	5.68017
8°S	2023-01-09	6.38492
8°S	2023-01-17	16.8379
8°S	2023-01-25	3.9568
8°S	2023-02-02	5.1491
8°S	2023-02-10	2.72689
8°S	2023-02-18	4.24588
8°S	2023-02-26	1.31072
9°S	2022-11-25	4.03039
9°S	2022-12-03	11.795
9°S	2022-12-11	12.4589
9°S	2022-12-19	12.4145
9°S	2022-12-27	5.68268
9°S	2023-01-01	8.15016
9°S	2023-01-09	4.70909
9°S	2023-01-17	12.903
9°S	2023-01-25	3.73901
9°S	2023-02-02	7.67143
9°S	2023-02-10	2.66172
9°S	2023-02-18	2.29572
9°S	2023-02-26	7.9053
10°S	2022-11-25	3.07281
10°S	2022-12-03	14.3353
10°S	2022-12-11	4.96593
10°S	2022-12-19	5.77427
10°S	2022-12-27	1.82227
10°S	2023-01-01	2.69033
10°S	2023-01-09	8.04209
10°S	2023-01-17	8.84641
10°S	2023-01-25	7.93503
10°S	2023-02-02	11.8021
10°S	2023-02-10	5.44651
10°S	2023-02-18	6.13763
10°S	2023-02-26	7.96367
11°S	2022-11-25	0.561812
11°S	2022-12-03	9.08563
11°S	2022-12-11	6.16206
11°S	2022-12-19	5.04644
11°S	2022-12-27	3.03533
11°S	2023-01-01	2.76367
11°S	2023-01-09	11.7222
11°S	2023-01-17	4.68064
11°S	2023-01-25	5.23116
11°S	2023-02-02	3.09149
11°S	2023-02-10	2.0247
11°S	2023-02-18	5.11547
11°S	2023-02-26	17.6863
12°S	2022-12-03	7.11702
12°S	2022-12-11	6.36874
12°S	2022-12-19	1.85763
12°S	2022-12-27	1.49817
12°S	2023-01-01	5.8213
12°S	2023-01-09	8.95778
12°S	2023-01-17	2.23463
12°S	2023-01-25	1.07672
12°S	2023-02-02	5.86
12°S	2023-02-10	2.48457
12°S	2023-02-18	6.67487
12°S	2023-02-26	10.103
13°S	2022-11-25	1.24236
13°S	2022-12-03	1.51025
13°S	2022-12-11	1.34787
13°S	2022-12-19	3.40096
13°S	2022-12-27	3.35892
13°S	2023-01-01	1.44564
13°S	2023-01-09	5.85655
13°S	2023-01-17	5.40698
13°S	2023-01-25	2.01547
13°S	2023-02-02	4.70389
13°S	2023-02-18	1.23206
13°S	2023-02-26	1.46276
14°S	2022-11-25	1.24236
14°S	2022-12-03	1.51025
14°S	2022-12-11	1.34787
14°S	2022-12-19	3.40096
14°S	2022-12-27	3.35892
14°S	2023-01-01	1.44564
14°S	2023-01-09	5.85655
14°S	2023-01-17	5.40698
14°S	2023-01-25	2.01547
14°S	2023-02-02	4.70389
14°S	2023-02-18	1.23206
14°S	2023-02-26	1.46276
15°S	2022-11-25	1.79221
15°S	2022-12-03	8.66393
15°S	2022-12-11	1.41966
15°S	2022-12-19	1.83427
15°S	2022-12-27	2.64509
15°S	2023-01-01	1.95892
15°S	2023-01-09	4.13973
15°S	2023-01-17	2.44957
15°S	2023-01-25	2.90289
15°S	2023-02-02	3.66762
15°S	2023-02-10	1.41399
15°S	2023-02-18	2.19784
15°S	2023-02-26	2.77271
16°S	2022-11-25	4.96306
16°S	2022-12-03	2.43025
16°S	2022-12-11	1.72899
16°S	2022-12-19	1.15911
16°S	2022-12-27	0.943941
16°S	2023-01-01	0.810254
16°S	2023-01-09	1.74179
16°S	2023-01-17	0.847147
16°S	2023-01-25	1.91973
16°S	2023-02-02	1.4212
16°S	2023-02-10	0.940488
16°S	2023-02-18	2.21818
16°S	2023-02-26	2.27346
17°S	2022-11-25	1.1617
17°S	2022-12-03	1.32504
17°S	2022-12-11	0.676742
17°S	2022-12-19	0.917323
17°S	2022-12-27	1.47081
17°S	2023-01-01	1.26736
17°S	2023-01-09	0.794344
17°S	2023-01-17	0.232385
17°S	2023-01-25	0.209622
17°S	2023-02-02	0.315576
17°S	2023-02-10	0.367624
17°S	2023-02-18	0.755683
17°S	2023-02-26	0.586249
18°S	2022-11-25	1.26168
18°S	2022-12-03	0.863631
18°S	2022-12-11	0.668013
18°S	2022-12-19	0.538737
18°S	2022-12-27	1.88018
18°S	2023-01-01	1.94922
18°S	2023-01-09	2.15085
18°S	2023-01-17	2.3451
18°S	2023-01-25	5.19309
18°S	2023-02-02	0.916588
18°S	2023-02-10	1.91241
18°S	2023-02-18	0.684398
18°S	2023-02-26	1.10452
19°S	2022-11-25	0.398916
19°S	2022-12-03	0.536703
19°S	2022-12-11	0.524249
19°S	2022-12-19	0.330382
19°S	2022-12-27	0.214308
19°S	2023-01-01	0.410739
19°S	2023-01-09	0.300006
19°S	2023-01-17	0.369564
19°S	2023-01-25	0.424297
19°S	2023-02-02	0.592938
19°S	2023-02-10	0.340495
19°S	2023-02-18	0.326075
19°S	2023-02-26	0.324271
20°S	2022-11-25	0.191541
20°S	2022-12-03	0.322416
20°S	2022-12-11	0.257178
20°S	2022-12-19	0.705732
20°S	2022-12-27	0.302822
20°S	2023-01-01	0.358218
20°S	2023-01-09	0.263196
20°S	2023-01-17	0.209686
20°S	2023-01-25	0.18598
20°S	2023-02-02	0.203412
20°S	2023-02-10	0.305116
20°S	2023-02-18	0.324482
20°S	2023-02-26	0.589688
21°S	2022-11-25	2.22287
21°S	2022-12-03	2.87041
21°S	2022-12-11	1.19112
21°S	2022-12-19	1.04129
21°S	2022-12-27	1.20905
21°S	2023-01-01	0.938566
21°S	2023-01-09	1.1849
21°S	2023-01-17	0.733102
21°S	2023-01-25	0.607442
21°S	2023-02-02	0.795157
21°S	2023-02-10	0.474316
21°S	2023-02-18	0.642587
21°S	2023-02-26	0.48774
22°S	2022-11-25	0.419013
22°S	2022-12-03	0.241606
22°S	2022-12-11	0.241639
22°S	2022-12-19	0.186598
22°S	2022-12-27	0.210163
22°S	2023-01-01	0.205318
22°S	2023-01-09	0.264635
22°S	2023-01-17	0.522253
22°S	2023-01-25	0.316057
22°S	2023-02-02	0.267666
22°S	2023-02-10	0.277506
22°S	2023-02-18	0.475848
22°S	2023-02-26	0.43
23°S	2022-11-25	0.329866
23°S	2022-12-03	0.223741
23°S	2022-12-11	0.333291
23°S	2022-12-19	0.384697
23°S	2022-12-27	0.22024
23°S	2023-01-01	0.191066
23°S	2023-01-09	0.194865
23°S	2023-01-17	0.211515
23°S	2023-01-25	0.173724
23°S	2023-02-02	0.204327
23°S	2023-02-10	0.179876
23°S	2023-02-18	0.263925
23°S	2023-02-26	0.437988
24°S	2022-11-25	1.26292
24°S	2022-12-03	0.670178
24°S	2022-12-11	0.270118
24°S	2022-12-19	0.238264
24°S	2022-12-27	0.299757
24°S	2023-01-01	0.352637
24°S	2023-01-09	0.622293
24°S	2023-01-17	0.804551
24°S	2023-01-25	0.765543
24°S	2023-02-02	1.25895
24°S	2023-02-10	0.159093
24°S	2023-02-18	0.201089
24°S	2023-02-26	0.182889
25°S	2022-11-25	0.239278
25°S	2022-12-03	0.264944
25°S	2022-12-11	0.282704
25°S	2022-12-19	0.52946
25°S	2022-12-27	0.33133
25°S	2023-01-01	0.261495
25°S	2023-01-09	0.180255
25°S	2023-01-17	0.182844
25°S	2023-01-25	0.187829
25°S	2023-02-02	0.196981
25°S	2023-02-10	0.440601
25°S	2023-02-18	0.277935
25°S	2023-02-26	0.24683
26°S	2022-11-25	1.3745
26°S	2022-12-03	0.628258
26°S	2022-12-11	0.925253
26°S	2022-12-19	0.492065
26°S	2022-12-27	0.698198
26°S	2023-01-01	0.901721
26°S	2023-01-09	0.598178
26°S	2023-01-17	0.225637
26°S	2023-01-25	0.46388
26°S	2023-02-02	0.524562
26°S	2023-02-10	0.623466
26°S	2023-02-18	0.387086
26°S	2023-02-26	0.256886
27°S	2022-11-25	0.238003
27°S	2022-12-03	0.295746
27°S	2022-12-11	0.597405
27°S	2022-12-27	2.34117
27°S	2023-01-01	0.816288
27°S	2023-01-09	0.300983
27°S	2023-01-17	0.666213
27°S	2023-01-25	0.27775
27°S	2023-02-02	0.431481
27°S	2023-02-10	0.327614
27°S	2023-02-18	0.510899
28°S	2022-11-25	0.27029
28°S	2022-12-03	0.251942
28°S	2022-12-11	0.826588
28°S	2022-12-19	1.12501
28°S	2022-12-27	0.433498
28°S	2023-01-01	0.493375
28°S	2023-01-09	0.396474
28°S	2023-01-17	0.174296
28°S	2023-01-25	0.219404
28°S	2023-02-02	0.472147
28°S	2023-02-10	0.233863
28°S	2023-02-18	0.240295
29°S	2022-12-03	0.28057
29°S	2022-12-11	0.422876
29°S	2022-12-19	0.683498
29°S	2022-12-27	0.997491
29°S	2023-01-01	0.545507
29°S	2023-01-09	0.466658
29°S	2023-01-17	0.544521
29°S	2023-01-25	0.450993
29°S	2023-02-02	0.543928
29°S	2023-02-10	0.888916
29°S	2023-02-18	1.41376
30°S	2022-11-25	0.261425
30°S	2022-12-03	0.343139
30°S	2022-12-11	0.599967
30°S	2022-12-19	1.44204
30°S	2022-12-27	1.60965
30°S	2023-01-01	0.726889
30°S	2023-01-09	1.13825
30°S	2023-01-17	0.296187
30°S	2023-01-25	1.13768
30°S	2023-02-02	1.30719
30°S	2023-02-10	1.20749
30°S	2023-02-18	1.46547
30°S	2023-02-26	0.793109
31°S	2022-12-03	0.262407
31°S	2022-12-11	1.31724
31°S	2022-12-19	0.652563
31°S	2022-12-27	0.446817
31°S	2023-01-01	0.50722
31°S	2023-01-09	0.722378
31°S	2023-01-17	0.83705
31°S	2023-01-25	1.22357
31°S	2023-02-02	1.45414
31°S	2023-02-10	1.79616
31°S	2023-02-18	6.97052
31°S	2023-02-26	1.48098
32°S	2022-11-25	0.121384
32°S	2022-12-03	0.393271
32°S	2022-12-11	0.581895
32°S	2022-12-19	0.428023
32°S	2022-12-27	0.404003
32°S	2023-01-01	0.506182
32°S	2023-01-09	0.631592
32°S	2023-01-17	0.645154
32°S	2023-01-25	1.2235
32°S	2023-02-02	2.90451
32°S	2023-02-10	4.82123
32°S	2023-02-18	3.43647
32°S	2023-02-26	2.33796
33°S	2022-11-25	0.433821
33°S	2022-12-03	1.19787
33°S	2022-12-11	1.42156
33°S	2022-12-19	0.377991
33°S	2022-12-27	0.428279
33°S	2023-01-01	0.394676
33°S	2023-01-09	0.714909
33°S	2023-01-17	0.626261
33°S	2023-01-25	0.722993
33°S	2023-02-02	1.15003
33°S	2023-02-10	12.4511
33°S	2023-02-18	4.98481
33°S	2023-02-26	1.32995
34°S	2022-11-25	0.555656
34°S	2022-12-03	0.448734
34°S	2022-12-11	0.765792
34°S	2022-12-19	0.516097
34°S	2022-12-27	0.395871
34°S	2023-01-01	0.549782
34°S	2023-01-09	0.712783
34°S	2023-01-17	0.749175
34°S	2023-01-25	0.832643
34°S	2023-02-02	1.15245
34°S	2023-02-10	1.03775
34°S	2023-02-18	1.07216
34°S	2023-02-26	1.82588
35°S	2022-11-25	1.49893
35°S	2022-12-03	0.778553
35°S	2022-12-11	1.42364
35°S	2022-12-19	1.65658
35°S	2022-12-27	2.49162
35°S	2023-01-01	0.53831
35°S	2023-01-09	0.846349
35°S	2023-01-17	0.978184
35°S	2023-01-25	5.82734
35°S	2023-02-02	3.99817
35°S	2023-02-10	1.21494
35°S	2023-02-18	1.13725
35°S	2023-02-26	1.11607
36°S	2022-11-25	3.61748
36°S	2022-12-03	2.37771
36°S	2022-12-11	1.72489
36°S	2022-12-19	0.648913
36°S	2022-12-27	1.32565
36°S	2023-01-01	3.10934
36°S	2023-01-09	5.69058
36°S	2023-01-17	3.01748
36°S	2023-01-25	7.39407
36°S	2023-02-02	6.65322
36°S	2023-02-10	4.07571
36°S	2023-02-18	1.25843
36°S	2023-02-26	1.79784
37°S	2022-11-25	1.87097
37°S	2022-12-03	0.742803
37°S	2022-12-11	0.403668
37°S	2022-12-19	0.372695
37°S	2022-12-27	0.395732
37°S	2023-01-01	0.653409
37°S	2023-01-09	1.56478
37°S	2023-01-17	2.13307
37°S	2023-01-25	2.07304
37°S	2023-02-02	1.35762
37°S	2023-02-10	1.59199
37°S	2023-02-18	1.96222
37°S	2023-02-26	1.55899
38°S	2022-11-25	1.29149
38°S	2022-12-03	0.731549
38°S	2022-12-11	1.07147
38°S	2022-12-19	0.558752
38°S	2022-12-27	1.08251
38°S	2023-01-01	1.13842
38°S	2023-01-09	1.0842
38°S	2023-01-17	1.2974
38°S	2023-01-25	1.22145
38°S	2023-02-02	1.00406
38°S	2023-02-10	1.3397
38°S	2023-02-18	1.07239
38°S	2023-02-26	1.82831
