# Supplementary material for: Latitudinal variations in morphometric traits and bioenergetic status of adult red squat lobsters Grimothea monodon (H. Milne Edwards, 1837) in the Southeast Pacific Ocean
Source: PeerJ. 2025 Nov 17;13:e20339. doi: 10.7717/peerj.20339 (PMC12633147; doi:10.7717/peerj.20339)
Supplement: Supplemental Information 7 — This data was used for statistical analysis to compare between the different localities and morphotypes along latitudinal gradient in the Southeast Pacific Ocean. [file peerj-13-20339-s007.xlsx]

## Sheet: Raw data Fig 3,4_morphometric
Locality	Sex	Weight(gr)	CL_mm	Kn
Chimbote (09°S)	Male	1.2154	21.5	1.17691
Chimbote (09°S)	Male	1.1331	21.1	1.14483
Chimbote (09°S)	Male	0.9642	19.6	1.15102
Chimbote (09°S)	Male	0.9529	20.1	1.07453
Chimbote (09°S)	Male	0.7297	18.8	0.957193
Chimbote (09°S)	Male	0.6375	17.2	1.02262
Chimbote (09°S)	Male	1.1879	20.48	1.28396
Chimbote (09°S)	Male	0.9915	19.37	1.21564
Chimbote (09°S)	Male	0.8836	19.25	1.09869
Chimbote (09°S)	Male	1.0108	20.66	1.07113
Chimbote (09°S)	Male	0.9264	18.09	1.32578
Chimbote (09°S)	Male	0.9431	17.76	1.40708
Chimbote (09°S)	Male	1.1063	20.65	1.17361
Chimbote (09°S)	Male	0.9094	18.41	1.25084
Chimbote (09°S)	Male	0.9017	19.99	1.02949
Chimbote (09°S)	Male	0.9518	21.91	0.883106
Chimbote (09°S)	Male	0.8549	18.44	1.17156
Chimbote (09°S)	Male	0.4586	18.73	0.606672
Chimbote (09°S)	Male	1.0292	20.38	1.12481
Chimbote (09°S)	Male	0.8079	20.78	0.844974
Chimbote (09°S)	Male	0.8613	18.37	1.19053
Chimbote (09°S)	Male	0.8566	19.6	1.02257
Chimbote (09°S)	Male	0.6692	20.29	0.738727
Chimbote (09°S)	Male	0.9366	21.34	0.922394
Chimbote (09°S)	Male	0.8362	19.54	1.00517
Chimbote (09°S)	Male	0.6867	19.68	0.812236
Chimbote (09°S)	Male	0.4898	17.07	0.799294
Chimbote (09°S)	Male	0.6549	18.16	0.929084
Chimbote (09°S)	Male	0.7398	18.96	0.952015
Chimbote (09°S)	Male	0.9201	18.62	1.23351
Chimbote (09°S)	Male	0.7321	18.64	0.979088
Chimbote (09°S)	Male	0.6101	17.97	0.886366
Chimbote (09°S)	Male	0.8249	20.39	0.900533
Chimbote (09°S)	Male	0.7033	19.23	0.876556
Chimbote (09°S)	Male	0.9101	18.49	1.23959
Chimbote (09°S)	Male	0.8889	19.75	1.04299
Chimbote (09°S)	Male	0.6837	17.74	1.02266
Chimbote (09°S)	Male	0.9951	19.9	1.14779
Chimbote (09°S)	Male	0.9828	20.09	1.10949
Chimbote (09°S)	Male	0.916	20.05	1.03875
Chimbote (09°S)	Male	1.0586	20.51	1.14042
Chimbote (09°S)	Male	1.3032	22.34	1.15714
Chimbote (09°S)	Male	1.1422	20.56	1.22373
Chimbote (09°S)	Male	0.9307	19.59	1.11232
Chimbote (09°S)	Male	0.6103	20.05	0.692087
Chimbote (09°S)	Male	0.9526	19.44	1.15846
Chimbote (09°S)	Male	0.7448	19.82	0.866944
Chimbote (09°S)	Male	1.0131	20.21	1.1284
Chimbote (09°S)	Male	0.9353	19.53	1.1256
Chimbote (09°S)	Non-Ovigerous Female	1.0224	20.8	1.09923
Chimbote (09°S)	Non-Ovigerous Female	1.3698	22.8	1.22655
Chimbote (09°S)	Non-Ovigerous Female	1.00341	18.6	1.34796
Chimbote (09°S)	Non-Ovigerous Female	0.7863	18.6	1.0563
Chimbote (09°S)	Non-Ovigerous Female	0.8246	18	1.18254
Chimbote (09°S)	Non-Ovigerous Female	0.6455	16.8	1.0621
Chimbote (09°S)	Non-Ovigerous Female	0.8441	17.6	1.26594
Chimbote (09°S)	Non-Ovigerous Female	1.0437	21.35	1.06527
Chimbote (09°S)	Non-Ovigerous Female	0.8341	19.62	1.00745
Chimbote (09°S)	Non-Ovigerous Female	0.7214	17.05	1.15257
Chimbote (09°S)	Non-Ovigerous Female	0.9047	19.49	1.10729
Chimbote (09°S)	Non-Ovigerous Female	0.7958	19.16	1.00771
Chimbote (09°S)	Non-Ovigerous Female	0.6466	17.18	1.01754
Chimbote (09°S)	Non-Ovigerous Female	0.9947	22.26	0.934244
Chimbote (09°S)	Non-Ovigerous Female	0.9054	19.64	1.09135
Chimbote (09°S)	Non-Ovigerous Female	0.6211	19.83	0.734435
Chimbote (09°S)	Non-Ovigerous Female	0.7293	19.75	0.869352
Chimbote (09°S)	Non-Ovigerous Female	1.0924	19.53	1.33157
Chimbote (09°S)	Non-Ovigerous Female	0.8178	21.24	0.843338
Chimbote (09°S)	Non-Ovigerous Female	0.8622	19.78	1.02467
Chimbote (09°S)	Non-Ovigerous Female	0.6609	18.51	0.896463
Chimbote (09°S)	Non-Ovigerous Female	0.4047	16.96	0.653435
Chimbote (09°S)	Non-Ovigerous Female	0.7633	19.16	0.966558
Chimbote (09°S)	Non-Ovigerous Female	0.5642	18.81	0.741171
Chimbote (09°S)	Non-Ovigerous Female	0.5293	18.59	0.711815
Chimbote (09°S)	Non-Ovigerous Female	0.6088	20.17	0.695915
Chimbote (09°S)	Non-Ovigerous Female	0.6199	18.16	0.873447
Chimbote (09°S)	Non-Ovigerous Female	0.5515	15.55	1.05857
Chimbote (09°S)	Non-Ovigerous Female	1.0527	18.42	1.44185
Chimbote (09°S)	Non-Ovigerous Female	0.8581	18.84	1.12368
Chimbote (09°S)	Non-Ovigerous Female	0.7393	17.32	1.14476
Chimbote (09°S)	Non-Ovigerous Female	0.5083	15.91	0.932158
Chimbote (09°S)	Non-Ovigerous Female	0.7232	17.01	1.16086
Chimbote (09°S)	Non-Ovigerous Female	0.9111	17.3	1.41404
Chimbote (09°S)	Non-Ovigerous Female	0.6914	18.91	0.898724
Chimbote (09°S)	Non-Ovigerous Female	0.8967	19.78	1.06567
Chimbote (09°S)	Non-Ovigerous Female	0.6097	18.2	0.855317
Chimbote (09°S)	Non-Ovigerous Female	0.5447	17.3	0.845379
Chimbote (09°S)	Non-Ovigerous Female	0.3856	14.2	0.886942
Chimbote (09°S)	Non-Ovigerous Female	0.5929	17.44	0.905527
Chimbote (09°S)	Non-Ovigerous Female	0.5906	17.22	0.925121
Chimbote (09°S)	Non-Ovigerous Female	0.5413	16.04	0.976711
Chimbote (09°S)	Non-Ovigerous Female	0.6748	16.44	1.15928
Chimbote (09°S)	Non-Ovigerous Female	0.5868	17.81	0.859498
Chimbote (09°S)	Non-Ovigerous Female	0.5692	18.24	0.795017
Chimbote (09°S)	Ovigerous Female	0.7828	17.3	1.21373
Chimbote (09°S)	Ovigerous Female	0.205	16.68	0.352487
Chimbote (09°S)	Ovigerous Female	0.7718	18.13	1.04786
Chimbote (09°S)	Ovigerous Female	0.7854	16.1	1.49292
Chimbote (09°S)	Ovigerous Female	0.629	17.02	1.02142
Chimbote (09°S)	Ovigerous Female	0.3841	15.51	0.811595
Chimbote (09°S)	Ovigerous Female	0.379	17.1	0.607326
Chimbote (09°S)	Ovigerous Female	0.5453	15.34	1.18876
Chimbote (09°S)	Ovigerous Female	0.5468	16.69	0.938598
Chimbote (09°S)	Ovigerous Female	0.5229	14.44	1.35298
Chimbote (09°S)	Ovigerous Female	0.9826	20.37	0.958952
Chimbote (09°S)	Ovigerous Female	0.6472	17.2	1.0201
Chimbote (09°S)	Ovigerous Female	0.9658	20.17	0.969284
Chimbote (09°S)	Ovigerous Female	0.3281	15.14	0.742365
Chimbote (09°S)	Ovigerous Female	0.4114	15.72	0.836773
Chimbote (09°S)	Ovigerous Female	0.3718	14.44	0.962015
Chimbote (09°S)	Ovigerous Female	0.706	19.19	0.815959
Chimbote (09°S)	Ovigerous Female	0.9397	19.16	1.09088
Chimbote (09°S)	Ovigerous Female	0.3773	16.26	0.697368
Chimbote (09°S)	Ovigerous Female	0.9552	19.17	1.10724
Chimbote (09°S)	Ovigerous Female	0.8483	18.92	1.02059
Chimbote (09°S)	Ovigerous Female	0.878	18	1.2166
Chimbote (09°S)	Ovigerous Female	0.3875	14.9	0.91738
Chimbote (09°S)	Ovigerous Female	0.8264	19.94	0.85678
Chimbote (09°S)	Ovigerous Female	0.5831	17.7	0.847387
Chimbote (09°S)	Ovigerous Female	0.6244	18.13	0.847734
Chimbote (09°S)	Ovigerous Female	0.6094	18.55	0.775377
Huarmey (10°S)	Male	1.1827	19.6	1.87743
Huarmey (10°S)	Male	1.2858	21.3	1.49866
Huarmey (10°S)	Male	1.1552	20.8	1.47062
Huarmey (10°S)	Male	0.8731	17.6	2.06707
Huarmey (10°S)	Male	1.3217	20.4	1.80841
Huarmey (10°S)	Male	0.988	18.9	1.79517
Huarmey (10°S)	Male	0.6224	17.4	1.53742
Huarmey (10°S)	Male	1.176	20.9	1.47067
Huarmey (10°S)	Male	1.2997	21.6	1.43819
Huarmey (10°S)	Male	1.0961	20.9	1.37075
Huarmey (10°S)	Male	1.1764	19.5	1.90325
Huarmey (10°S)	Male	0.9918	19.2	1.6997
Huarmey (10°S)	Male	1.1342	19.9	1.70169
Huarmey (10°S)	Male	1.0494	20.4	1.43584
Huarmey (10°S)	Male	1.2248	20.6	1.61619
Huarmey (10°S)	Male	1.0292	18.7	1.94539
Huarmey (10°S)	Male	1.0509	19.3	1.76657
Huarmey (10°S)	Male	1.0259	19.6	1.62853
Huarmey (10°S)	Male	1.1938	20.7	1.54721
Huarmey (10°S)	Male	1.0338	19.1	1.80637
Huarmey (10°S)	Male	1.0242	19.4	1.68895
Huarmey (10°S)	Male	0.8883	18.6	1.71284
Huarmey (10°S)	Male	0.5276	17.7	1.22309
Huarmey (10°S)	Male	0.7929	19.3	1.33287
Huarmey (10°S)	Male	1.1373	20.8	1.44784
Huarmey (10°S)	Male	0.7376	18.7	1.39421
Huarmey (10°S)	Male	1.5689	20.5	2.10801
Huarmey (10°S)	Male	0.6806	15.09	2.85337
Huarmey (10°S)	Male	0.9486	17.4	2.34319
Huarmey (10°S)	Male	0.9074	17.4	2.24142
Huarmey (10°S)	Male	1.0987	20.3	1.53098
Huarmey (10°S)	Male	0.9524	19.3	1.60099
Huarmey (10°S)	Male	0.7807	18.66	1.48746
Huarmey (10°S)	Male	1.3595	22.19	1.36109
Huarmey (10°S)	Male	0.942	18.62	1.80915
Huarmey (10°S)	Male	0.8979	20.61	1.1827
Huarmey (10°S)	Male	0.8269	18.81	1.52933
Huarmey (10°S)	Male	0.6531	18.98	1.1682
Huarmey (10°S)	Male	0.9898	21.07	1.20113
Huarmey (10°S)	Male	0.8634	18.53	1.6883
Huarmey (10°S)	Male	0.5477	16.2	1.76411
Huarmey (10°S)	Male	0.8258	18.76	1.54247
Huarmey (10°S)	Male	1.0234	21.37	1.17838
Huarmey (10°S)	Male	0.7847	17.64	1.84218
Huarmey (10°S)	Male	0.8326	17.21	2.14225
Huarmey (10°S)	Male	0.8382	20.76	1.07472
Huarmey (10°S)	Male	0.9609	23.51	0.776217
Huarmey (10°S)	Male	0.9242	18.53	1.80719
Huarmey (10°S)	Male	0.7781	21.18	0.926145
Huarmey (10°S)	Male	0.7389	21.31	0.859725
Huarmey (10°S)	Male	0.7361	19.58	1.17293
Huarmey (10°S)	Male	0.6494	20.51	0.87097
Huarmey (10°S)	Male	0.8283	20.25	1.16481
Huarmey (10°S)	Male	0.8595	19.83	1.30653
Huarmey (10°S)	Male	0.7216	18.71	1.36126
Huarmey (10°S)	Male	0.752	19.35	1.25203
Huarmey (10°S)	Male	0.7403	19.93	1.1045
Huarmey (10°S)	Male	0.7428	18.57	1.44089
Huarmey (10°S)	Male	0.754	20.29	1.05258
Huarmey (10°S)	Male	0.7255	18.76	1.35512
Huarmey (10°S)	Male	0.7241	16.83	2.02416
Huarmey (10°S)	Male	0.5984	19.25	1.01565
Huarmey (10°S)	Male	0.5362	18.88	0.978099
Huarmey (10°S)	Male	0.3448	17.56	0.823242
Huarmey (10°S)	Male	0.5566	18.68	1.05627
Huarmey (10°S)	Male	0.4755	17.16	1.23674
Huarmey (10°S)	Male	0.6374	18.01	1.38535
Huarmey (10°S)	Male	0.5023	16.58	1.48439
Huarmey (10°S)	Male	0.3609	17.13	0.94479
Huarmey (10°S)	Male	0.3116	17.86	0.69861
Huarmey (10°S)	Male	0.1463	12.81	1.12698
Huarmey (10°S)	Male	0.0351	9.99	0.680802
Huarmey (10°S)	Male	1.4406	21.8	1.54046
Huarmey (10°S)	Male	1.2154	19.8	1.85795
Huarmey (10°S)	Male	1.0513	20	1.54822
Huarmey (10°S)	Male	0.9639	18.4	1.93475
Huarmey (10°S)	Non-Ovigerous Female	0.7694	18.31	0.941002
Huarmey (10°S)	Non-Ovigerous Female	0.7233	19.11	0.832436
Huarmey (10°S)	Non-Ovigerous Female	0.7103	20.45	0.742381
Huarmey (10°S)	Non-Ovigerous Female	0.889	20.85	0.903911
Huarmey (10°S)	Non-Ovigerous Female	0.7219	19.05	0.834548
Huarmey (10°S)	Non-Ovigerous Female	0.6223	19.28	0.707234
Huarmey (10°S)	Non-Ovigerous Female	0.709	19.7	0.781453
Huarmey (10°S)	Non-Ovigerous Female	0.9226	17.7	1.18406
Huarmey (10°S)	Non-Ovigerous Female	0.9135	17.3	1.21111
Huarmey (10°S)	Non-Ovigerous Female	1.0189	17.6	1.31823
Huarmey (10°S)	Non-Ovigerous Female	0.9641	16.4	1.37907
Huarmey (10°S)	Non-Ovigerous Female	1.3218	20.7	1.35784
Huarmey (10°S)	Non-Ovigerous Female	1.1357	19.5	1.27005
Huarmey (10°S)	Non-Ovigerous Female	1.1406	21.2	1.1326
Huarmey (10°S)	Non-Ovigerous Female	0.7019	16.93	0.95962
Huarmey (10°S)	Non-Ovigerous Female	0.9632	19.73	1.05934
Huarmey (10°S)	Non-Ovigerous Female	1.1766	20.43	1.23145
Huarmey (10°S)	Non-Ovigerous Female	1.029	21.77	0.983959
Huarmey (10°S)	Non-Ovigerous Female	0.6014	16.15	0.87925
Huarmey (10°S)	Non-Ovigerous Female	0.8409	19.53	0.938324
Huarmey (10°S)	Non-Ovigerous Female	0.6077	16.79	0.8407
Huarmey (10°S)	Non-Ovigerous Female	0.6367	18.19	0.78602
Huarmey (10°S)	Non-Ovigerous Female	0.9059	18.19	1.11835
Huarmey (10°S)	Non-Ovigerous Female	1.0686	20	1.15276
Huarmey (10°S)	Non-Ovigerous Female	0.8688	19.3	0.985923
Huarmey (10°S)	Non-Ovigerous Female	1.2746	23.4	1.0999
Huarmey (10°S)	Non-Ovigerous Female	0.702	18.6	0.8396
Huarmey (10°S)	Non-Ovigerous Female	0.8361	18.7	0.99239
Huarmey (10°S)	Ovigerous Female	0.9524	20.5	1.07822
Huarmey (10°S)	Ovigerous Female	0.8734	17.2	1.28912
Huarmey (10°S)	Ovigerous Female	1.0288	20.6	1.15618
Huarmey (10°S)	Ovigerous Female	0.8132	19.6	0.985263
Huarmey (10°S)	Ovigerous Female	1.0494	19.8	1.25208
Huarmey (10°S)	Ovigerous Female	0.7573	18.4	1.00946
Huarmey (10°S)	Ovigerous Female	0.8534	18.7	1.11009
Huarmey (10°S)	Ovigerous Female	0.8716	20.9	0.95835
Huarmey (10°S)	Ovigerous Female	0.9057	17.4	1.31365
Huarmey (10°S)	Ovigerous Female	0.6097	18.6	0.79954
Huarmey (10°S)	Ovigerous Female	0.8431	19.6	1.02149
Huarmey (10°S)	Ovigerous Female	1.1196	20.1	1.30583
Huarmey (10°S)	Ovigerous Female	0.8404	18.3	1.12949
Huarmey (10°S)	Ovigerous Female	0.5483	17.8	0.768415
Huarmey (10°S)	Ovigerous Female	0.9103	19.6	1.10291
Huarmey (10°S)	Ovigerous Female	0.8695	18.3	1.1686
Huarmey (10°S)	Ovigerous Female	0.8241	18.9	1.05488
Huarmey (10°S)	Ovigerous Female	0.9474	19.5	1.15677
Huarmey (10°S)	Ovigerous Female	0.9164	17.3	1.34079
Huarmey (10°S)	Ovigerous Female	0.9351	17.7	1.3217
Huarmey (10°S)	Ovigerous Female	1.0332	19.4	1.27137
Huarmey (10°S)	Ovigerous Female	0.9489	19.3	1.17679
Huarmey (10°S)	Ovigerous Female	0.7328	17.2	1.0816
Huarmey (10°S)	Ovigerous Female	0.7986	18.6	1.04726
Huarmey (10°S)	Ovigerous Female	0.8065	18.5	1.06627
Huarmey (10°S)	Ovigerous Female	0.8095	18.6	1.06155
Huarmey (10°S)	Ovigerous Female	0.6656	18.6	0.872846
Huarmey (10°S)	Ovigerous Female	0.5035	16.6	0.784123
Huarmey (10°S)	Ovigerous Female	0.9215	18.7	1.19867
Huarmey (10°S)	Ovigerous Female	0.8126	19.5	0.992176
Huarmey (10°S)	Ovigerous Female	0.6921	18.66	0.90319
Huarmey (10°S)	Ovigerous Female	0.8059	19.5	0.983995
Huarmey (10°S)	Ovigerous Female	0.6618	17.9	0.91966
Huarmey (10°S)	Ovigerous Female	1.0447	21.96	1.06593
Huarmey (10°S)	Ovigerous Female	1.0991	21.8	1.1339
Huarmey (10°S)	Ovigerous Female	0.8859	19.67	1.06758
Huarmey (10°S)	Ovigerous Female	0.6544	17.63	0.930506
Huarmey (10°S)	Ovigerous Female	0.7603	18.71	0.988187
Huarmey (10°S)	Ovigerous Female	0.7568	18.49	1.00138
Huarmey (10°S)	Ovigerous Female	0.7828	18.98	0.995639
Huarmey (10°S)	Ovigerous Female	0.7319	18.67	0.954356
Huarmey (10°S)	Ovigerous Female	0.4998	18.29	0.672281
Huarmey (10°S)	Ovigerous Female	0.6578	17.66	0.93294
Huarmey (10°S)	Ovigerous Female	0.8015	19.04	1.01457
Huarmey (10°S)	Ovigerous Female	0.8593	18.9	1.09994
Huarmey (10°S)	Ovigerous Female	0.6422	17.63	0.913158
Huarmey (10°S)	Ovigerous Female	0.788	18.56	1.03672
Huarmey (10°S)	Ovigerous Female	0.702	19.56	0.853164
Huarmey (10°S)	Ovigerous Female	0.626	15.91	1.0395
Huarmey (10°S)	Ovigerous Female	0.9481	20.97	1.03721
Huarmey (10°S)	Ovigerous Female	0.6258	16.67	0.968409
Huarmey (10°S)	Ovigerous Female	0.7352	17.69	1.04004
Huarmey (10°S)	Ovigerous Female	0.7296	17.26	1.07123
Huarmey (10°S)	Ovigerous Female	0.6384	19.02	0.809398
Huarmey (10°S)	Ovigerous Female	0.9414	17.24	1.38462
Huarmey (10°S)	Ovigerous Female	0.8014	18.66	1.04583
Huarmey (10°S)	Ovigerous Female	0.9594	18.57	1.2612
Huarmey (10°S)	Ovigerous Female	0.7866	18.24	1.06244
Huarmey (10°S)	Ovigerous Female	0.6018	15.26	1.06433
Huarmey (10°S)	Ovigerous Female	0.7975	21.58	0.835457
Huarmey (10°S)	Ovigerous Female	0.7982	19.17	1.00006
Huarmey (10°S)	Ovigerous Female	0.8188	20.76	0.909486
Huarmey (10°S)	Ovigerous Female	0.8048	18.47	1.06663
Huarmey (10°S)	Ovigerous Female	0.7146	20.44	0.812599
Huarmey (10°S)	Ovigerous Female	0.7263	18.5	0.960237
Huarmey (10°S)	Ovigerous Female	0.6524	17.09	0.972314
Huarmey (10°S)	Ovigerous Female	0.7419	16.27	1.19099
Huarmey (10°S)	Ovigerous Female	0.8296	19.96	0.977864
Huarmey (10°S)	Ovigerous Female	0.6313	17.73	0.890019
Huarmey (10°S)	Ovigerous Female	0.8017	19.44	0.983436
Huarmey (10°S)	Ovigerous Female	0.8477	18.45	1.12533
Huarmey (10°S)	Ovigerous Female	0.6324	18.81	0.815357
Huarmey (10°S)	Ovigerous Female	0.4483	16.63	0.696255
Huarmey (10°S)	Ovigerous Female	0.8542	19.66	1.03017
Huarmey (10°S)	Ovigerous Female	0.5797	16.65	0.898699
Huarmey (10°S)	Ovigerous Female	0.5682	19.27	0.706318
Huarmey (10°S)	Ovigerous Female	0.6842	19.24	0.85252
Huarmey (10°S)	Ovigerous Female	0.6496	19.69	0.781617
Huarmey (10°S)	Ovigerous Female	0.5039	17.92	0.699056
Huarmey (10°S)	Ovigerous Female	0.5763	18.25	0.777751
Huacho (11°S)	Male	1.5417	22.8	0.90006
Huacho (11°S)	Male	1.3706	21.6	0.973817
Huacho (11°S)	Male	0.8496	17.9	1.19453
Huacho (11°S)	Male	1.2156	19.8	1.18474
Huacho (11°S)	Male	0.6171	16.3	1.21914
Huacho (11°S)	Male	0.8453	18.6	1.03389
Huacho (11°S)	Male	0.7512	17.9	1.05618
Huacho (11°S)	Male	0.9498	18.6	1.16171
Huacho (11°S)	Male	0.7192	17.3	1.1445
Huacho (11°S)	Male	1.1458	20.5	0.984312
Huacho (11°S)	Male	0.9505	19.1	1.05577
Huacho (11°S)	Male	0.7148	18.4	0.909293
Huacho (11°S)	Male	0.5759	16.2	1.16347
Huacho (11°S)	Male	0.8406	18.61	1.02614
Huacho (11°S)	Male	0.5936	16.67	1.08089
Huacho (11°S)	Male	0.771	19.14	0.849905
Huacho (11°S)	Male	0.657	19.79	0.641499
Huacho (11°S)	Male	0.7451	19.79	0.72752
Huacho (11°S)	Male	0.5559	19.71	0.55083
Huacho (11°S)	Male	0.6535	17.58	0.981035
Huacho (11°S)	Male	0.7579	17.82	1.08308
Huacho (11°S)	Male	0.8429	20.49	0.725387
Huacho (11°S)	Male	0.5539	16.37	1.07738
Huacho (11°S)	Male	0.6673	17.83	0.951665
Huacho (11°S)	Male	0.5151	18.81	0.604845
Huacho (11°S)	Male	0.4696	17.75	0.680746
Huacho (11°S)	Male	0.7835	18.35	1.00659
Huacho (11°S)	Male	0.6333	19.61	0.639226
Huacho (11°S)	Male	0.5976	19.75	0.587805
Huacho (11°S)	Male	0.4799	17.39	0.749432
Huacho (11°S)	Male	0.6787	17.31	1.07779
Huacho (11°S)	Male	0.5248	16.26	1.04609
Huacho (11°S)	Male	0.794	19.08	0.885298
Huacho (11°S)	Male	0.2641	16.48	0.50135
Huacho (11°S)	Male	0.1277	15.02	0.339553
Huacho (11°S)	Male	0.9319	18.63	1.13316
Huacho (11°S)	Non-Ovigerous Female	0.9687	17.6	1.10841
Huacho (11°S)	Non-Ovigerous Female	0.8978	18.4	0.9742
Huacho (11°S)	Non-Ovigerous Female	0.8256	18.06	0.916023
Huacho (11°S)	Non-Ovigerous Female	0.9539	17.45	1.10268
Huacho (11°S)	Non-Ovigerous Female	1.1067	21.8	0.980852
Huacho (11°S)	Non-Ovigerous Female	0.7618	16.96	0.911074
Huacho (11°S)	Non-Ovigerous Female	0.8614	17.04	1.02442
Huacho (11°S)	Non-Ovigerous Female	0.7998	17.3	0.934124
Huacho (11°S)	Non-Ovigerous Female	0.9557	18.24	1.04789
Huacho (11°S)	Non-Ovigerous Female	0.9792	19.17	1.01179
Huacho (11°S)	Non-Ovigerous Female	0.9036	18.65	0.964826
Huacho (11°S)	Non-Ovigerous Female	1.0176	19.38	1.03788
Huacho (11°S)	Ovigerous Female	0.9494	18.7	1.31971
Huacho (11°S)	Ovigerous Female	0.8335	17.1	1.48779
Huacho (11°S)	Ovigerous Female	0.7996	18.3	1.18074
Huacho (11°S)	Ovigerous Female	0.8826	18.3	1.30331
Huacho (11°S)	Ovigerous Female	1.1133	18.4	1.61912
Huacho (11°S)	Ovigerous Female	0.8064	17.5	1.34931
Huacho (11°S)	Ovigerous Female	1.22097	21.6	1.13416
Huacho (11°S)	Ovigerous Female	0.7868	18.8	1.0775
Huacho (11°S)	Ovigerous Female	0.8044	18.4	1.16987
Huacho (11°S)	Ovigerous Female	0.5931	18.17	0.893444
Huacho (11°S)	Ovigerous Female	0.8483	18.68	1.18271
Huacho (11°S)	Ovigerous Female	0.8317	18.56	1.18065
Huacho (11°S)	Ovigerous Female	0.4729	17.22	0.827779
Huacho (11°S)	Ovigerous Female	0.7039	17.4	1.19682
Huacho (11°S)	Ovigerous Female	0.8989	17.79	1.43653
Huacho (11°S)	Ovigerous Female	0.7005	17.1	1.25039
Huacho (11°S)	Ovigerous Female	0.6909	18.77	0.9504
Huacho (11°S)	Ovigerous Female	0.7177	17.6	1.18191
Huacho (11°S)	Ovigerous Female	0.8228	17.97	1.27842
Huacho (11°S)	Ovigerous Female	0.8648	18.33	1.27119
Huacho (11°S)	Ovigerous Female	0.8299	18.49	1.1906
Huacho (11°S)	Ovigerous Female	0.4189	17.27	0.727335
Huacho (11°S)	Ovigerous Female	0.8155	18.78	1.12013
Huacho (11°S)	Ovigerous Female	0.9007	20.35	0.988405
Huacho (11°S)	Ovigerous Female	0.3665	16.73	0.695459
Huacho (11°S)	Ovigerous Female	0.6608	18.89	0.892942
Huacho (11°S)	Ovigerous Female	0.7642	17.6	1.25849
Huacho (11°S)	Ovigerous Female	0.8213	18.71	1.13994
Huacho (11°S)	Ovigerous Female	0.6405	17.46	1.07859
Huacho (11°S)	Ovigerous Female	0.8041	16.89	1.48577
Huacho (11°S)	Ovigerous Female	0.6017	19.1	0.788331
Huacho (11°S)	Ovigerous Female	0.7013	17.96	1.09134
Huacho (11°S)	Ovigerous Female	0.8739	20.11	0.991338
Huacho (11°S)	Ovigerous Female	0.6681	17.67	1.08808
Huacho (11°S)	Ovigerous Female	0.5574	16.89	1.02993
Huacho (11°S)	Ovigerous Female	0.5333	17.26	0.927469
Huacho (11°S)	Ovigerous Female	0.661	17.06	1.18763
Huacho (11°S)	Ovigerous Female	0.896	18.23	1.33735
Huacho (11°S)	Ovigerous Female	0.9351	19.13	1.21978
Huacho (11°S)	Ovigerous Female	0.4737	18.4	0.688921
Huacho (11°S)	Ovigerous Female	0.5208	18.31	0.767875
Huacho (11°S)	Ovigerous Female	0.8736	19.66	1.05573
Huacho (11°S)	Ovigerous Female	0.7639	18.51	1.09261
Huacho (11°S)	Ovigerous Female	0.4045	16.45	0.804656
Huacho (11°S)	Ovigerous Female	0.5789	19.47	0.718845
Huacho (11°S)	Ovigerous Female	0.6744	16.3	1.37636
Huacho (11°S)	Ovigerous Female	0.6447	16.26	1.32482
Huacho (11°S)	Ovigerous Female	0.8037	18.48	1.15476
Huacho (11°S)	Ovigerous Female	0.8814	19.7	1.05912
Huacho (11°S)	Ovigerous Female	0.8784	20.2	0.98408
Huacho (11°S)	Ovigerous Female	0.6319	17.98	0.980284
Huacho (11°S)	Ovigerous Female	0.2769	14.85	0.733268
Lima (12°S)	Male	1.0516	18.2	1.8246
Lima (12°S)	Male	0.9551	17.3	1.92797
Lima (12°S)	Male	0.791	15.6	2.17418
Lima (12°S)	Male	0.7159	17.1	1.49615
Lima (12°S)	Male	1.0433	18.16	1.82212
Lima (12°S)	Male	0.7072	16.2	1.73678
Lima (12°S)	Male	1.0193	18.51	1.68162
Lima (12°S)	Male	0.9826	19.17	1.46013
Lima (12°S)	Male	0.9546	18.75	1.51548
Lima (12°S)	Male	1.0173	19.08	1.53307
Lima (12°S)	Male	1.0698	20.24	1.35182
Lima (12°S)	Male	0.8467	18.49	1.40138
Lima (12°S)	Male	1.0139	18.49	1.67812
Lima (12°S)	Male	1.0234	19.28	1.49501
Lima (12°S)	Male	0.5472	15.41	1.56009
Lima (12°S)	Male	0.6475	16.64	1.46794
Lima (12°S)	Male	1.0941	19.18	1.62329
Lima (12°S)	Male	0.5819	16.34	1.39283
Lima (12°S)	Male	0.8493	17.96	1.53315
Lima (12°S)	Male	0.894	16.89	1.93855
Lima (12°S)	Male	0.7532	17.94	1.3642
Lima (12°S)	Male	0.7406	18.28	1.26828
Lima (12°S)	Male	1.2857	20.15	1.64638
Lima (12°S)	Male	0.6203	17.01	1.31694
Lima (12°S)	Male	0.8333	18.34	1.41314
Lima (12°S)	Male	0.689	17.61	1.31902
Lima (12°S)	Male	1.2011	19.95	1.58453
Lima (12°S)	Male	0.9963	18.8	1.56916
Lima (12°S)	Male	0.5762	17.12	1.2
Lima (12°S)	Male	0.6386	16.75	1.41957
Lima (12°S)	Male	0.6216	15.37	1.78601
Lima (12°S)	Male	0.6289	16.91	1.3589
Lima (12°S)	Male	0.8195	17.78	1.5245
Lima (12°S)	Male	0.4552	16.8	1.00292
Lima (12°S)	Male	0.6248	15.81	1.65017
Lima (12°S)	Male	0.6036	16.81	1.32752
Lima (12°S)	Male	0.5249	17.43	1.03615
Lima (12°S)	Male	0.4373	16.42	1.03157
Lima (12°S)	Male	0.3611	13.75	1.44665
Lima (12°S)	Non-Ovigerous Female	0.7998	17.7	0.967749
Lima (12°S)	Non-Ovigerous Female	0.7285	15.5	1.16702
Lima (12°S)	Non-Ovigerous Female	0.8368	17.3	1.06265
Lima (12°S)	Non-Ovigerous Female	0.8081	19.41	0.804578
Lima (12°S)	Non-Ovigerous Female	1.2677	20.28	1.15043
Lima (12°S)	Non-Ovigerous Female	0.8593	18.77	0.918402
Lima (12°S)	Non-Ovigerous Female	1.0324	19.5	1.0179
Lima (12°S)	Non-Ovigerous Female	0.9335	19.33	0.937582
Lima (12°S)	Non-Ovigerous Female	0.8392	19.04	0.870242
Lima (12°S)	Non-Ovigerous Female	0.9971	20.55	0.87991
Lima (12°S)	Non-Ovigerous Female	0.9891	18.83	1.05002
Lima (12°S)	Non-Ovigerous Female	0.942	18.27	1.06593
Lima (12°S)	Non-Ovigerous Female	0.7032	17.71	0.849849
Lima (12°S)	Non-Ovigerous Female	0.8837	18.81	0.940239
Lima (12°S)	Non-Ovigerous Female	0.7364	18.2	0.840073
Lima (12°S)	Non-Ovigerous Female	1.1917	19.81	1.13642
Lima (12°S)	Non-Ovigerous Female	0.6523	15.38	1.06226
Lima (12°S)	Non-Ovigerous Female	0.6738	16.89	0.900166
Lima (12°S)	Non-Ovigerous Female	0.8405	19.08	0.867731
Lima (12°S)	Non-Ovigerous Female	1.0288	20.26	0.935579
Lima (12°S)	Non-Ovigerous Female	0.5462	15.07	0.928605
Lima (12°S)	Non-Ovigerous Female	0.814	18.9	0.857384
Lima (12°S)	Non-Ovigerous Female	0.5434	16.5	0.762714
Lima (12°S)	Non-Ovigerous Female	0.8832	18.18	1.00989
Lima (12°S)	Non-Ovigerous Female	0.5213	16.55	0.727028
Lima (12°S)	Non-Ovigerous Female	0.9022	18.79	0.962085
Lima (12°S)	Non-Ovigerous Female	0.8271	17.45	1.03134
Lima (12°S)	Non-Ovigerous Female	0.8536	17.89	1.00979
Lima (12°S)	Non-Ovigerous Female	0.8828	17.1	1.14897
Lima (12°S)	Non-Ovigerous Female	1.0823	19.71	1.0432
Lima (12°S)	Non-Ovigerous Female	1.3644	20.88	1.16416
Lima (12°S)	Non-Ovigerous Female	0.87	19.77	0.833198
Lima (12°S)	Non-Ovigerous Female	1.0168	17.8	1.21575
Lima (12°S)	Non-Ovigerous Female	1.1581	18.57	1.26611
Lima (12°S)	Non-Ovigerous Female	1.0124	18.04	1.17669
Lima (12°S)	Non-Ovigerous Female	0.7248	16.72	0.989233
Lima (12°S)	Non-Ovigerous Female	1.1421	19.33	1.14709
Lima (12°S)	Non-Ovigerous Female	0.8729	17.68	1.05873
Lima (12°S)	Non-Ovigerous Female	0.947	19.33	0.951141
Lima (12°S)	Non-Ovigerous Female	0.8025	18.29	0.905981
Lima (12°S)	Non-Ovigerous Female	0.8692	17.37	1.09441
Lima (12°S)	Non-Ovigerous Female	0.6663	15.43	1.07764
Lima (12°S)	Non-Ovigerous Female	0.8063	17.39	1.01275
Lima (12°S)	Non-Ovigerous Female	1.0942	18.7	1.17873
Lima (12°S)	Non-Ovigerous Female	0.7706	17.48	0.957402
Lima (12°S)	Ovigerous Female	0.9245	17.3	1.20255
Lima (12°S)	Ovigerous Female	1.0947	19.2	0.982513
Lima (12°S)	Ovigerous Female	0.8403	17	1.16328
Lima (12°S)	Ovigerous Female	0.9587	18.2	1.04099
Lima (12°S)	Ovigerous Female	0.619	15.7	1.13755
Lima (12°S)	Ovigerous Female	0.8948	18.11	0.988911
Lima (12°S)	Ovigerous Female	1.1467	19.87	0.910848
Lima (12°S)	Ovigerous Female	0.9878	17.53	1.22586
Lima (12°S)	Ovigerous Female	1.0039	19.04	0.928272
Lima (12°S)	Ovigerous Female	0.6327	17.26	0.829802
Lima (12°S)	Ovigerous Female	0.7966	17.81	0.93434
Lima (12°S)	Ovigerous Female	1.0149	18.27	1.08705
Lima (12°S)	Ovigerous Female	0.7535	17.63	0.916342
Lima (12°S)	Ovigerous Female	0.9261	18.87	0.884123
Lima (12°S)	Ovigerous Female	0.8927	18.12	0.984652
Lima (12°S)	Ovigerous Female	1.0035	19.05	0.926169
Lima (12°S)	Ovigerous Female	1.0019	18.82	0.965568
Lima (12°S)	Ovigerous Female	0.9441	18.61	0.946956
Lima (12°S)	Ovigerous Female	0.806	17.94	0.921196
Lima (12°S)	Ovigerous Female	1.1187	18.78	1.08633
Lima (12°S)	Ovigerous Female	0.716	17.55	0.884954
Lima (12°S)	Ovigerous Female	0.8171	18.13	0.899496
Lima (12°S)	Ovigerous Female	0.617	17.43	0.781455
Lima (12°S)	Ovigerous Female	0.958	19.69	0.786023
Lima (12°S)	Ovigerous Female	0.9847	17.81	1.15496
Lima (12°S)	Ovigerous Female	0.7555	17.66	0.913228
Lima (12°S)	Ovigerous Female	0.6705	16.77	0.974351
Lima (12°S)	Ovigerous Female	0.6339	17.03	0.872056
Lima (12°S)	Ovigerous Female	0.77	18.41	0.802625
Lima (12°S)	Ovigerous Female	0.8097	17.81	0.949705
Lima (12°S)	Ovigerous Female	0.9203	18.31	0.978081
Lima (12°S)	Ovigerous Female	0.7651	18.95	0.7195
Lima (12°S)	Ovigerous Female	0.7495	17.15	1.00562
Lima (12°S)	Ovigerous Female	0.6486	15.6	1.21938
Lima (12°S)	Ovigerous Female	0.7513	17.94	0.858678
Lima (12°S)	Ovigerous Female	0.9612	18.64	0.958594
Lima (12°S)	Ovigerous Female	0.6989	17.35	0.899805
Lima (12°S)	Ovigerous Female	0.6558	17.33	0.84779
Lima (12°S)	Ovigerous Female	0.5036	16.11	0.844301
Lima (12°S)	Ovigerous Female	0.6608	17.55	0.816729
Lima (12°S)	Ovigerous Female	0.6631	17.01	0.916051
Lima (12°S)	Ovigerous Female	0.5899	16.69	0.871947
Lima (12°S)	Ovigerous Female	0.4687	16.09	0.789274
Lima (12°S)	Ovigerous Female	0.4515	15.49	0.870489
Lima (12°S)	Ovigerous Female	0.5327	17.12	0.719208
Lima (12°S)	Ovigerous Female	0.4901	16.49	0.756207
Lima (12°S)	Ovigerous Female	0.5877	17.13	0.791816
Lima (12°S)	Ovigerous Female	0.3914	16.95	0.547553
Lima (12°S)	Ovigerous Female	0.5724	17.81	0.671373
Cañete (13°S)	Male	1.0569	19.5	1.12022
Cañete (13°S)	Male	1.4637	22.1	1.15731
Cañete (13°S)	Male	0.9393	17.6	1.26566
Cañete (13°S)	Male	0.8505	17.5	1.1614
Cañete (13°S)	Male	1.2118	21.2	1.0561
Cañete (13°S)	Male	0.9226	18.9	1.05212
Cañete (13°S)	Male	0.9563	19.2	1.05107
Cañete (13°S)	Male	0.8336	18.7	0.974597
Cañete (13°S)	Male	0.7515	18.3	0.924237
Cañete (13°S)	Male	0.8166	17.3	1.14553
Cañete (13°S)	Male	1.0721	20.29	1.03543
Cañete (13°S)	Male	0.9039	17.58	1.22121
Cañete (13°S)	Male	0.9512	19.79	0.973938
Cañete (13°S)	Male	0.9117	19.25	0.995963
Cañete (13°S)	Male	0.9925	17.92	1.2821
Cañete (13°S)	Male	1.0131	19.26	1.10539
Cañete (13°S)	Male	1.0387	19.98	1.04
Cañete (13°S)	Male	0.7785	17.83	1.01758
Cañete (13°S)	Male	1.1706	19.57	1.23037
Cañete (13°S)	Male	0.8826	18.08	1.11665
Cañete (13°S)	Male	0.7919	17.01	1.15573
Cañete (13°S)	Male	1.0939	18.63	1.29021
Cañete (13°S)	Male	0.9899	18.59	1.17343
Cañete (13°S)	Male	1.0293	18.91	1.17234
Cañete (13°S)	Male	1.0867	20.42	1.03396
Cañete (13°S)	Male	0.7982	18.87	0.913644
Cañete (13°S)	Male	0.9223	19.41	0.988204
Cañete (13°S)	Male	0.7829	17.65	1.04794
Cañete (13°S)	Male	0.583	16.89	0.865075
Cañete (13°S)	Male	0.7544	17.35	1.05115
Cañete (13°S)	Male	0.6656	17.63	0.893297
Cañete (13°S)	Male	0.8132	17.99	1.04094
Cañete (13°S)	Male	0.917	18.76	1.06409
Cañete (13°S)	Male	0.7405	18.86	0.848651
Cañete (13°S)	Male	0.8071	17.89	1.0467
Cañete (13°S)	Male	0.6797	16.99	0.994718
Cañete (13°S)	Male	0.8856	19.16	0.978125
Cañete (13°S)	Male	0.6905	18.57	0.820588
Cañete (13°S)	Non-Ovigerous Female	0.7177	16.64	1.03919
Cañete (13°S)	Non-Ovigerous Female	0.9078	19.41	0.964011
Cañete (13°S)	Non-Ovigerous Female	0.9405	20.31	0.911616
Cañete (13°S)	Non-Ovigerous Female	1.273	20.01	1.27144
Cañete (13°S)	Non-Ovigerous Female	0.8288	16.63	1.20151
Cañete (13°S)	Non-Ovigerous Female	1.2107	20.77	1.12177
Cañete (13°S)	Non-Ovigerous Female	0.5964	18.57	0.692341
Cañete (13°S)	Non-Ovigerous Female	0.8104	19.84	0.823434
Cañete (13°S)	Non-Ovigerous Female	0.7522	18.65	0.865677
Cañete (13°S)	Non-Ovigerous Female	0.6767	18.37	0.802876
Cañete (13°S)	Non-Ovigerous Female	0.7005	17.26	0.942254
Cañete (13°S)	Non-Ovigerous Female	0.8057	18.83	0.909486
Cañete (13°S)	Non-Ovigerous Female	0.8121	18.21	0.980646
Cañete (13°S)	Non-Ovigerous Female	0.6676	15.44	1.1239
Cañete (13°S)	Non-Ovigerous Female	0.5702	17.98	0.706392
Cañete (13°S)	Non-Ovigerous Female	0.7425	16.52	1.09088
Cañete (13°S)	Non-Ovigerous Female	0.5478	15.22	0.949254
Cañete (13°S)	Non-Ovigerous Female	0.8189	18.07	1.00435
Cañete (13°S)	Non-Ovigerous Female	0.8671	19.45	0.916981
Cañete (13°S)	Non-Ovigerous Female	0.6438	16.21	0.982652
Cañete (13°S)	Non-Ovigerous Female	0.5673	16.56	0.82943
Cañete (13°S)	Non-Ovigerous Female	0.8641	18.06	1.06096
Cañete (13°S)	Non-Ovigerous Female	0.7993	18.73	0.911988
Cañete (13°S)	Non-Ovigerous Female	0.8204	18.12	1.0006
Cañete (13°S)	Non-Ovigerous Female	0.7227	16	1.13243
Cañete (13°S)	Non-Ovigerous Female	0.8412	17.29	1.12756
Cañete (13°S)	Non-Ovigerous Female	1.1434	19.1	1.25421
Cañete (13°S)	Non-Ovigerous Female	1.0455	19.2	1.13483
Cañete (13°S)	Non-Ovigerous Female	1.2841	19.7	1.32349
Cañete (13°S)	Non-Ovigerous Female	1.1123	19.4	1.1824
Cañete (13°S)	Ovigerous Female	0.9031	18.91	0.968988
Cañete (13°S)	Ovigerous Female	1.2084	19.42	1.21481
Cañete (13°S)	Ovigerous Female	1.1744	19.11	1.22805
Cañete (13°S)	Ovigerous Female	0.7729	18.73	0.848928
Cañete (13°S)	Ovigerous Female	1.0574	19.41	1.06435
Cañete (13°S)	Ovigerous Female	0.8863	17.2	1.19922
Cañete (13°S)	Ovigerous Female	0.7341	17.19	0.994695
Cañete (13°S)	Ovigerous Female	1.2537	20.74	1.073
Cañete (13°S)	Ovigerous Female	0.8062	18.01	0.974657
Cañete (13°S)	Ovigerous Female	1.2177	21.39	0.966386
Cañete (13°S)	Ovigerous Female	0.9457	17.22	1.27595
Cañete (13°S)	Ovigerous Female	1.1049	19.16	1.14801
Cañete (13°S)	Ovigerous Female	0.7879	17.4	1.03634
Cañete (13°S)	Ovigerous Female	0.7332	15.91	1.2006
Cañete (13°S)	Ovigerous Female	0.7041	17.69	0.889399
Cañete (13°S)	Ovigerous Female	0.6748	18.41	0.773103
Cañete (13°S)	Ovigerous Female	0.6489	17.53	0.838102
Cañete (13°S)	Ovigerous Female	0.9238	17.44	1.20828
Cañete (13°S)	Ovigerous Female	0.6219	14.93	1.18977
Cañete (13°S)	Ovigerous Female	0.6941	16.68	1.01243
Cañete (13°S)	Ovigerous Female	0.9334	18.07	1.11929
Cañete (13°S)	Ovigerous Female	0.4405	14.97	0.837231
Cañete (13°S)	Ovigerous Female	1.1096	17.81	1.37862
Cañete (13°S)	Ovigerous Female	0.7096	17.5	0.92035
Cañete (13°S)	Ovigerous Female	1.0272	18.04	1.23679
Cañete (13°S)	Ovigerous Female	0.8213	16.84	1.17031
Cañete (13°S)	Ovigerous Female	0.7552	17.2	1.02183
Cañete (13°S)	Ovigerous Female	0.7766	17.71	0.97827
Cañete (13°S)	Ovigerous Female	1.0915	18.89	1.17417
Cañete (13°S)	Ovigerous Female	0.6158	16.53	0.918299
Cañete (13°S)	Ovigerous Female	0.752	16.98	1.05007
Cañete (13°S)	Ovigerous Female	0.6425	17.65	0.816096
Cañete (13°S)	Ovigerous Female	0.6374	16.43	0.96473
Cañete (13°S)	Ovigerous Female	0.7514	16.87	1.06605
Cañete (13°S)	Ovigerous Female	0.5628	18.28	0.656067
Lomitas (14°S)	Male	0.7752	15.28	1.25181
Lomitas (14°S)	Male	1.7364	22.17	1.14925
Lomitas (14°S)	Male	1.3042	19.25	1.21085
Lomitas (14°S)	Male	0.9371	17.84	1.044
Lomitas (14°S)	Male	0.9798	17.31	1.17338
Lomitas (14°S)	Male	1.1756	19.87	1.01162
Lomitas (14°S)	Male	0.8073	17.48	0.944422
Lomitas (14°S)	Male	0.9117	18.16	0.973339
Lomitas (14°S)	Male	1.0963	19.03	1.04626
Lomitas (14°S)	Male	1.021	19.29	0.94322
Lomitas (14°S)	Male	1.0561	19.07	1.00284
Lomitas (14°S)	Male	1.2067	20.7	0.941381
Lomitas (14°S)	Male	1.6736	22.74	1.04231
Lomitas (14°S)	Male	1.1341	19.8	0.984193
Lomitas (14°S)	Male	0.7313	16.58	0.971048
Lomitas (14°S)	Male	0.6554	16.05	0.940727
Lomitas (14°S)	Male	1.0666	19.14	1.00395
Lomitas (14°S)	Male	0.8024	17.76	0.903615
Lomitas (14°S)	Male	0.837	19.35	0.767504
Lomitas (14°S)	Male	0.8327	17.61	0.956992
Lomitas (14°S)	Male	0.7572	16.56	1.00835
Lomitas (14°S)	Male	1.1116	19.76	0.969354
Lomitas (14°S)	Male	0.8012	17.63	0.918289
Lomitas (14°S)	Male	1.4247	21.41	1.02516
Lomitas (14°S)	Male	0.8299	17.25	1.00217
Lomitas (14°S)	Male	0.8931	17.75	1.00711
Lomitas (14°S)	Male	0.9906	17.95	1.08747
Lomitas (14°S)	Male	1.0086	18.57	1.02069
Lomitas (14°S)	Male	0.7996	17.79	0.896827
Lomitas (14°S)	Male	0.8797	17.49	1.02771
Lomitas (14°S)	Male	1.0131	20.12	0.846049
Lomitas (14°S)	Male	0.7739	18.47	0.79338
Lomitas (14°S)	Male	0.7134	16.33	0.982405
Lomitas (14°S)	Male	0.6222	16.73	0.808541
Lomitas (14°S)	Non-Ovigerous Female	0.8057	17.4	1.31929
Lomitas (14°S)	Non-Ovigerous Female	0.9663	18.84	1.15279
Lomitas (14°S)	Non-Ovigerous Female	0.9241	19.08	1.04824
Lomitas (14°S)	Non-Ovigerous Female	0.9556	18.04	1.35508
Lomitas (14°S)	Non-Ovigerous Female	1.0477	19.86	1.01316
Lomitas (14°S)	Non-Ovigerous Female	0.9158	19.77	0.901772
Lomitas (14°S)	Non-Ovigerous Female	0.7139	19.99	0.672655
Lomitas (14°S)	Non-Ovigerous Female	0.8432	18.28	1.13438
Lomitas (14°S)	Non-Ovigerous Female	0.8277	17.74	1.25478
Lomitas (14°S)	Non-Ovigerous Female	1.1801	21.03	0.90855
Lomitas (14°S)	Non-Ovigerous Female	0.9109	18.35	1.20695
Lomitas (14°S)	Non-Ovigerous Female	1.059	18.91	1.24485
Lomitas (14°S)	Non-Ovigerous Female	1.1938	20.13	1.09399
Lomitas (14°S)	Non-Ovigerous Female	0.8146	17.42	1.32777
Lomitas (14°S)	Non-Ovigerous Female	0.7252	16.05	1.638
Lomitas (14°S)	Non-Ovigerous Female	1.1522	19.62	1.16949
Lomitas (14°S)	Non-Ovigerous Female	0.7358	17.46	1.18843
Lomitas (14°S)	Non-Ovigerous Female	0.7797	16.35	1.63588
Lomitas (14°S)	Non-Ovigerous Female	0.8631	18.32	1.15109
Lomitas (14°S)	Non-Ovigerous Female	0.6495	16.84	1.21151
Lomitas (14°S)	Non-Ovigerous Female	0.826	17.95	1.19487
Lomitas (14°S)	Non-Ovigerous Female	0.4928	15.15	1.40069
Lomitas (14°S)	Non-Ovigerous Female	0.5076	16.23	1.0967
Lomitas (14°S)	Non-Ovigerous Female	0.3624	16.02	0.824671
Lomitas (14°S)	Non-Ovigerous Female	0.5234	16.91	0.960303
Lomitas (14°S)	Non-Ovigerous Female	0.314	14.3	1.12325
Lomitas (14°S)	Non-Ovigerous Female	0.2832	14.7	0.907654
Lomitas (14°S)	Non-Ovigerous Female	0.2842	15.33	0.770668
Lomitas (14°S)	Non-Ovigerous Female	0.2414	14.27	0.870793
Lomitas (14°S)	Non-Ovigerous Female	0.1879	13.17	0.932942
Lomitas (14°S)	Non-Ovigerous Female	0.7268	17.65	1.12436
Lomitas (14°S)	Non-Ovigerous Female	0.2587	14.13	0.970571
Lomitas (14°S)	Non-Ovigerous Female	0.8829	18.68	1.08968
Lomitas (14°S)	Non-Ovigerous Female	0.7504	18.1	1.05012
Lomitas (14°S)	Non-Ovigerous Female	0.4882	18.21	0.666904
Lomitas (14°S)	Non-Ovigerous Female	0.5146	17.42	0.838782
Lomitas (14°S)	Non-Ovigerous Female	0.4645	16.36	0.972194
Lomitas (14°S)	Ovigerous Female	1.2269	21.59	0.894728
Lomitas (14°S)	Ovigerous Female	0.7784	17.21	0.930262
Lomitas (14°S)	Ovigerous Female	0.9158	17.29	1.08347
Lomitas (14°S)	Ovigerous Female	0.7801	17.6	0.887875
Lomitas (14°S)	Ovigerous Female	0.977	18.03	1.05502
Lomitas (14°S)	Ovigerous Female	1.4245	19.96	1.23258
Lomitas (14°S)	Ovigerous Female	0.6403	16.38	0.85222
Lomitas (14°S)	Ovigerous Female	0.8928	17.98	0.969942
Lomitas (14°S)	Ovigerous Female	1.3392	20.7	1.07042
Lomitas (14°S)	Ovigerous Female	1.1984	20.31	0.998405
Lomitas (14°S)	Ovigerous Female	0.9035	15.84	1.29364
Lomitas (14°S)	Ovigerous Female	1.3648	20.7	1.09088
Lomitas (14°S)	Ovigerous Female	1.1089	19.41	1.01972
Marcona (15°S)	Male	1.1619	18.5	1.27268
Marcona (15°S)	Male	0.7851	16.7	1.13941
Marcona (15°S)	Male	1.2732	19.8	1.1571
Marcona (15°S)	Male	1.0005	18.22	1.14281
Marcona (15°S)	Male	0.9139	17.97	1.0843
Marcona (15°S)	Male	1.2732	19.4	1.22388
Marcona (15°S)	Male	1.0218	18.28	1.15664
Marcona (15°S)	Male	0.9568	18.22	1.0929
Marcona (15°S)	Male	0.768	16.15	1.22207
Marcona (15°S)	Male	0.9439	17.37	1.22947
Marcona (15°S)	Male	0.9143	18.1	1.06349
Marcona (15°S)	Male	1.047	18.78	1.10043
Marcona (15°S)	Male	1.2547	20.13	1.08964
Marcona (15°S)	Male	0.8806	18.24	1.00283
Marcona (15°S)	Male	0.9141	17.87	1.1013
Marcona (15°S)	Male	0.8041	18.54	0.875552
Marcona (15°S)	Male	1.1737	19.62	1.09379
Marcona (15°S)	Male	0.978	18.86	1.01597
Marcona (15°S)	Male	1.1494	19.85	1.03738
Marcona (15°S)	Male	1.2621	19.34	1.22358
Marcona (15°S)	Male	1.0651	18.89	1.10163
Marcona (15°S)	Male	1.046	18.56	1.13558
Marcona (15°S)	Male	0.875	18.67	0.934627
Marcona (15°S)	Male	0.7508	16.26	1.17261
Marcona (15°S)	Male	0.7214	17.94	0.859849
Marcona (15°S)	Male	0.8151	17.69	1.00974
Marcona (15°S)	Male	0.7589	17.87	0.91432
Marcona (15°S)	Male	0.5742	17.2	0.768418
Marcona (15°S)	Male	0.5741	15.99	0.938874
Marcona (15°S)	Male	0.715	17.85	0.864085
Marcona (15°S)	Male	0.5895	16.31	0.912952
Marcona (15°S)	Male	0.6376	16.14	1.0163
Marcona (15°S)	Male	0.5136	16.02	0.835616
Marcona (15°S)	Male	0.7115	17.63	0.889674
Marcona (15°S)	Male	0.5756	16.23	0.903556
Marcona (15°S)	Male	0.9734	20.32	0.823794
Marcona (15°S)	Male	1.0829	21.34	0.801022
Marcona (15°S)	Male	0.6213	17.29	0.819607
Marcona (15°S)	Male	1.086	21.22	0.815865
Marcona (15°S)	Non-Ovigerous Female	1.0608	19.1	1.11265
Marcona (15°S)	Non-Ovigerous Female	0.7577	17	1.14118
Marcona (15°S)	Non-Ovigerous Female	0.9187	20.5	0.773522
Marcona (15°S)	Non-Ovigerous Female	0.8366	19.6	0.809809
Marcona (15°S)	Non-Ovigerous Female	0.3549	15.87	0.661841
Marcona (15°S)	Non-Ovigerous Female	0.9017	19.92	0.830003
Marcona (15°S)	Non-Ovigerous Female	1.0884	18.99	1.16227
Marcona (15°S)	Non-Ovigerous Female	1.0268	18.92	1.10914
Marcona (15°S)	Non-Ovigerous Female	0.8678	18.37	1.02735
Marcona (15°S)	Non-Ovigerous Female	1.0462	20	0.951098
Marcona (15°S)	Non-Ovigerous Female	1.0987	19.02	1.16753
Marcona (15°S)	Non-Ovigerous Female	1.0552	18.72	1.17807
Marcona (15°S)	Non-Ovigerous Female	0.6664	18.37	0.78892
Marcona (15°S)	Non-Ovigerous Female	1.0148	17.74	1.33892
Marcona (15°S)	Non-Ovigerous Female	0.8586	17.21	1.24476
Marcona (15°S)	Non-Ovigerous Female	0.9647	18.27	1.16159
Marcona (15°S)	Non-Ovigerous Female	0.8998	17.14	1.32111
Marcona (15°S)	Non-Ovigerous Female	0.704	18.08	0.875663
Marcona (15°S)	Non-Ovigerous Female	0.6474	17.37	0.911974
Marcona (15°S)	Non-Ovigerous Female	0.5306	17.44	0.738162
Marcona (15°S)	Non-Ovigerous Female	0.5648	15.71	1.08696
Marcona (15°S)	Non-Ovigerous Female	0.5569	16.06	1.00085
Marcona (15°S)	Non-Ovigerous Female	0.4163	14.6	1.00595
Marcona (15°S)	Non-Ovigerous Female	0.4659	14.9	1.05688
Marcona (15°S)	Non-Ovigerous Female	0.45	14.12	1.20637
Marcona (15°S)	Non-Ovigerous Female	0.496	16.48	0.822711
Marcona (15°S)	Non-Ovigerous Female	0.5202	16.44	0.86939
Marcona (15°S)	Non-Ovigerous Female	0.4636	16.05	0.834788
Marcona (15°S)	Non-Ovigerous Female	0.3807	14.4	0.960199
Marcona (15°S)	Non-Ovigerous Female	0.479	16.46	0.797516
Marcona (15°S)	Non-Ovigerous Female	0.3226	14.57	0.784531
Marcona (15°S)	Non-Ovigerous Female	0.6681	15.87	1.24592
Marcona (15°S)	Non-Ovigerous Female	0.3786	15.8	0.715801
Marcona (15°S)	Non-Ovigerous Female	0.4816	15.24	1.01855
Marcona (15°S)	Non-Ovigerous Female	0.4571	13.89	1.28954
Marcona (15°S)	Non-Ovigerous Female	0.4544	14.79	1.05479
Marcona (15°S)	Non-Ovigerous Female	0.4745	16.76	0.74692
Marcona (15°S)	Non-Ovigerous Female	0.3577	15.87	0.667063
Marcona (15°S)	Non-Ovigerous Female	0.5438	16.41	0.914003
Marcona (15°S)	Non-Ovigerous Female	0.2366	12.84	0.852078
Marcona (15°S)	Non-Ovigerous Female	0.518	17.1	0.76608
Marcona (15°S)	Non-Ovigerous Female	0.4429	14.89	1.0068
Marcona (15°S)	Non-Ovigerous Female	0.3846	14.79	0.892765
Marcona (15°S)	Non-Ovigerous Female	0.5941	16.28	1.02352
Marcona (15°S)	Non-Ovigerous Female	0.6507	16.69	1.03768
Marcona (15°S)	Non-Ovigerous Female	0.3425	14.03	0.936603
Marcona (15°S)	Non-Ovigerous Female	0.4562	14.83	1.05012
Marcona (15°S)	Non-Ovigerous Female	0.3614	14.73	0.849572
Marcona (15°S)	Non-Ovigerous Female	0.4025	15.86	0.75208
Marcona (15°S)	Non-Ovigerous Female	0.6701	17.18	0.976758
Marcona (15°S)	Non-Ovigerous Female	0.949	18.45	1.10841
Marcona (15°S)	Non-Ovigerous Female	1.1289	18.65	1.2751
Marcona (15°S)	Non-Ovigerous Female	0.7271	19.31	0.737172
Marcona (15°S)	Non-Ovigerous Female	0.9831	17.77	1.29031
Marcona (15°S)	Non-Ovigerous Female	0.7631	18.87	0.831096
Marcona (15°S)	Non-Ovigerous Female	0.8549	20.07	0.768798
Marcona (15°S)	Non-Ovigerous Female	0.8913	19.21	0.918339
Marcona (15°S)	Non-Ovigerous Female	0.6193	16.22	1.07925
Marcona (15°S)	Non-Ovigerous Female	0.8644	17.69	1.15053
Marcona (15°S)	Non-Ovigerous Female	0.5973	16.43	1.00013
Marcona (15°S)	Non-Ovigerous Female	0.8757	18.66	0.987467
Marcona (15°S)	Non-Ovigerous Female	0.7001	17.07	1.04105
Marcona (15°S)	Ovigerous Female	1.0072	17.5	1.28407
Marcona (15°S)	Ovigerous Female	0.8552	15.6	1.51997
Marcona (15°S)	Ovigerous Female	1.1137	18.2	1.26765
Marcona (15°S)	Ovigerous Female	1.1128	18	1.30774
Marcona (15°S)	Ovigerous Female	0.7494	16.7	1.09379
Marcona (15°S)	Ovigerous Female	0.6312	15.6	1.12185
Marcona (15°S)	Ovigerous Female	1.0583	20.17	0.894962
Marcona (15°S)	Ovigerous Female	0.4978	15.01	0.989068
Marcona (15°S)	Ovigerous Female	1.2675	19.6	1.16449
Marcona (15°S)	Ovigerous Female	0.8882	17.25	1.18045
Marcona (15°S)	Ovigerous Female	0.9944	17.76	1.21483
Marcona (15°S)	Ovigerous Female	1.1724	19.62	1.07395
Marcona (15°S)	Ovigerous Female	0.9274	16.88	1.31228
Marcona (15°S)	Ovigerous Female	1.0379	17.9	1.23952
Marcona (15°S)	Ovigerous Female	0.8421	16.07	1.37361
Marcona (15°S)	Ovigerous Female	0.7989	18.31	0.893628
Marcona (15°S)	Ovigerous Female	0.508	15.36	0.944268
Marcona (15°S)	Ovigerous Female	0.5748	15.69	1.00476
Marcona (15°S)	Ovigerous Female	0.9067	17.63	1.13147
Marcona (15°S)	Ovigerous Female	0.7965	17.84	0.960502
Marcona (15°S)	Ovigerous Female	0.9848	19.54	0.912818
Marcona (15°S)	Ovigerous Female	0.7733	17.02	1.06841
Marcona (15°S)	Ovigerous Female	0.9788	18.99	0.985317
Marcona (15°S)	Ovigerous Female	1.1323	19.25	1.0959
Marcona (15°S)	Ovigerous Female	0.6868	15.8	1.17653
Marcona (15°S)	Ovigerous Female	0.4751	15.97	0.78908
Marcona (15°S)	Ovigerous Female	0.4408	15.5	0.798145
Marcona (15°S)	Ovigerous Female	0.579	15.25	1.09884
Marcona (15°S)	Ovigerous Female	0.3196	13.56	0.85178
Marcona (15°S)	Ovigerous Female	0.9982	19.09	0.989705
Marcona (15°S)	Ovigerous Female	0.841	18.4	0.927479
Marcona (15°S)	Ovigerous Female	0.8508	18.48	0.926592
Marcona (15°S)	Ovigerous Female	0.6154	16.28	0.966843
Marcona (15°S)	Ovigerous Female	0.5097	15.58	0.909267
Marcona (15°S)	Ovigerous Female	0.3093	12.29	1.09538
Marcona (15°S)	Ovigerous Female	1.0698	20.39	0.876755
Marcona (15°S)	Ovigerous Female	0.9805	19.44	0.922413
Marcona (15°S)	Ovigerous Female	0.8867	18.9	0.904947
Marcona (15°S)	Ovigerous Female	0.3648	15.81	0.623782
Chala (16°S)	Male	1.2588	19.8	1.18472
Chala (16°S)	Male	1.2064	19.5	1.19788
Chala (16°S)	Male	1.0675	19.2	1.11921
Chala (16°S)	Male	1.1553	18.2	1.4613
Chala (16°S)	Male	0.6679	16.2	1.27095
Chala (16°S)	Male	0.5195	15.9	1.05556
Chala (16°S)	Male	0.4453	14.1	1.37915
Chala (16°S)	Male	0.4823	15.6	1.0477
Chala (16°S)	Male	0.9588	19.04	1.0352
Chala (16°S)	Male	0.9715	19.17	1.02417
Chala (16°S)	Male	1.0992	18.43	1.33041
Chala (16°S)	Male	0.9128	16.28	1.70721
Chala (16°S)	Male	1.3058	20.32	1.12211
Chala (16°S)	Male	0.7801	17.01	1.25091
Chala (16°S)	Male	0.7106	17.89	0.954654
Chala (16°S)	Male	0.5356	15.62	1.15827
Chala (16°S)	Male	0.521	15.83	1.07512
Chala (16°S)	Male	0.5809	16.88	0.9569
Chala (16°S)	Male	0.4494	16.06	0.881605
Chala (16°S)	Male	0.5284	15.85	1.08557
Chala (16°S)	Male	0.3879	15.21	0.920908
Chala (16°S)	Male	0.4501	15.27	1.05392
Chala (16°S)	Male	0.304	15.36	0.697296
Chala (16°S)	Male	0.4805	17.03	0.767324
Chala (16°S)	Male	0.7459	17.96	0.988442
Chala (16°S)	Male	0.5047	15.8	1.04844
Chala (16°S)	Male	0.4935	16.36	0.907253
Chala (16°S)	Male	0.4252	15.35	0.977528
Chala (16°S)	Male	0.392	15.22	0.928499
Chala (16°S)	Male	0.5127	16.01	1.01685
Chala (16°S)	Male	0.5544	15.15	1.33457
Chala (16°S)	Male	0.4392	15.66	0.941312
Chala (16°S)	Male	0.507	16.42	0.920177
Chala (16°S)	Male	0.5333	16.09	1.03937
Chala (16°S)	Male	0.3522	14.62	0.960653
Chala (16°S)	Male	0.3827	15.49	0.852238
Chala (16°S)	Male	0.4255	14.59	1.16898
Chala (16°S)	Male	0.6056	17	0.9731
Chala (16°S)	Male	0.2844	14.05	0.891868
Chala (16°S)	Male	0.3529	13.35	1.32401
Chala (16°S)	Male	0.2361	12.22	1.20808
Chala (16°S)	Male	1.1079	21	0.848213
Chala (16°S)	Male	0.4614	15.67	0.98668
Chala (16°S)	Male	0.5058	16.02	1.00097
Chala (16°S)	Male	0.3728	15.54	0.820858
Chala (16°S)	Male	0.389	15.22	0.921393
Chala (16°S)	Male	0.4845	16.74	0.821767
Chala (16°S)	Male	0.2131	15.07	0.5226
Chala (16°S)	Male	0.4173	15.92	0.84417
Chala (16°S)	Male	0.2766	14.98	0.692732
Chala (16°S)	Male	0.421	14.35	1.22592
Chala (16°S)	Male	0.5025	18.48	0.602445
Chala (16°S)	Non-Ovigerous Female	0.2583	14.54	1.22768
Chala (16°S)	Non-Ovigerous Female	0.3913	17.12	0.941401
Chala (16°S)	Non-Ovigerous Female	0.1594	15.1	0.647198
Chala (16°S)	Non-Ovigerous Female	0.6939	18.98	1.08606
Chala (16°S)	Non-Ovigerous Female	0.9154	18.34	1.65296
Chala (16°S)	Non-Ovigerous Female	0.7598	18.85	1.22376
Chala (16°S)	Non-Ovigerous Female	0.8775	18.93	1.38861
Chala (16°S)	Non-Ovigerous Female	0.8268	18.32	1.49978
Chala (16°S)	Non-Ovigerous Female	0.741	17.4	1.66616
Chala (16°S)	Non-Ovigerous Female	0.3225	14.68	1.4728
Chala (16°S)	Non-Ovigerous Female	0.1956	14.02	1.08208
Chala (16°S)	Non-Ovigerous Female	0.2769	14.67	1.26815
Chala (16°S)	Non-Ovigerous Female	0.3292	15.89	1.08067
Chala (16°S)	Non-Ovigerous Female	0.3042	15.85	1.00915
Chala (16°S)	Non-Ovigerous Female	0.2377	13.85	1.38358
Chala (16°S)	Non-Ovigerous Female	0.1871	13.66	1.1536
Chala (16°S)	Non-Ovigerous Female	0.179	13.65	1.10703
Chala (16°S)	Non-Ovigerous Female	0.2722	15.56	0.975244
Chala (16°S)	Non-Ovigerous Female	0.2262	15.91	0.738668
Chala (16°S)	Non-Ovigerous Female	0.3294	16.54	0.914915
Chala (16°S)	Non-Ovigerous Female	0.2088	14.77	0.929567
Chala (16°S)	Non-Ovigerous Female	0.2306	13.12	1.68211
Chala (16°S)	Non-Ovigerous Female	0.3251	15.04	1.34207
Chala (16°S)	Non-Ovigerous Female	0.2039	14.78	0.905195
Chala (16°S)	Non-Ovigerous Female	0.1649	15.06	0.676973
Chala (16°S)	Non-Ovigerous Female	0.2152	13.14	1.55984
Chala (16°S)	Non-Ovigerous Female	0.2385	14.87	1.03234
Chala (16°S)	Non-Ovigerous Female	0.2461	13.39	1.64904
Chala (16°S)	Non-Ovigerous Female	0.3206	14.41	1.58192
Chala (16°S)	Non-Ovigerous Female	0.2049	13.56	1.30263
Chala (16°S)	Non-Ovigerous Female	0.1847	13.72	1.11818
Chala (16°S)	Non-Ovigerous Female	0.6478	17.86	1.30648
Chala (16°S)	Non-Ovigerous Female	0.5597	16.55	1.55067
Chala (16°S)	Non-Ovigerous Female	0.3114	14.89	1.34036
Chala (16°S)	Non-Ovigerous Female	0.2165	15.02	0.898718
Chala (16°S)	Non-Ovigerous Female	0.2034	15.19	0.805643
Chala (16°S)	Ovigerous Female	0.9895	17.2	1.47135
Chala (16°S)	Ovigerous Female	0.6201	16.3	1.1637
Chala (16°S)	Ovigerous Female	1.155	18.6	1.22379
Chala (16°S)	Ovigerous Female	0.9407	17.8	1.20576
Chala (16°S)	Ovigerous Female	0.9579	17.4	1.3548
Chala (16°S)	Ovigerous Female	1.0618	17.6	1.42924
Chala (16°S)	Ovigerous Female	1.0077	18.68	1.04806
Chala (16°S)	Ovigerous Female	1.1871	19.63	0.995968
Chala (16°S)	Ovigerous Female	0.8432	17.92	1.04979
Chala (16°S)	Ovigerous Female	0.7154	17.88	0.899342
Chala (16°S)	Ovigerous Female	0.6071	15.24	1.52442
Chala (16°S)	Ovigerous Female	0.8697	18.73	0.894121
Chala (16°S)	Ovigerous Female	0.6345	16.95	1.00524
Chala (16°S)	Ovigerous Female	0.5293	16.21	1.01741
Chala (16°S)	Ovigerous Female	0.4802	16.37	0.884589
Chala (16°S)	Ovigerous Female	0.428	16.85	0.695679
Chala (16°S)	Ovigerous Female	0.4275	14.64	1.27739
Chala (16°S)	Ovigerous Female	0.4701	16.62	0.810969
Chala (16°S)	Ovigerous Female	0.3592	14.64	1.0733
Chala (16°S)	Ovigerous Female	0.4144	15.52	0.961663
Chala (16°S)	Ovigerous Female	0.3675	16.06	0.735418
Chala (16°S)	Ovigerous Female	0.4584	15.88	0.963208
Chala (16°S)	Ovigerous Female	0.2902	15.14	0.749761
Chala (16°S)	Ovigerous Female	0.2479	13.14	1.18295
Chala (16°S)	Ovigerous Female	0.3584	13.8	1.3832
Chala (16°S)	Ovigerous Female	0.4067	15.62	0.917905
Chala (16°S)	Ovigerous Female	0.2664	14.53	0.822442
Chala (16°S)	Ovigerous Female	0.4359	15.55	1.00313
Chala (16°S)	Ovigerous Female	0.2036	13.49	0.867015
Chala (16°S)	Ovigerous Female	0.3004	14.61	0.905617
Chala (16°S)	Ovigerous Female	0.2219	13.51	0.938901
Chala (16°S)	Ovigerous Female	0.2415	14.25	0.81112
Chala (16°S)	Ovigerous Female	0.2943	14.99	0.793857
Chala (16°S)	Ovigerous Female	0.4024	14.95	1.09808
Chala (16°S)	Ovigerous Female	0.2549	13.97	0.932956
Chala (16°S)	Ovigerous Female	0.2131	13.58	0.881711
Chala (16°S)	Ovigerous Female	0.2664	14.19	0.911251
Chala (16°S)	Ovigerous Female	0.263	14.85	0.738849
Chala (16°S)	Ovigerous Female	0.3192	15.3	0.787983
Chala (16°S)	Ovigerous Female	0.1916	12.72	1.0524
Chala (16°S)	Ovigerous Female	0.2074	11.76	1.60023
Chala (16°S)	Ovigerous Female	0.2496	14.28	0.830725
Chala (16°S)	Ovigerous Female	0.219	13.69	0.875012
Chala (16°S)	Ovigerous Female	0.6548	16.66	1.1179
Chala (16°S)	Ovigerous Female	0.2843	13.44	1.2303
Chala (16°S)	Ovigerous Female	0.2579	15.96	0.530244
Chala (16°S)	Ovigerous Female	0.2426	13.9	0.907465
Planchada (16°34'S)	Male	1.0357	19.4	1.17799
Planchada (16°34'S)	Male	1.1881	19.2	1.39153
Planchada (16°34'S)	Male	1.136	19.4	1.29207
Planchada (16°34'S)	Male	0.9449	18.2	1.28748
Planchada (16°34'S)	Male	0.9656	17.6	1.44656
Planchada (16°34'S)	Male	0.8616	18.7	1.08733
Planchada (16°34'S)	Male	0.8577	17.1	1.39406
Planchada (16°34'S)	Male	1.3353	21.6	1.12076
Planchada (16°34'S)	Male	0.6665	16.5	1.19848
Planchada (16°34'S)	Male	0.933	19.9	0.987475
Planchada (16°34'S)	Male	0.8014	18.5	1.0426
Planchada (16°34'S)	Male	0.4657	15.7	0.96382
Planchada (16°34'S)	Male	0.8089	18.45	1.06044
Planchada (16°34'S)	Male	0.7866	17.81	1.13952
Planchada (16°34'S)	Male	0.5533	16.16	1.05529
Planchada (16°34'S)	Male	0.461	14.77	1.13399
Planchada (16°34'S)	Male	0.6321	17.35	0.986056
Planchada (16°34'S)	Male	0.8153	17.96	1.1534
Planchada (16°34'S)	Male	0.4053	14.83	0.985611
Planchada (16°34'S)	Male	0.7385	16.85	1.25139
Planchada (16°34'S)	Male	0.5519	15.7	1.14222
Planchada (16°34'S)	Male	0.4608	14.57	1.17807
Planchada (16°34'S)	Male	0.4584	14.92	1.09582
Planchada (16°34'S)	Male	0.413	13.97	1.18925
Planchada (16°34'S)	Male	0.4463	14.59	1.13658
Planchada (16°34'S)	Male	0.7528	18.05	1.05003
Planchada (16°34'S)	Male	0.5137	14.97	1.21645
Planchada (16°34'S)	Male	0.5097	13.52	1.61014
Planchada (16°34'S)	Male	0.7042	16.13	1.35017
Planchada (16°34'S)	Male	0.4618	15.21	1.04544
Planchada (16°34'S)	Male	0.5602	15.99	1.1009
Planchada (16°34'S)	Male	0.6112	15.84	1.23358
Planchada (16°34'S)	Male	0.5475	15.5	1.17496
Planchada (16°34'S)	Male	0.5529	16.17	1.05268
Planchada (16°34'S)	Male	0.4163	13.84	1.23088
Planchada (16°34'S)	Male	0.4879	14.62	1.23532
Planchada (16°34'S)	Male	0.4399	15.3	0.979378
Planchada (16°34'S)	Male	0.4514	15.17	1.02954
Planchada (16°34'S)	Male	0.3764	15.39	0.824215
Planchada (16°34'S)	Male	0.8112	18.17	1.11048
Planchada (16°34'S)	Male	0.557	16.08	1.07736
Planchada (16°34'S)	Male	0.4651	14.68	1.16403
Planchada (16°34'S)	Male	0.4718	16.09	0.910965
Planchada (16°34'S)	Male	0.4243	14.12	1.18543
Planchada (16°34'S)	Male	0.4768	14.48	1.24053
Planchada (16°34'S)	Male	0.4283	14.28	1.15906
Planchada (16°34'S)	Male	0.8624	18.87	1.06083
Planchada (16°34'S)	Male	0.5831	17.07	0.952462
Planchada (16°34'S)	Male	0.5904	17.47	0.903221
Planchada (16°34'S)	Male	0.7306	17.9	1.04341
Planchada (16°34'S)	Male	0.9199	18.46	1.20411
Planchada (16°34'S)	Male	0.9683	19	1.16819
Planchada (16°34'S)	Male	0.9815	18.44	1.28869
Planchada (16°34'S)	Male	1.0644	20.86	0.985977
Planchada (16°34'S)	Male	1.1041	19.98	1.15538
Planchada (16°34'S)	Male	0.8966	17.93	1.27443
Planchada (16°34'S)	Male	0.8303	18.02	1.16359
Planchada (16°34'S)	Male	0.7305	16.38	1.34097
Planchada (16°34'S)	Male	1.1191	19.86	1.1912
Planchada (16°34'S)	Male	0.9066	17.94	1.28661
Planchada (16°34'S)	Male	0.8905	17.92	1.26776
Planchada (16°34'S)	Male	1.2543	21.08	1.12791
Planchada (16°34'S)	Male	0.9717	19.15	1.1465
Planchada (16°34'S)	Male	1.1255	18.58	1.44648
Planchada (16°34'S)	Male	1.1615	19.48	1.30578
Planchada (16°34'S)	Male	0.8264	19.14	0.976506
Planchada (16°34'S)	Male	0.8769	16.94	1.46368
Planchada (16°34'S)	Male	1.1885	19.9	1.25789
Planchada (16°34'S)	Male	0.7578	17.35	1.18214
Planchada (16°34'S)	Male	0.8977	17.83	1.29634
Planchada (16°34'S)	Male	0.8215	17.11	1.33302
Planchada (16°34'S)	Male	0.8736	18.56	1.12617
Planchada (16°34'S)	Male	1.0488	19.44	1.18596
Planchada (16°34'S)	Male	0.6417	17	1.06044
Planchada (16°34'S)	Male	0.6346	17.2	1.01457
Planchada (16°34'S)	Male	0.6742	17.28	1.06383
Planchada (16°34'S)	Non-Ovigerous Female	0.9027	18.18	1.41971
Planchada (16°34'S)	Non-Ovigerous Female	0.5457	16.1	1.23863
Planchada (16°34'S)	Non-Ovigerous Female	0.4554	14.9	1.30604
Planchada (16°34'S)	Non-Ovigerous Female	0.9126	17.3	1.66725
Planchada (16°34'S)	Non-Ovigerous Female	0.9176	17.12	1.73017
Planchada (16°34'S)	Non-Ovigerous Female	0.5163	15.02	1.44526
Planchada (16°34'S)	Non-Ovigerous Female	0.4871	15.4	1.26444
Planchada (16°34'S)	Non-Ovigerous Female	0.5044	14.41	1.60025
Planchada (16°34'S)	Non-Ovigerous Female	0.4651	14.55	1.43312
Planchada (16°34'S)	Non-Ovigerous Female	0.2585	12.69	1.20381
Planchada (16°34'S)	Non-Ovigerous Female	0.6244	15.17	1.6962
Planchada (16°34'S)	Non-Ovigerous Female	0.4458	15.21	1.20144
Planchada (16°34'S)	Non-Ovigerous Female	0.5009	16.06	1.14552
Planchada (16°34'S)	Non-Ovigerous Female	0.6133	17.06	1.16872
Planchada (16°34'S)	Non-Ovigerous Female	0.4053	14.85	1.17422
Planchada (16°34'S)	Non-Ovigerous Female	0.5222	15.27	1.3907
Planchada (16°34'S)	Non-Ovigerous Female	0.4782	15.28	1.27101
Planchada (16°34'S)	Non-Ovigerous Female	0.4132	13.81	1.49055
Planchada (16°34'S)	Non-Ovigerous Female	0.4881	16.01	1.12681
Planchada (16°34'S)	Non-Ovigerous Female	0.3983	15.17	1.08199
Planchada (16°34'S)	Non-Ovigerous Female	0.3608	14.61	1.09801
Planchada (16°34'S)	Non-Ovigerous Female	0.6002	16.88	1.18099
Planchada (16°34'S)	Non-Ovigerous Female	0.4188	13.85	1.49761
Planchada (16°34'S)	Non-Ovigerous Female	0.3361	13.88	1.19405
Planchada (16°34'S)	Non-Ovigerous Female	0.7285	18.37	1.11033
Planchada (16°34'S)	Non-Ovigerous Female	0.5331	15.19	1.44243
Planchada (16°34'S)	Non-Ovigerous Female	0.3954	14.9	1.13397
Planchada (16°34'S)	Ovigerous Female	0.5523	15.54	1.25113
Planchada (16°34'S)	Ovigerous Female	0.384	14.24	1.14937
Planchada (16°34'S)	Ovigerous Female	0.555	15.55	1.25467
Planchada (16°34'S)	Ovigerous Female	0.6342	17.3	1.02036
Planchada (16°34'S)	Ovigerous Female	0.3139	14.56	0.875264
Planchada (16°34'S)	Ovigerous Female	0.5783	18.04	0.814077
Planchada (16°34'S)	Ovigerous Female	0.3633	14.74	0.974081
Planchada (16°34'S)	Ovigerous Female	0.4518	15.41	1.05125
Planchada (16°34'S)	Ovigerous Female	0.6901	18.81	0.850224
Planchada (16°34'S)	Ovigerous Female	0.4601	15.66	1.01701
Planchada (16°34'S)	Ovigerous Female	0.2361	13.36	0.866116
Planchada (16°34'S)	Ovigerous Female	0.8707	18.68	1.09672
Planchada (16°34'S)	Ovigerous Female	0.7015	18.4	0.927198
Planchada (16°34'S)	Ovigerous Female	0.723	17.82	1.05839
Planchada (16°34'S)	Ovigerous Female	0.7071	17.82	1.03511
Planchada (16°34'S)	Ovigerous Female	0.4006	15.73	0.872983
Planchada (16°34'S)	Ovigerous Female	0.3859	15.18	0.94203
Planchada (16°34'S)	Ovigerous Female	0.3372	14.71	0.909995
Planchada (16°34'S)	Ovigerous Female	0.3301	15.15	0.810915
Planchada (16°34'S)	Ovigerous Female	0.3341	14.64	0.91545
Planchada (16°34'S)	Ovigerous Female	0.7483	18.64	0.949012
Planchada (16°34'S)	Ovigerous Female	0.5961	16.95	1.02365
Planchada (16°34'S)	Ovigerous Female	0.7895	17.97	1.12525
Planchada (16°34'S)	Ovigerous Female	0.4159	15.77	0.899013
Planchada (16°34'S)	Ovigerous Female	0.4918	16.72	0.882156
Planchada (16°34'S)	Ovigerous Female	0.8035	18.01	1.13711
Planchada (16°34'S)	Ovigerous Female	0.5263	16.69	0.949462
Planchada (16°34'S)	Ovigerous Female	0.4798	16.47	0.90299
Planchada (16°34'S)	Ovigerous Female	0.6467	17.88	0.9366
Planchada (16°34'S)	Ovigerous Female	0.3881	15.36	0.912445
Planchada (16°34'S)	Ovigerous Female	0.4984	16.95	0.855878
Planchada (16°34'S)	Ovigerous Female	0.8888	18.58	1.13885
Planchada (16°34'S)	Ovigerous Female	0.743	18.58	0.952029
Planchada (16°34'S)	Ovigerous Female	0.4829	16.55	0.894888
Planchada (16°34'S)	Ovigerous Female	0.945	19.47	1.04301
Planchada (16°34'S)	Ovigerous Female	0.3438	14.34	1.00633
Planchada (16°34'S)	Ovigerous Female	0.3707	14.89	0.962341
Planchada (16°34'S)	Ovigerous Female	0.3316	14.67	0.902688
Planchada (16°34'S)	Ovigerous Female	0.3745	14.69	1.01505
Planchada (16°34'S)	Ovigerous Female	0.3783	15.54	0.856964
Planchada (16°34'S)	Ovigerous Female	0.4002	14.61	1.10376
Planchada (16°34'S)	Ovigerous Female	0.3885	14.61	1.0715
Planchada (16°34'S)	Ovigerous Female	0.4151	14.94	1.06614
Planchada (16°34'S)	Ovigerous Female	0.4119	14.78	1.09488
Planchada (16°34'S)	Ovigerous Female	0.4259	14.72	1.14688
Planchada (16°34'S)	Ovigerous Female	0.2687	13.61	0.929115
Planchada (16°34'S)	Ovigerous Female	0.3433	14.18	1.04148
Planchada (16°34'S)	Ovigerous Female	0.4439	15.16	1.08818
Planchada (16°34'S)	Ovigerous Female	0.4017	14.71	1.08406
Planchada (16°34'S)	Ovigerous Female	0.4515	15.08	1.12565
Planchada (16°34'S)	Ovigerous Female	0.4454	15.37	1.04499
Planchada (16°34'S)	Ovigerous Female	0.3204	14.07	0.996449
Planchada (16°34'S)	Ovigerous Female	0.4303	15.38	1.00747
Planchada (16°34'S)	Ovigerous Female	0.3479	14.64	0.953263
Planchada (16°34'S)	Ovigerous Female	0.4665	16.65	0.848046
Planchada (16°34'S)	Ovigerous Female	0.2746	14.28	0.814598
Mollendo (17°S)	Male	1.03504	17.3	2.00903
Mollendo (17°S)	Male	0.7551	15.7	1.91492
Mollendo (17°S)	Male	0.4009	15.5	1.05323
Mollendo (17°S)	Male	0.5061	15.9	1.23947
Mollendo (17°S)	Male	0.3976	14.6	1.23171
Mollendo (17°S)	Male	0.31877	12.6	1.48189
Mollendo (17°S)	Male	0.1492	11.7	0.850707
Mollendo (17°S)	Male	0.2901	12.56	1.36048
Mollendo (17°S)	Male	0.199	11.75	1.1214
Mollendo (17°S)	Male	0.4371	14.64	1.34391
Mollendo (17°S)	Male	0.3513	12.58	1.64028
Mollendo (17°S)	Male	0.302	15.88	0.742188
Mollendo (17°S)	Male	0.4708	13.82	1.69665
Mollendo (17°S)	Male	0.2735	12.38	1.33467
Mollendo (17°S)	Male	0.3197	13.53	1.22145
Mollendo (17°S)	Male	0.1601	11.53	0.95042
Mollendo (17°S)	Male	0.3474	12.28	1.7336
Mollendo (17°S)	Male	0.255	11.83	1.41036
Mollendo (17°S)	Male	0.2156	14.96	0.624546
Mollendo (17°S)	Male	0.4317	14.15	1.45782
Mollendo (17°S)	Male	0.3047	11.7	1.73734
Mollendo (17°S)	Male	0.1295	9.53	1.29939
Mollendo (17°S)	Male	0.3102	13	1.32308
Mollendo (17°S)	Male	0.1928	13.51	0.73962
Mollendo (17°S)	Male	0.1964	13.3	0.786661
Mollendo (17°S)	Male	0.1721	10.68	1.26164
Mollendo (17°S)	Male	0.2847	12.39	1.38623
Mollendo (17°S)	Male	0.2806	11.23	1.79125
Mollendo (17°S)	Male	0.3265	11.85	1.79743
Mollendo (17°S)	Male	0.274	12.27	1.37039
Mollendo (17°S)	Male	0.2799	12.23	1.41255
Mollendo (17°S)	Male	0.2209	12.84	0.974896
Mollendo (17°S)	Male	0.3722	13.04	1.57415
Mollendo (17°S)	Male	0.2052	12.55	0.964437
Mollendo (17°S)	Male	0.2125	13.31	0.849388
Mollendo (17°S)	Male	0.2414	12.22	1.221
Mollendo (17°S)	Male	0.2025	12.15	1.04059
Mollendo (17°S)	Male	0.1853	12.22	0.93725
Mollendo (17°S)	Male	0.1001	11.68	0.573446
Mollendo (17°S)	Male	0.1265	12.71	0.574155
Mollendo (17°S)	Male	0.1742	12.2	0.885092
Mollendo (17°S)	Male	0.1289	11.68	0.738433
Mollendo (17°S)	Male	0.2115	13.32	0.843643
Mollendo (17°S)	Male	0.4067	15.29	1.10939
Mollendo (17°S)	Male	0.5234	14.55	1.63682
Mollendo (17°S)	Male	0.3346	13.1	1.39734
Mollendo (17°S)	Male	0.3639	12.92	1.57875
Mollendo (17°S)	Male	0.2237	12.09	1.16531
Mollendo (17°S)	Male	0.4575	15.22	1.26384
Mollendo (17°S)	Male	0.2265	13.37	0.894198
Mollendo (17°S)	Male	0.4361	14.21	1.45561
Mollendo (17°S)	Male	0.2815	11.78	1.5752
Mollendo (17°S)	Male	0.4261	14.39	1.37375
Mollendo (17°S)	Male	0.2816	14.08	0.964023
Mollendo (17°S)	Male	0.2141	11.74	1.20933
Mollendo (17°S)	Male	0.1381	11.93	0.746297
Mollendo (17°S)	Male	0.2532	12.61	1.1745
Mollendo (17°S)	Male	0.2782	14.96	0.805885
Mollendo (17°S)	Male	0.2622	14.51	0.826214
Mollendo (17°S)	Male	0.4278	14.65	1.31284
Mollendo (17°S)	Male	0.2535	14.15	0.85605
Mollendo (17°S)	Male	0.2856	14.33	0.931439
Mollendo (17°S)	Male	0.1493	12.76	0.670348
Mollendo (17°S)	Non-Ovigerous Female	0.1673	11.99	0.699759
Mollendo (17°S)	Non-Ovigerous Female	0.2819	14.79	0.847506
Mollendo (17°S)	Non-Ovigerous Female	0.2622	14.6	0.80448
Mollendo (17°S)	Non-Ovigerous Female	0.1607	12.84	0.603489
Mollendo (17°S)	Non-Ovigerous Female	0.2568	15.41	0.723742
Mollendo (17°S)	Non-Ovigerous Female	0.1933	12.43	0.76394
Mollendo (17°S)	Non-Ovigerous Female	0.3152	12.4	1.25045
Mollendo (17°S)	Non-Ovigerous Female	0.1336	10.75	0.663514
Mollendo (17°S)	Non-Ovigerous Female	0.2822	12.77	1.06892
Mollendo (17°S)	Non-Ovigerous Female	0.2796	13.71	0.947098
Mollendo (17°S)	Non-Ovigerous Female	0.1855	12.39	0.736841
Mollendo (17°S)	Non-Ovigerous Female	0.211	11.2	0.982441
Mollendo (17°S)	Non-Ovigerous Female	0.1889	10.47	0.977932
Mollendo (17°S)	Non-Ovigerous Female	0.3146	12.63	1.21249
Mollendo (17°S)	Non-Ovigerous Female	0.2264	10.92	1.09698
Mollendo (17°S)	Non-Ovigerous Female	0.241	11.89	1.02139
Mollendo (17°S)	Non-Ovigerous Female	0.3776	13.13	1.36907
Mollendo (17°S)	Non-Ovigerous Female	0.2547	11.54	1.13141
Mollendo (17°S)	Non-Ovigerous Female	0.4881	14.51	1.51222
Mollendo (17°S)	Non-Ovigerous Female	0.3491	13.9	1.15719
Mollendo (17°S)	Non-Ovigerous Female	0.2744	11.57	1.21395
Mollendo (17°S)	Non-Ovigerous Female	0.2708	11.82	1.1584
Mollendo (17°S)	Non-Ovigerous Female	0.216	12.24	0.874593
Mollendo (17°S)	Non-Ovigerous Female	0.1774	12.51	0.694061
Mollendo (17°S)	Non-Ovigerous Female	0.2977	11.7	1.29408
Mollendo (17°S)	Non-Ovigerous Female	0.1819	10.71	0.908707
Mollendo (17°S)	Non-Ovigerous Female	0.2599	12.43	1.02715
Mollendo (17°S)	Non-Ovigerous Female	0.1527	11.25	0.706024
Mollendo (17°S)	Non-Ovigerous Female	0.2871	13.25	1.02615
Mollendo (17°S)	Non-Ovigerous Female	0.2878	11.69	1.25273
Mollendo (17°S)	Non-Ovigerous Female	0.2803	11.64	1.22834
Mollendo (17°S)	Non-Ovigerous Female	0.2689	11.65	1.17679
Mollendo (17°S)	Non-Ovigerous Female	0.3142	11.45	1.41301
Mollendo (17°S)	Non-Ovigerous Female	0.1839	11.48	0.823633
Mollendo (17°S)	Non-Ovigerous Female	0.167	11.05	0.794243
Mollendo (17°S)	Non-Ovigerous Female	0.2901	14.07	0.943399
Mollendo (17°S)	Non-Ovigerous Female	0.1501	11.35	0.684407
Mollendo (17°S)	Non-Ovigerous Female	0.2334	11.85	0.99444
Mollendo (17°S)	Non-Ovigerous Female	0.3519	14.23	1.12419
Mollendo (17°S)	Non-Ovigerous Female	0.2697	12.62	1.04074
Mollendo (17°S)	Non-Ovigerous Female	0.1619	12.5	0.634216
Mollendo (17°S)	Non-Ovigerous Female	0.4058	13.13	1.47131
Mollendo (17°S)	Non-Ovigerous Female	0.2951	14.63	0.902504
Mollendo (17°S)	Non-Ovigerous Female	0.2918	12.85	1.09448
Mollendo (17°S)	Non-Ovigerous Female	0.2047	10.84	1.00338
Mollendo (17°S)	Non-Ovigerous Female	0.2251	11.05	1.07056
Mollendo (17°S)	Non-Ovigerous Female	0.2138	10.71	1.06807
Mollendo (17°S)	Non-Ovigerous Female	0.1871	11.93	0.788777
Mollendo (17°S)	Non-Ovigerous Female	0.2088	10.75	1.03699
Mollendo (17°S)	Non-Ovigerous Female	0.2625	13.44	0.91744
Mollendo (17°S)	Non-Ovigerous Female	0.1721	11.5	0.768677
Mollendo (17°S)	Non-Ovigerous Female	0.2432	11.08	1.15172
Mollendo (17°S)	Non-Ovigerous Female	0.2415	14.36	0.760545
Mollendo (17°S)	Non-Ovigerous Female	0.249	10.32	1.31867
Mollendo (17°S)	Non-Ovigerous Female	0.2009	12.11	0.827233
Mollendo (17°S)	Non-Ovigerous Female	0.3547	12.36	1.41432
Mollendo (17°S)	Non-Ovigerous Female	0.2182	11.51	0.973248
Mollendo (17°S)	Non-Ovigerous Female	0.2255	11.04	1.07399
Mollendo (17°S)	Non-Ovigerous Female	0.3205	12.07	1.32659
Mollendo (17°S)	Non-Ovigerous Female	0.2473	10.56	1.26314
Mollendo (17°S)	Non-Ovigerous Female	0.2172	11.97	0.910863
Mollendo (17°S)	Non-Ovigerous Female	0.1841	10.55	0.941737
Mollendo (17°S)	Non-Ovigerous Female	0.1064	9.2	0.675108
Mollendo (17°S)	Non-Ovigerous Female	0.2835	11.26	1.30896
Mollendo (17°S)	Non-Ovigerous Female	0.2141	11.27	0.987151
Mollendo (17°S)	Non-Ovigerous Female	0.4224	13.4	1.48323
Mollendo (17°S)	Non-Ovigerous Female	0.2461	11.69	1.07122
Mollendo (17°S)	Ovigerous Female	0.3738	14.6	0.970779
Mollendo (17°S)	Ovigerous Female	0.3642	14.5	0.961272
Mollendo (17°S)	Ovigerous Female	0.24973	12.2	0.989729
Mollendo (17°S)	Ovigerous Female	0.1817	11.3	0.862445
Mollendo (17°S)	Ovigerous Female	0.2942	12.43	1.11583
Mollendo (17°S)	Ovigerous Female	0.2988	12.38	1.14408
Mollendo (17°S)	Ovigerous Female	0.2243	11.63	0.994908
Mollendo (17°S)	Ovigerous Female	0.248	11.34	1.16739
Mollendo (17°S)	Ovigerous Female	0.2919	12.9	1.0145
Mollendo (17°S)	Ovigerous Female	0.1989	11.26	0.951998
Mollendo (17°S)	Ovigerous Female	0.2077	12	0.85581
Mollendo (17°S)	Ovigerous Female	0.2693	12.2	1.06729
Mollendo (17°S)	Ovigerous Female	0.3552	13.56	1.09771
Mollendo (17°S)	Ovigerous Female	0.2696	13.3	0.872016
Mollendo (17°S)	Ovigerous Female	0.3128	12.98	1.07143
Coquimbo (30°S)	Male	19	47.7	1.19254
Coquimbo (30°S)	Male	23	53.3	1.11688
Coquimbo (30°S)	Male	22	50.8	1.19379
Coquimbo (30°S)	Male	23	50.2	1.28281
Coquimbo (30°S)	Male	25	51.6	1.30846
Coquimbo (30°S)	Male	18	50.2	1.00394
Coquimbo (30°S)	Male	24	51.7	1.25051
Coquimbo (30°S)	Male	19	49.8	1.07949
Coquimbo (30°S)	Male	23	50.7	1.25375
Coquimbo (30°S)	Male	21	47.6	1.32448
Coquimbo (30°S)	Male	14	51.17	0.747048
Coquimbo (30°S)	Male	15.35	51.79	0.796596
Coquimbo (30°S)	Male	13.84	43.41	1.0801
Coquimbo (30°S)	Male	15.85	51.42	0.83629
Coquimbo (30°S)	Male	17.85	54.55	0.821569
Coquimbo (30°S)	Male	13.02	47.87	0.810508
Coquimbo (30°S)	Male	15.52	50.75	0.844086
Coquimbo (30°S)	Male	10.25	43.9	0.779442
Coquimbo (30°S)	Ovigerous Female	8.94	47.97	0.880242
Coquimbo (30°S)	Ovigerous Female	12.15	50.17	1.08599
Coquimbo (30°S)	Ovigerous Female	10.29	48.11	1.00681
Coquimbo (30°S)	Ovigerous Female	9.2231	46.98	0.949906
Coquimbo (30°S)	Ovigerous Female	9.8419	48.79	0.934249
Coquimbo (30°S)	Ovigerous Female	11.7783	51.07	1.01315
Coquimbo (30°S)	Ovigerous Female	10.8619	48.41	1.04861
Coquimbo (30°S)	Ovigerous Female	10.0113	45.58	1.10063
Concepción (36°S)	Male	23.322	66.94	0.946924
Concepción (36°S)	Male	25.6678	68.92	0.972828
Concepción (36°S)	Male	24.887	65.84	1.0508
Concepción (36°S)	Male	21.0077	66.76	0.8584
Concepción (36°S)	Male	21.6673	63.07	1.01261
Concepción (36°S)	Male	27.9974	71.14	0.984563
Concepción (36°S)	Male	23.411	65.72	0.992744
Concepción (36°S)	Male	22.2969	64.7	0.981087
Concepción (36°S)	Male	23.8582	67.47	0.950817
Concepción (36°S)	Male	23.3689	67.52	0.929689
Concepción (36°S)	Male	23.4419	66.26	0.975025
Concepción (36°S)	Male	27.9708	71.46	0.973255
Concepción (36°S)	Male	19.6673	64.09	0.884963
Concepción (36°S)	Male	27.2154	69.31	1.01783
Concepción (36°S)	Male	23.0743	68.68	0.881768
Concepción (36°S)	Ovigerous Female	21.9645	66.13	0.995915
Concepción (36°S)	Ovigerous Female	19.6329	65.43	0.943048
Concepción (36°S)	Ovigerous Female	15.2119	64.12	0.815339
Concepción (36°S)	Ovigerous Female	20.662	66.13	0.936857
Concepción (36°S)	Ovigerous Female	22.2606	66.56	0.9745
Concepción (36°S)	Ovigerous Female	23.5762	67.66	0.944357
Concepción (36°S)	Ovigerous Female	18.6359	66.03	0.851948
Concepción (36°S)	Ovigerous Female	20.1267	66.93	0.855006
Concepción (36°S)	Ovigerous Female	16.3397	63.12	0.953669
Concepción (36°S)	Ovigerous Female	18.8582	65.95	0.867794
Concepción (36°S)	Ovigerous Female	21.7459	68.02	0.846348
Concepción (36°S)	Ovigerous Female	16.3058	63.27	0.939526
Concepción (36°S)	Ovigerous Female	14.6092	64.68	0.746987
Concepción (36°S)	Ovigerous Female	19.9259	64.98	0.993601

## Sheet: Raw data 5A_Glucose
Localidad	Sex	weight_mg
Chimbote (09°S)	Male	0.215116
Chimbote (09°S)	Male	0.377907
Chimbote (09°S)	Male	0.22093
Chimbote (09°S)	Male	0.209302
Chimbote (09°S)	Male	0.162791
Chimbote (09°S)	Male	0.273256
Chimbote (09°S)	Male	0.226744
Chimbote (09°S)	Male	0.232558
Chimbote (09°S)	Male	0.116279
Chimbote (09°S)	Male	0.151163
Chimbote (09°S)	Male	0.151163
Chimbote (09°S)	Male	0.511628
Chimbote (09°S)	Non-Ovigerous Female	0.168605
Chimbote (09°S)	Non-Ovigerous Female	0.110465
Chimbote (09°S)	Non-Ovigerous Female	0.244186
Chimbote (09°S)	Non-Ovigerous Female	0.156977
Chimbote (09°S)	Non-Ovigerous Female	0.244186
Chimbote (09°S)	Non-Ovigerous Female	0.319767
Chimbote (09°S)	Non-Ovigerous Female	0.302326
Chimbote (09°S)	Non-Ovigerous Female	0.19186
Chimbote (09°S)	Non-Ovigerous Female	0.30814
Chimbote (09°S)	Non-Ovigerous Female	0.261628
Chimbote (09°S)	Non-Ovigerous Female	0.319767
Chimbote (09°S)	Non-Ovigerous Female	0.25
Chimbote (09°S)	Ovigerous Female	0.239362
Chimbote (09°S)	Ovigerous Female	0.468085
Chimbote (09°S)	Ovigerous Female	0.425532
Chimbote (09°S)	Ovigerous Female	0.292553
Chimbote (09°S)	Ovigerous Female	0.207447
Chimbote (09°S)	Ovigerous Female	0.388298
Chimbote (09°S)	Ovigerous Female	0.292553
Chimbote (09°S)	Ovigerous Female	0.255319
Chimbote (09°S)	Ovigerous Female	0.255319
Chimbote (09°S)	Ovigerous Female	0.255319
Chimbote (09°S)	Ovigerous Female	0.212766
Chimbote (09°S)	Ovigerous Female	0.324468
Huarmey (10°S)	Male	0.290698
Huarmey (10°S)	Male	0.30814
Huarmey (10°S)	Male	0.25
Huarmey (10°S)	Male	0.284884
Huarmey (10°S)	Male	0.633721
Huarmey (10°S)	Male	0.273256
Huarmey (10°S)	Male	0.44186
Huarmey (10°S)	Male	0.424419
Huarmey (10°S)	Male	0.668605
Huarmey (10°S)	Male	0.412791
Huarmey (10°S)	Male	0.598837
Huarmey (10°S)	Male	0.476744
Huarmey (10°S)	Ovigerous Female	0.482558
Huarmey (10°S)	Ovigerous Female	0.406977
Huarmey (10°S)	Ovigerous Female	0.395349
Huarmey (10°S)	Ovigerous Female	0.377907
Huarmey (10°S)	Ovigerous Female	0.505814
Huarmey (10°S)	Ovigerous Female	0.465116
Huarmey (10°S)	Ovigerous Female	0.401163
Huarmey (10°S)	Ovigerous Female	0.406977
Huarmey (10°S)	Ovigerous Female	0.406977
Huarmey (10°S)	Ovigerous Female	0.337209
Huarmey (10°S)	Ovigerous Female	0.482558
Huarmey (10°S)	Ovigerous Female	0.436047
Huarmey (10°S)	Non-Ovigerous Female	0.825581
Huarmey (10°S)	Non-Ovigerous Female	0.517442
Huarmey (10°S)	Non-Ovigerous Female	0.546512
Huarmey (10°S)	Non-Ovigerous Female	0.348837
Huarmey (10°S)	Non-Ovigerous Female	0.488372
Huarmey (10°S)	Non-Ovigerous Female	0.488372
Huarmey (10°S)	Non-Ovigerous Female	0.325581
Huarmey (10°S)	Non-Ovigerous Female	0.494186
Huarmey (10°S)	Non-Ovigerous Female	0.377907
Huarmey (10°S)	Non-Ovigerous Female	0.47093
Huacho (11°S)	Male	0.215116
Huacho (11°S)	Male	0.232558
Huacho (11°S)	Male	0.273256
Huacho (11°S)	Male	0.534884
Huacho (11°S)	Male	0.377907
Huacho (11°S)	Male	0.465116
Huacho (11°S)	Male	0.523256
Huacho (11°S)	Male	0.488372
Huacho (11°S)	Male	0.113514
Huacho (11°S)	Male	0.32973
Huacho (11°S)	Male	0.410811
Huacho (11°S)	Non-Ovigerous Female	0.372093
Huacho (11°S)	Non-Ovigerous Female	0.383721
Huacho (11°S)	Ovigerous Female	0.215116
Huacho (11°S)	Ovigerous Female	0.325581
Huacho (11°S)	Ovigerous Female	0.27907
Huacho (11°S)	Ovigerous Female	0.209302
Huacho (11°S)	Ovigerous Female	0.244186
Huacho (11°S)	Ovigerous Female	0.215116
Huacho (11°S)	Ovigerous Female	0.302326
Huacho (11°S)	Ovigerous Female	0.238372
Huacho (11°S)	Ovigerous Female	0.517442
Huacho (11°S)	Ovigerous Female	0.465116
Huacho (11°S)	Ovigerous Female	0.22093
Huacho (11°S)	Ovigerous Female	0.30814
Huacho (11°S)	Non-Ovigerous Female	0.465116
Huacho (11°S)	Non-Ovigerous Female	0.505814
Lima (12°S)	Male	0.546512
Lima (12°S)	Male	0.843023
Lima (12°S)	Male	0.680233
Lima (12°S)	Male	0.453488
Lima (12°S)	Male	0.72093
Lima (12°S)	Male	0.476744
Lima (12°S)	Male	0.482558
Lima (12°S)	Male	1.06977
Lima (12°S)	Male	0.372093
Lima (12°S)	Male	0.813953
Lima (12°S)	Male	0.411111
Lima (12°S)	Male	0.308108
Lima (12°S)	Ovigerous Female	0.355556
Lima (12°S)	Ovigerous Female	0.344444
Lima (12°S)	Ovigerous Female	0.472222
Lima (12°S)	Ovigerous Female	0.644444
Lima (12°S)	Ovigerous Female	0.65
Lima (12°S)	Ovigerous Female	0.816667
Lima (12°S)	Ovigerous Female	0.55
Lima (12°S)	Ovigerous Female	0.727778
Lima (12°S)	Ovigerous Female	0.472222
Lima (12°S)	Ovigerous Female	0.25
Lima (12°S)	Ovigerous Female	0.65
Lima (12°S)	Ovigerous Female	0.566667
Lima (12°S)	Non-Ovigerous Female	0.494444
Lima (12°S)	Non-Ovigerous Female	0.688889
Lima (12°S)	Non-Ovigerous Female	0.45
Lima (12°S)	Non-Ovigerous Female	0.772222
Lima (12°S)	Non-Ovigerous Female	0.483333
Lima (12°S)	Non-Ovigerous Female	0.838889
Lima (12°S)	Non-Ovigerous Female	0.583333
Lima (12°S)	Non-Ovigerous Female	0.788889
Lima (12°S)	Non-Ovigerous Female	0.805556
Lima (12°S)	Non-Ovigerous Female	0.722222
Lima (12°S)	Non-Ovigerous Female	0.772222
Lima (12°S)	Non-Ovigerous Female	0.605556
Cañete (13°S)	Male	0.883333
Cañete (13°S)	Male	0.838889
Cañete (13°S)	Male	0.772222
Cañete (13°S)	Male	0.733333
Cañete (13°S)	Male	0.705556
Cañete (13°S)	Male	0.572222
Cañete (13°S)	Male	0.633333
Cañete (13°S)	Male	0.416667
Cañete (13°S)	Male	0.6
Cañete (13°S)	Male	0.5
Cañete (13°S)	Male	0.422222
Cañete (13°S)	Male	0.488889
Cañete (13°S)	Non-Ovigerous Female	0.533333
Cañete (13°S)	Non-Ovigerous Female	0.65
Cañete (13°S)	Non-Ovigerous Female	0.605556
Cañete (13°S)	Non-Ovigerous Female	1.16111
Cañete (13°S)	Non-Ovigerous Female	0.505556
Cañete (13°S)	Non-Ovigerous Female	0.933333
Cañete (13°S)	Non-Ovigerous Female	0.388889
Cañete (13°S)	Non-Ovigerous Female	0.716667
Cañete (13°S)	Non-Ovigerous Female	0.633333
Cañete (13°S)	Non-Ovigerous Female	0.788889
Cañete (13°S)	Non-Ovigerous Female	0.444444
Cañete (13°S)	Non-Ovigerous Female	0.755556
Cañete (13°S)	Ovigerous Female	0.544444
Cañete (13°S)	Ovigerous Female	0.422222
Cañete (13°S)	Ovigerous Female	0.75
Cañete (13°S)	Ovigerous Female	0.672222
Cañete (13°S)	Ovigerous Female	0.594444
Cañete (13°S)	Ovigerous Female	0.738889
Cañete (13°S)	Ovigerous Female	0.65
Cañete (13°S)	Ovigerous Female	0.427778
Cañete (13°S)	Ovigerous Female	0.45
Cañete (13°S)	Ovigerous Female	0.627778
Cañete (13°S)	Ovigerous Female	0.416667
Cañete (13°S)	Ovigerous Female	0.888889
Lomitas (14°S)	Male	0.855556
Lomitas (14°S)	Male	0.3
Lomitas (14°S)	Male	0.711111
Lomitas (14°S)	Male	0.761111
Lomitas (14°S)	Male	0.438889
Lomitas (14°S)	Male	0.616667
Lomitas (14°S)	Male	0.938889
Lomitas (14°S)	Male	0.455556
Lomitas (14°S)	Male	0.822222
Lomitas (14°S)	Male	0.733333
Lomitas (14°S)	Male	0.5
Lomitas (14°S)	Male	0.816667
Lomitas (14°S)	Ovigerous Female	0.594444
Lomitas (14°S)	Ovigerous Female	0.727778
Lomitas (14°S)	Ovigerous Female	0.5
Lomitas (14°S)	Ovigerous Female	0.6
Lomitas (14°S)	Ovigerous Female	0.672222
Lomitas (14°S)	Ovigerous Female	0.266667
Lomitas (14°S)	Non-Ovigerous Female	0.666667
Lomitas (14°S)	Non-Ovigerous Female	0.455556
Lomitas (14°S)	Non-Ovigerous Female	0.672222
Lomitas (14°S)	Non-Ovigerous Female	0.666667
Lomitas (14°S)	Non-Ovigerous Female	0.511111
Lomitas (14°S)	Non-Ovigerous Female	0.344444
Lomitas (14°S)	Non-Ovigerous Female	0.583333
Lomitas (14°S)	Non-Ovigerous Female	0.677778
Lomitas (14°S)	Non-Ovigerous Female	0.45
Lomitas (14°S)	Non-Ovigerous Female	0.677778
Lomitas (14°S)	Non-Ovigerous Female	0.433333
Lomitas (14°S)	Non-Ovigerous Female	0.538889
Marcona (15°S)	Male	0.675676
Marcona (15°S)	Male	0.621622
Marcona (15°S)	Male	0.513514
Marcona (15°S)	Male	0.675676
Marcona (15°S)	Male	0.616216
Marcona (15°S)	Male	0.410811
Marcona (15°S)	Male	0.540541
Marcona (15°S)	Male	0.654054
Marcona (15°S)	Male	0.540541
Marcona (15°S)	Male	0.794595
Marcona (15°S)	Male	0.718919
Marcona (15°S)	Male	0.92973
Marcona (15°S)	Ovigerous Female	0.545946
Marcona (15°S)	Ovigerous Female	0.902703
Marcona (15°S)	Ovigerous Female	0.756757
Marcona (15°S)	Ovigerous Female	0.583784
Marcona (15°S)	Ovigerous Female	0.616216
Marcona (15°S)	Ovigerous Female	0.545946
Marcona (15°S)	Ovigerous Female	0.697297
Marcona (15°S)	Ovigerous Female	0.72973
Marcona (15°S)	Ovigerous Female	0.648649
Marcona (15°S)	Ovigerous Female	0.686486
Marcona (15°S)	Ovigerous Female	0.708108
Marcona (15°S)	Ovigerous Female	0.972973
Marcona (15°S)	Non-Ovigerous Female	0.816216
Marcona (15°S)	Non-Ovigerous Female	0.816216
Marcona (15°S)	Non-Ovigerous Female	0.627027
Marcona (15°S)	Non-Ovigerous Female	1.01081
Marcona (15°S)	Non-Ovigerous Female	0.567568
Marcona (15°S)	Non-Ovigerous Female	0.681081
Marcona (15°S)	Non-Ovigerous Female	0.648649
Marcona (15°S)	Non-Ovigerous Female	0.821622
Marcona (15°S)	Non-Ovigerous Female	0.864407
Marcona (15°S)	Non-Ovigerous Female	0.779661
Marcona (15°S)	Non-Ovigerous Female	1.07345
Marcona (15°S)	Non-Ovigerous Female	1.21469
Chala (16°S)	Male	0.468927
Chala (16°S)	Male	1.11864
Chala (16°S)	Male	0.966102
Chala (16°S)	Male	0.983051
Chala (16°S)	Male	0.677966
Chala (16°S)	Male	0.858757
Chala (16°S)	Male	0.80226
Chala (16°S)	Male	1.0791
Chala (16°S)	Male	0.694915
Chala (16°S)	Male	0.830508
Chala (16°S)	Male	0.694915
Chala (16°S)	Non-Ovigerous Female	1.63842
Chala (16°S)	Non-Ovigerous Female	1.71186
Chala (16°S)	Non-Ovigerous Female	1.0113
Chala (16°S)	Non-Ovigerous Female	1.22034
Chala (16°S)	Non-Ovigerous Female	1.27119
Chala (16°S)	Non-Ovigerous Female	1.22599
Chala (16°S)	Non-Ovigerous Female	0.99435
Chala (16°S)	Non-Ovigerous Female	1.32203
Chala (16°S)	Non-Ovigerous Female	1.23729
Chala (16°S)	Ovigerous Female	1.0565
Chala (16°S)	Ovigerous Female	1.0678
Chala (16°S)	Ovigerous Female	1.11864
Chala (16°S)	Ovigerous Female	1
Chala (16°S)	Ovigerous Female	0.971751
Chala (16°S)	Ovigerous Female	1.53107
Chala (16°S)	Ovigerous Female	0.638418
Chala (16°S)	Ovigerous Female	1.50847
Chala (16°S)	Ovigerous Female	0.785311
Chala (16°S)	Ovigerous Female	1.25424
Planchada (16°25'S)	Male	0.446328
Planchada (16°25'S)	Male	0.536723
Planchada (16°25'S)	Male	0.79096
Planchada (16°25'S)	Male	0.711864
Planchada (16°25'S)	Male	0.581921
Planchada (16°25'S)	Male	0.519774
Planchada (16°25'S)	Male	0.661017
Planchada (16°25'S)	Male	0.661017
Planchada (16°25'S)	Male	0.468927
Planchada (16°25'S)	Male	0.576271
Planchada (16°25'S)	Male	0.819209
Planchada (16°25'S)	Male	0.570621
Planchada (16°25'S)	Non-Ovigerous Female	0.502825
Planchada (16°25'S)	Non-Ovigerous Female	0.463277
Planchada (16°25'S)	Non-Ovigerous Female	0.384181
Planchada (16°25'S)	Non-Ovigerous Female	0.632768
Planchada (16°25'S)	Non-Ovigerous Female	0.435028
Planchada (16°25'S)	Non-Ovigerous Female	0.60452
Planchada (16°25'S)	Non-Ovigerous Female	0.774011
Planchada (16°25'S)	Non-Ovigerous Female	0.661017
Planchada (16°25'S)	Non-Ovigerous Female	0.655367
Planchada (16°25'S)	Non-Ovigerous Female	0.841808
Planchada (16°25'S)	Non-Ovigerous Female	0.497175
Planchada (16°25'S)	Ovigerous Female	0.367232
Planchada (16°25'S)	Ovigerous Female	0.553672
Planchada (16°25'S)	Ovigerous Female	1.12994
Planchada (16°25'S)	Ovigerous Female	0.768362
Planchada (16°25'S)	Ovigerous Female	0.920904
Planchada (16°25'S)	Ovigerous Female	0.768362
Planchada (16°25'S)	Ovigerous Female	0.677966
Planchada (16°25'S)	Ovigerous Female	0.661017
Planchada (16°25'S)	Ovigerous Female	0.615819
Planchada (16°25'S)	Ovigerous Female	0.578378
Planchada (16°25'S)	Ovigerous Female	0.756757
Planchada (16°25'S)	Ovigerous Female	0.627027
Mollendo (17°S)	Male	0.830508
Mollendo (17°S)	Male	0.60452
Mollendo (17°S)	Male	0.491525
Mollendo (17°S)	Male	0.463277
Mollendo (17°S)	Male	0.689266
Mollendo (17°S)	Male	0.627119
Mollendo (17°S)	Male	0.666667
Mollendo (17°S)	Male	0.649718
Mollendo (17°S)	Male	0.689266
Mollendo (17°S)	Male	0.446328
Mollendo (17°S)	Male	0.694915
Mollendo (17°S)	Male	0.576271
Mollendo (17°S)	Non-Ovigerous Female	0.661017
Mollendo (17°S)	Non-Ovigerous Female	0.813559
Mollendo (17°S)	Non-Ovigerous Female	0.700565
Mollendo (17°S)	Non-Ovigerous Female	0.824859
Mollendo (17°S)	Non-Ovigerous Female	1.0113
Mollendo (17°S)	Non-Ovigerous Female	0.587571
Mollendo (17°S)	Non-Ovigerous Female	0.723164
Mollendo (17°S)	Non-Ovigerous Female	0.881356
Mollendo (17°S)	Non-Ovigerous Female	0.661017
Mollendo (17°S)	Non-Ovigerous Female	0.615819
Mollendo (17°S)	Non-Ovigerous Female	0.621469
Mollendo (17°S)	Non-Ovigerous Female	0.463277
Coquimbo (30°S)	Male	0.0855615
Coquimbo (30°S)	Male	0.106952
Coquimbo (30°S)	Male	0.13369
Coquimbo (30°S)	Male	0.160428
Coquimbo (30°S)	Male	0.0909091
Coquimbo (30°S)	Male	0.0962567
Coquimbo (30°S)	Male	0.101604
Coquimbo (30°S)	Male	0.149733
Coquimbo (30°S)	Male	0.101604
Coquimbo (30°S)	Male	0.0909091
Coquimbo (30°S)	Male	0.13369
Coquimbo (30°S)	Male	0.0802139
Coquimbo (30°S)	Ovigerous Female	0.160428
Coquimbo (30°S)	Ovigerous Female	0.0641711
Coquimbo (30°S)	Ovigerous Female	0.34375
Coquimbo (30°S)	Ovigerous Female	0.0641711
Coquimbo (30°S)	Ovigerous Female	0.40107
Coquimbo (30°S)	Ovigerous Female	0.181818
Coquimbo (30°S)	Ovigerous Female	0.411458
Coquimbo (30°S)	Ovigerous Female	0.973262
Coquimbo (30°S)	Ovigerous Female	0.151042
Concepción (36°S)	Ovigerous Female	0.388646
Concepción (36°S)	Ovigerous Female	0.449782
Concepción (36°S)	Ovigerous Female	0.366812
Concepción (36°S)	Ovigerous Female	0.240175
Concepción (36°S)	Ovigerous Female	0.436681
Concepción (36°S)	Ovigerous Female	0.406114
Concepción (36°S)	Ovigerous Female	0.528384
Concepción (36°S)	Ovigerous Female	0.353712
Concepción (36°S)	Ovigerous Female	0.379913
Concepción (36°S)	Ovigerous Female	0.49345
Concepción (36°S)	Ovigerous Female	0.445415
Concepción (36°S)	Ovigerous Female	0.305677
Concepción (36°S)	Male	0.266376
Concepción (36°S)	Male	0.340611
Concepción (36°S)	Male	0.467249
Concepción (36°S)	Male	0.244541
Concepción (36°S)	Male	0.179039
Concepción (36°S)	Male	0.39738
Concepción (36°S)	Male	0.842795
Concepción (36°S)	Male	0.231441
Concepción (36°S)	Male	0.558952
Concepción (36°S)	Male	0.362445
Concepción (36°S)	Male	0.606987
Concepción (36°S)	Male	0.707424

## Sheet: Raw data 5B_Proteins
Locality	Sex	weight _mg
Chimbote (09°S)	Male	7.11969
Chimbote (09°S)	Male	6.03861
Chimbote (09°S)	Male	6.19305
Chimbote (09°S)	Male	9.74517
Chimbote (09°S)	Male	6.34749
Chimbote (09°S)	Male	8.42471
Chimbote (09°S)	Male	5.26641
Chimbote (09°S)	Male	8.20077
Chimbote (09°S)	Male	5.42085
Chimbote (09°S)	Male	5.57529
Chimbote (09°S)	Male	6.19305
Chimbote (09°S)	Male	8.57915
Chimbote (09°S)	Non-Ovigerous Female	5.72973
Chimbote (09°S)	Non-Ovigerous Female	7.42857
Chimbote (09°S)	Non-Ovigerous Female	7.11969
Chimbote (09°S)	Non-Ovigerous Female	7.27413
Chimbote (09°S)	Non-Ovigerous Female	12.834
Chimbote (09°S)	Non-Ovigerous Female	10.2085
Chimbote (09°S)	Non-Ovigerous Female	10.2085
Chimbote (09°S)	Non-Ovigerous Female	6.10811
Chimbote (09°S)	Non-Ovigerous Female	6.96525
Chimbote (09°S)	Non-Ovigerous Female	10.5174
Chimbote (09°S)	Non-Ovigerous Female	8.66409
Chimbote (09°S)	Non-Ovigerous Female	10.3629
Chimbote (09°S)	Ovigerous Female	6.40297
Chimbote (09°S)	Ovigerous Female	7.14672
Chimbote (09°S)	Ovigerous Female	7.14672
Chimbote (09°S)	Ovigerous Female	3.99459
Chimbote (09°S)	Ovigerous Female	5.42799
Chimbote (09°S)	Ovigerous Female	5.10345
Chimbote (09°S)	Ovigerous Female	6.74104
Chimbote (09°S)	Ovigerous Female	5.31981
Chimbote (09°S)	Ovigerous Female	4.64368
Chimbote (09°S)	Ovigerous Female	4.67072
Chimbote (09°S)	Ovigerous Female	6.33536
Chimbote (09°S)	Ovigerous Female	7.34956
Huarmey (10°S)	Male	6.34749
Huarmey (10°S)	Male	6.65637
Huarmey (10°S)	Male	7.27413
Huarmey (10°S)	Male	6.10811
Huarmey (10°S)	Male	8.81853
Huarmey (10°S)	Male	6.03089
Huarmey (10°S)	Male	6.50193
Huarmey (10°S)	Male	8.81853
Huarmey (10°S)	Male	9.43629
Huarmey (10°S)	Male	8.50193
Huarmey (10°S)	Male	9.42857
Huarmey (10°S)	Male	8.11583
Huarmey (10°S)	Ovigerous Female	8.04633
Huarmey (10°S)	Ovigerous Female	8.27027
Huarmey (10°S)	Ovigerous Female	10.2085
Huarmey (10°S)	Ovigerous Female	11.1351
Huarmey (10°S)	Ovigerous Female	10.9807
Huarmey (10°S)	Ovigerous Female	10.3629
Huarmey (10°S)	Ovigerous Female	9.89961
Huarmey (10°S)	Ovigerous Female	8.20077
Huarmey (10°S)	Ovigerous Female	11.444
Huarmey (10°S)	Ovigerous Female	10.9807
Huarmey (10°S)	Ovigerous Female	9.28185
Huarmey (10°S)	Ovigerous Female	12.6795
Huarmey (10°S)	Non-Ovigerous Female	10.1236
Huarmey (10°S)	Non-Ovigerous Female	11.1351
Huarmey (10°S)	Non-Ovigerous Female	8.96525
Huarmey (10°S)	Non-Ovigerous Female	8.81853
Huarmey (10°S)	Non-Ovigerous Female	8.42471
Huarmey (10°S)	Non-Ovigerous Female	11.7529
Huarmey (10°S)	Non-Ovigerous Female	10.6718
Huarmey (10°S)	Non-Ovigerous Female	9.74517
Huarmey (10°S)	Non-Ovigerous Female	8.81853
Huarmey (10°S)	Non-Ovigerous Female	10.3629
Huacho (11°S)	Male	9.43629
Huacho (11°S)	Male	11.2896
Huacho (11°S)	Male	9.89961
Huacho (11°S)	Male	8.96525
Huacho (11°S)	Male	10.9807
Huacho (11°S)	Male	10.0541
Huacho (11°S)	Male	13.7606
Huacho (11°S)	Male	10.9807
Huacho (11°S)	Non-Ovigerous Female	12.9884
Huacho (11°S)	Non-Ovigerous Female	10.6718
Huacho (11°S)	Ovigerous Female	10.0541
Huacho (11°S)	Ovigerous Female	11.5985
Huacho (11°S)	Ovigerous Female	10.5174
Huacho (11°S)	Ovigerous Female	8.20077
Huacho (11°S)	Ovigerous Female	9.11969
Huacho (11°S)	Ovigerous Female	7.11969
Huacho (11°S)	Ovigerous Female	8.81853
Huacho (11°S)	Ovigerous Female	9.12741
Huacho (11°S)	Ovigerous Female	11.444
Huacho (11°S)	Ovigerous Female	7.11197
Huacho (11°S)	Ovigerous Female	10.6718
Huacho (11°S)	Ovigerous Female	11.9073
Huacho (11°S)	Non-Ovigerous Female	10.5174
Huacho (11°S)	Non-Ovigerous Female	9.89961
Lima (12°S)	Male	4.79537
Lima (12°S)	Male	9.12741
Lima (12°S)	Male	6.65637
Lima (12°S)	Male	5.26641
Lima (12°S)	Male	6.19305
Lima (12°S)	Male	6.34749
Lima (12°S)	Male	5.42085
Lima (12°S)	Male	5.11197
Lima (12°S)	Male	6.19305
Lima (12°S)	Male	5.42085
Lima (12°S)	Male	5.42085
Lima (12°S)	Ovigerous Female	7.58301
Lima (12°S)	Ovigerous Female	7.58301
Lima (12°S)	Ovigerous Female	5.57529
Lima (12°S)	Ovigerous Female	6.34749
Lima (12°S)	Ovigerous Female	9.59073
Lima (12°S)	Ovigerous Female	4.95753
Lima (12°S)	Ovigerous Female	6.96525
Lima (12°S)	Ovigerous Female	8.35521
Lima (12°S)	Ovigerous Female	5.88417
Lima (12°S)	Ovigerous Female	5.11197
Lima (12°S)	Ovigerous Female	6.19305
Lima (12°S)	Ovigerous Female	8.50193
Lima (12°S)	Non-Ovigerous Female	6.65637
Lima (12°S)	Non-Ovigerous Female	6.03861
Lima (12°S)	Non-Ovigerous Female	7.42857
Lima (12°S)	Non-Ovigerous Female	6.41699
Lima (12°S)	Non-Ovigerous Female	6.19305
Lima (12°S)	Non-Ovigerous Female	4.80309
Lima (12°S)	Non-Ovigerous Female	9.12741
Lima (12°S)	Non-Ovigerous Female	9.59073
Lima (12°S)	Non-Ovigerous Female	8.81853
Lima (12°S)	Non-Ovigerous Female	8.66409
Lima (12°S)	Non-Ovigerous Female	8.20077
Lima (12°S)	Non-Ovigerous Female	9.12741
Cañete (13°S)	Male	8.50965
Cañete (13°S)	Male	12.0618
Cañete (13°S)	Male	10.5174
Cañete (13°S)	Male	11.2896
Cañete (13°S)	Male	6.03861
Cañete (13°S)	Male	5.26641
Cañete (13°S)	Male	8.97297
Cañete (13°S)	Male	5.57529
Cañete (13°S)	Male	4.80309
Cañete (13°S)	Male	7.58301
Cañete (13°S)	Male	6.34749
Cañete (13°S)	Male	6.03861
Cañete (13°S)	Non-Ovigerous Female	7.58301
Cañete (13°S)	Non-Ovigerous Female	4.03089
Cañete (13°S)	Non-Ovigerous Female	11.1351
Cañete (13°S)	Non-Ovigerous Female	9.59073
Cañete (13°S)	Non-Ovigerous Female	6.65637
Cañete (13°S)	Non-Ovigerous Female	5.72973
Cañete (13°S)	Non-Ovigerous Female	10.3629
Cañete (13°S)	Non-Ovigerous Female	6.81081
Cañete (13°S)	Non-Ovigerous Female	5.57529
Cañete (13°S)	Non-Ovigerous Female	7.27413
Cañete (13°S)	Non-Ovigerous Female	11.2896
Cañete (13°S)	Non-Ovigerous Female	5.57529
Cañete (13°S)	Ovigerous Female	10.2085
Cañete (13°S)	Ovigerous Female	9.43629
Cañete (13°S)	Ovigerous Female	4.64865
Cañete (13°S)	Ovigerous Female	7.27413
Cañete (13°S)	Ovigerous Female	7.73745
Cañete (13°S)	Ovigerous Female	12.9884
Cañete (13°S)	Ovigerous Female	9.43629
Cañete (13°S)	Ovigerous Female	11.5985
Cañete (13°S)	Ovigerous Female	8.81853
Cañete (13°S)	Ovigerous Female	6.19305
Cañete (13°S)	Ovigerous Female	10.0541
Cañete (13°S)	Ovigerous Female	8.35521
Lomitas (14°S)	Male	9.04247
Lomitas (14°S)	Male	9.35135
Lomitas (14°S)	Male	9.89961
Lomitas (14°S)	Male	9.89961
Lomitas (14°S)	Male	8.35521
Lomitas (14°S)	Male	10.0463
Lomitas (14°S)	Male	8.11583
Lomitas (14°S)	Male	9.12741
Lomitas (14°S)	Male	7.42085
Lomitas (14°S)	Male	7.11969
Lomitas (14°S)	Male	6.19305
Lomitas (14°S)	Male	5.72973
Lomitas (14°S)	Ovigerous Female	10.6718
Lomitas (14°S)	Ovigerous Female	11.2896
Lomitas (14°S)	Ovigerous Female	11.7529
Lomitas (14°S)	Ovigerous Female	9.74517
Lomitas (14°S)	Ovigerous Female	7.73745
Lomitas (14°S)	Ovigerous Female	9.28185
Lomitas (14°S)	Non-Ovigerous Female	8.66409
Lomitas (14°S)	Non-Ovigerous Female	11.9073
Lomitas (14°S)	Non-Ovigerous Female	12.9884
Lomitas (14°S)	Non-Ovigerous Female	9.28185
Lomitas (14°S)	Non-Ovigerous Female	10.6718
Lomitas (14°S)	Non-Ovigerous Female	10.6718
Lomitas (14°S)	Non-Ovigerous Female	12.3707
Lomitas (14°S)	Non-Ovigerous Female	12.3707
Lomitas (14°S)	Non-Ovigerous Female	9.04247
Lomitas (14°S)	Non-Ovigerous Female	7.89189
Lomitas (14°S)	Non-Ovigerous Female	9.74517
Lomitas (14°S)	Non-Ovigerous Female	12.6795
Marcona (15°S)	Male	5.13049
Marcona (15°S)	Male	4.50845
Marcona (15°S)	Male	3.42664
Marcona (15°S)	Male	5.3313
Marcona (15°S)	Male	3.77823
Marcona (15°S)	Male	3.58891
Marcona (15°S)	Male	3.53482
Marcona (15°S)	Male	4.51995
Marcona (15°S)	Male	3.53482
Marcona (15°S)	Male	5.22989
Marcona (15°S)	Male	6.21028
Marcona (15°S)	Male	5.19608
Marcona (15°S)	Ovigerous Female	3.42664
Marcona (15°S)	Ovigerous Female	4.64368
Marcona (15°S)	Ovigerous Female	5.63556
Marcona (15°S)	Ovigerous Female	3.53482
Marcona (15°S)	Ovigerous Female	4.7904
Marcona (15°S)	Ovigerous Female	3.29141
Marcona (15°S)	Ovigerous Female	3.91346
Marcona (15°S)	Ovigerous Female	4.94118
Marcona (15°S)	Ovigerous Female	5.66937
Marcona (15°S)	Ovigerous Female	3.3455
Marcona (15°S)	Ovigerous Female	5.19608
Marcona (15°S)	Ovigerous Female	3.87762
Marcona (15°S)	Non-Ovigerous Female	5.63556
Marcona (15°S)	Non-Ovigerous Female	3.85936
Marcona (15°S)	Non-Ovigerous Female	5.46653
Marcona (15°S)	Non-Ovigerous Female	5.97363
Marcona (15°S)	Non-Ovigerous Female	4.31711
Marcona (15°S)	Non-Ovigerous Female	5.97363
Marcona (15°S)	Non-Ovigerous Female	3.50778
Marcona (15°S)	Non-Ovigerous Female	3.83232
Marcona (15°S)	Non-Ovigerous Female	3.70859
Marcona (15°S)	Non-Ovigerous Female	5.12847
Marcona (15°S)	Non-Ovigerous Female	9.37796
Marcona (15°S)	Non-Ovigerous Female	4.82421
Chala (16°S)	Male	4.58756
Chala (16°S)	Male	5.2975
Chala (16°S)	Male	10.6626
Chala (16°S)	Male	5.09466
Chala (16°S)	Male	3.20149
Chala (16°S)	Male	6.26775
Chala (16°S)	Male	7.25828
Chala (16°S)	Male	7.3597
Chala (16°S)	Male	7.56254
Chala (16°S)	Male	7.34956
Chala (16°S)	Male	6.41312
Chala (16°S)	Non-Ovigerous Female	7.69777
Chala (16°S)	Non-Ovigerous Female	6.94388
Chala (16°S)	Non-Ovigerous Female	6.61596
Chala (16°S)	Non-Ovigerous Female	6.80865
Chala (16°S)	Non-Ovigerous Female	6.04124
Chala (16°S)	Non-Ovigerous Female	6.98783
Chala (16°S)	Non-Ovigerous Female	6.92022
Chala (16°S)	Non-Ovigerous Female	7.89047
Chala (16°S)	Non-Ovigerous Female	7.19067
Chala (16°S)	Ovigerous Female	5.04936
Chala (16°S)	Ovigerous Female	7.01149
Chala (16°S)	Ovigerous Female	6.13252
Chala (16°S)	Ovigerous Female	8.02569
Chala (16°S)	Ovigerous Female	7.63016
Chala (16°S)	Ovigerous Female	6.74104
Chala (16°S)	Ovigerous Female	6.3117
Chala (16°S)	Ovigerous Female	7.21433
Chala (16°S)	Ovigerous Female	7.12306
Chala (16°S)	Ovigerous Female	6.95402
Planchada (16°34'S)	Male	4.85801
Planchada (16°34'S)	Male	6.48073
Planchada (16°34'S)	Male	5.53414
Planchada (16°34'S)	Male	5.66937
Planchada (16°34'S)	Male	6.60581
Planchada (16°34'S)	Male	6.13117
Planchada (16°34'S)	Male	5.04936
Planchada (16°34'S)	Male	4.238
Planchada (16°34'S)	Male	5.59026
Planchada (16°34'S)	Male	6.14266
Planchada (16°34'S)	Male	6.75118
Planchada (16°34'S)	Male	6.94388
Planchada (16°34'S)	Non-Ovigerous Female	4.7904
Planchada (16°34'S)	Non-Ovigerous Female	5.56795
Planchada (16°34'S)	Non-Ovigerous Female	4.10277
Planchada (16°34'S)	Non-Ovigerous Female	5.70318
Planchada (16°34'S)	Non-Ovigerous Female	6.64976
Planchada (16°34'S)	Non-Ovigerous Female	6.98783
Planchada (16°34'S)	Non-Ovigerous Female	3.13387
Planchada (16°34'S)	Non-Ovigerous Female	6.8526
Planchada (16°34'S)	Non-Ovigerous Female	6.87627
Planchada (16°34'S)	Non-Ovigerous Female	4.72279
Planchada (16°34'S)	Non-Ovigerous Female	5.53414
Planchada (16°34'S)	Ovigerous Female	5.8384
Planchada (16°34'S)	Ovigerous Female	6.41312
Planchada (16°34'S)	Ovigerous Female	5.77079
Planchada (16°34'S)	Ovigerous Female	5.70318
Planchada (16°34'S)	Ovigerous Female	5.26369
Planchada (16°34'S)	Ovigerous Female	4.48614
Planchada (16°34'S)	Ovigerous Female	6.44692
Planchada (16°34'S)	Ovigerous Female	6.24408
Planchada (16°34'S)	Ovigerous Female	6.14266
Planchada (16°34'S)	Ovigerous Female	5.8384
Planchada (16°34'S)	Ovigerous Female	6.10886
Planchada (16°34'S)	Ovigerous Female	4.82421
Mollendo (17°S)	Male	6.64976
Mollendo (17°S)	Male	5.3739
Mollendo (17°S)	Male	5.46653
Mollendo (17°S)	Male	4.40027
Mollendo (17°S)	Male	4.5355
Mollendo (17°S)	Male	6.37931
Mollendo (17°S)	Male	6.44692
Mollendo (17°S)	Male	6.88641
Mollendo (17°S)	Male	4.42732
Mollendo (17°S)	Male	4.15686
Mollendo (17°S)	Male	5.34686
Mollendo (17°S)	Male	5.69844
Mollendo (17°S)	Non-Ovigerous Female	5.87221
Mollendo (17°S)	Non-Ovigerous Female	5.10345
Mollendo (17°S)	Non-Ovigerous Female	4.92563
Mollendo (17°S)	Non-Ovigerous Female	5.12847
Mollendo (17°S)	Non-Ovigerous Female	5.50034
Mollendo (17°S)	Non-Ovigerous Female	5.70318
Mollendo (17°S)	Non-Ovigerous Female	5.43272
Mollendo (17°S)	Non-Ovigerous Female	5.50034
Mollendo (17°S)	Non-Ovigerous Female	4.833
Mollendo (17°S)	Non-Ovigerous Female	5.19608
Mollendo (17°S)	Non-Ovigerous Female	6.40297
Mollendo (17°S)	Non-Ovigerous Female	4.18391
Coquimbo (30°S)	Male	4.80111
Coquimbo (30°S)	Male	6.24394
Coquimbo (30°S)	Male	3.08247
Coquimbo (30°S)	Male	4.74567
Coquimbo (30°S)	Male	5.37769
Coquimbo (30°S)	Male	3.85863
Coquimbo (30°S)	Male	4.82883
Coquimbo (30°S)	Male	5.27235
Coquimbo (30°S)	Male	4.27443
Coquimbo (30°S)	Male	4.46847
Coquimbo (30°S)	Male	3.55371
Coquimbo (30°S)	Male	3.96951
Coquimbo (30°S)	Ovigerous Female	5.82675
Coquimbo (30°S)	Ovigerous Female	6.79834
Coquimbo (30°S)	Ovigerous Female	4.96743
Coquimbo (30°S)	Ovigerous Female	5.07831
Coquimbo (30°S)	Ovigerous Female	5.60499
Coquimbo (30°S)	Ovigerous Female	6.76369
Coquimbo (30°S)	Ovigerous Female	4.96743
Coquimbo (30°S)	Ovigerous Female	4.13583
Coquimbo (30°S)	Ovigerous Female	5.18919
Concepción (36°S)	Ovigerous Female	3.61002
Concepción (36°S)	Ovigerous Female	5.91728
Concepción (36°S)	Ovigerous Female	7.32414
Concepción (36°S)	Ovigerous Female	5.81429
Concepción (36°S)	Ovigerous Female	5.81429
Concepción (36°S)	Ovigerous Female	3.86325
Concepción (36°S)	Ovigerous Female	7.49297
Concepción (36°S)	Ovigerous Female	7.99944
Concepción (36°S)	Ovigerous Female	4.19358
Concepción (36°S)	Male	6.11424
Concepción (36°S)	Male	7.32414
Concepción (36°S)	Male	6.93022
Concepción (36°S)	Male	6.12943
Concepción (36°S)	Male	3.04727
Concepción (36°S)	Male	5.99437
Concepción (36°S)	Male	6.19696
Concepción (36°S)	Male	6.287
Concepción (36°S)	Male	6.36747
Concepción (36°S)	Male	7.07091

## Sheet: Raw data 5C_Lipids
Locality	Sex	weight _mg
Chimbote (09°S)	Ovigerous Female	2.8
Chimbote (09°S)	Ovigerous Female	3.9
Chimbote (09°S)	Ovigerous Female	3.2
Chimbote (09°S)	Ovigerous Female	1.375
Chimbote (09°S)	Ovigerous Female	3.1
Chimbote (09°S)	Ovigerous Female	1.5
Chimbote (09°S)	Ovigerous Female	1.95
Chimbote (09°S)	Ovigerous Female	1.725
Chimbote (09°S)	Ovigerous Female	1.475
Chimbote (09°S)	Ovigerous Female	1.9
Chimbote (09°S)	Ovigerous Female	1.425
Chimbote (09°S)	Ovigerous Female	1.1
Chimbote (09°S)	Non-Ovigerous Female	1.675
Chimbote (09°S)	Non-Ovigerous Female	1.05
Chimbote (09°S)	Non-Ovigerous Female	1.25
Chimbote (09°S)	Non-Ovigerous Female	1.8
Chimbote (09°S)	Non-Ovigerous Female	1.15
Chimbote (09°S)	Non-Ovigerous Female	1.275
Chimbote (09°S)	Non-Ovigerous Female	1.3
Chimbote (09°S)	Non-Ovigerous Female	1.325
Chimbote (09°S)	Non-Ovigerous Female	1.65
Chimbote (09°S)	Non-Ovigerous Female	1.75
Chimbote (09°S)	Non-Ovigerous Female	1.25
Chimbote (09°S)	Non-Ovigerous Female	1.025
Chimbote (09°S)	Male	1.325
Chimbote (09°S)	Male	1.875
Chimbote (09°S)	Male	1.2
Chimbote (09°S)	Male	1.3
Chimbote (09°S)	Male	1.95
Chimbote (09°S)	Male	0.675
Chimbote (09°S)	Male	0.9
Chimbote (09°S)	Male	1.025
Chimbote (09°S)	Male	0.875
Chimbote (09°S)	Male	0.75
Chimbote (09°S)	Male	1.85
Chimbote (09°S)	Male	1.85
Huarmey (10°S)	Non-Ovigerous Female	2.175
Huarmey (10°S)	Non-Ovigerous Female	3.2
Huarmey (10°S)	Non-Ovigerous Female	1.1
Huarmey (10°S)	Non-Ovigerous Female	1.025
Huarmey (10°S)	Non-Ovigerous Female	3.225
Huarmey (10°S)	Non-Ovigerous Female	2.425
Huarmey (10°S)	Non-Ovigerous Female	1.925
Huarmey (10°S)	Non-Ovigerous Female	1.275
Huarmey (10°S)	Non-Ovigerous Female	2.475
Huarmey (10°S)	Non-Ovigerous Female	2.025
Huarmey (10°S)	Non-Ovigerous Female	2.75
Huarmey (10°S)	Non-Ovigerous Female	1.95
Huarmey (10°S)	Ovigerous Female	2.65
Huarmey (10°S)	Ovigerous Female	1.6
Huarmey (10°S)	Ovigerous Female	2.225
Huarmey (10°S)	Ovigerous Female	2.025
Huarmey (10°S)	Ovigerous Female	2.15
Huarmey (10°S)	Ovigerous Female	1.5
Huarmey (10°S)	Ovigerous Female	2.725
Huarmey (10°S)	Ovigerous Female	1.925
Huarmey (10°S)	Ovigerous Female	2.3
Huarmey (10°S)	Ovigerous Female	2.15
Huarmey (10°S)	Ovigerous Female	1.85
Huarmey (10°S)	Ovigerous Female	2.7
Huarmey (10°S)	Male	1.625
Huarmey (10°S)	Male	1.875
Huarmey (10°S)	Male	1.65
Huarmey (10°S)	Male	1.95
Huarmey (10°S)	Male	3.425
Huarmey (10°S)	Male	2.25
Huarmey (10°S)	Male	1.975
Huarmey (10°S)	Male	2.025
Huarmey (10°S)	Male	2.325
Huarmey (10°S)	Male	1.575
Huarmey (10°S)	Male	2
Huarmey (10°S)	Male	2.175
Huacho (11°S)	Non-Ovigerous Female	1.6
Huacho (11°S)	Non-Ovigerous Female	1.025
Huacho (11°S)	Non-Ovigerous Female	1.425
Huacho (11°S)	Non-Ovigerous Female	1.425
Huacho (11°S)	Non-Ovigerous Female	1.2
Huacho (11°S)	Non-Ovigerous Female	1.675
Huacho (11°S)	Ovigerous Female	1.5
Huacho (11°S)	Ovigerous Female	3.6
Huacho (11°S)	Ovigerous Female	1.15
Huacho (11°S)	Ovigerous Female	0.9
Huacho (11°S)	Ovigerous Female	1.5
Huacho (11°S)	Ovigerous Female	1.25
Huacho (11°S)	Ovigerous Female	1.6
Huacho (11°S)	Ovigerous Female	0.225
Huacho (11°S)	Ovigerous Female	1
Huacho (11°S)	Ovigerous Female	0.8
Huacho (11°S)	Ovigerous Female	0.975
Huacho (11°S)	Ovigerous Female	2.725
Huacho (11°S)	Male	1.225
Huacho (11°S)	Male	0.525
Huacho (11°S)	Male	1.15
Huacho (11°S)	Male	0.55
Huacho (11°S)	Male	0.775
Huacho (11°S)	Male	1.1
Huacho (11°S)	Male	0.7
Huacho (11°S)	Male	0.625
Huacho (11°S)	Male	0.8
Huacho (11°S)	Male	0.7
Huacho (11°S)	Male	0.8
Huacho (11°S)	Male	0.825
Lima (12°S)	Male	0.575
Lima (12°S)	Male	0.525
Lima (12°S)	Male	0.55
Lima (12°S)	Male	0.4
Lima (12°S)	Male	0.5
Lima (12°S)	Male	0.35
Lima (12°S)	Male	0.275
Lima (12°S)	Male	0.425
Lima (12°S)	Male	0.2
Lima (12°S)	Male	0.325
Lima (12°S)	Male	0.325
Lima (12°S)	Male	0.525
Lima (12°S)	Ovigerous Female	0.825
Lima (12°S)	Ovigerous Female	0.725
Lima (12°S)	Ovigerous Female	0.775
Lima (12°S)	Ovigerous Female	0.775
Lima (12°S)	Ovigerous Female	0.525
Lima (12°S)	Ovigerous Female	0.675
Lima (12°S)	Ovigerous Female	0.975
Lima (12°S)	Ovigerous Female	1.15
Lima (12°S)	Ovigerous Female	0.575
Lima (12°S)	Ovigerous Female	0.725
Lima (12°S)	Ovigerous Female	0.45
Lima (12°S)	Ovigerous Female	0.9
Lima (12°S)	Non-Ovigerous Female	0.725
Lima (12°S)	Non-Ovigerous Female	0.3
Lima (12°S)	Non-Ovigerous Female	1.375
Lima (12°S)	Non-Ovigerous Female	0.675
Lima (12°S)	Non-Ovigerous Female	0.475
Lima (12°S)	Non-Ovigerous Female	0.45
Lima (12°S)	Non-Ovigerous Female	0.65
Lima (12°S)	Non-Ovigerous Female	2.1
Lima (12°S)	Non-Ovigerous Female	0.425
Lima (12°S)	Non-Ovigerous Female	0.7
Lima (12°S)	Non-Ovigerous Female	1.1
Lima (12°S)	Non-Ovigerous Female	1.8
Cañete (13°S)	Non-Ovigerous Female	0.85
Cañete (13°S)	Non-Ovigerous Female	0.725
Cañete (13°S)	Non-Ovigerous Female	0.7
Cañete (13°S)	Non-Ovigerous Female	0.475
Cañete (13°S)	Non-Ovigerous Female	0.95
Cañete (13°S)	Non-Ovigerous Female	0.6
Cañete (13°S)	Non-Ovigerous Female	0.65
Cañete (13°S)	Non-Ovigerous Female	0.125
Cañete (13°S)	Non-Ovigerous Female	0.4
Cañete (13°S)	Non-Ovigerous Female	0.125
Cañete (13°S)	Non-Ovigerous Female	0.325
Cañete (13°S)	Non-Ovigerous Female	0.35
Cañete (13°S)	Male	0.4
Cañete (13°S)	Male	0.125
Cañete (13°S)	Male	0.3
Cañete (13°S)	Male	0.225
Cañete (13°S)	Male	0.7
Cañete (13°S)	Male	0.325
Cañete (13°S)	Male	0.325
Cañete (13°S)	Male	0.65
Cañete (13°S)	Male	0.475
Cañete (13°S)	Male	0.425
Cañete (13°S)	Male	0.3
Cañete (13°S)	Male	0.275
Cañete (13°S)	Ovigerous Female	1.225
Cañete (13°S)	Ovigerous Female	0.7
Cañete (13°S)	Ovigerous Female	0.95
Cañete (13°S)	Ovigerous Female	0.85
Cañete (13°S)	Ovigerous Female	0.375
Cañete (13°S)	Ovigerous Female	0.575
Cañete (13°S)	Ovigerous Female	1.65
Cañete (13°S)	Ovigerous Female	0.4
Cañete (13°S)	Ovigerous Female	1.3
Cañete (13°S)	Ovigerous Female	0.75
Cañete (13°S)	Ovigerous Female	1.025
Cañete (13°S)	Ovigerous Female	2
Lomitas (14°S)	Male	1.1
Lomitas (14°S)	Male	0.825
Lomitas (14°S)	Male	0.975
Lomitas (14°S)	Male	1.025
Lomitas (14°S)	Male	0.8
Lomitas (14°S)	Male	0.975
Lomitas (14°S)	Male	1.825
Lomitas (14°S)	Male	1.3
Lomitas (14°S)	Male	1.75
Lomitas (14°S)	Male	1.7
Lomitas (14°S)	Male	1.4
Lomitas (14°S)	Male	1.15
Lomitas (14°S)	Non-Ovigerous Female	1.475
Lomitas (14°S)	Non-Ovigerous Female	1.7
Lomitas (14°S)	Non-Ovigerous Female	1.9
Lomitas (14°S)	Non-Ovigerous Female	1.575
Lomitas (14°S)	Non-Ovigerous Female	1.225
Lomitas (14°S)	Non-Ovigerous Female	2.55
Lomitas (14°S)	Non-Ovigerous Female	2.025
Lomitas (14°S)	Non-Ovigerous Female	1.45
Lomitas (14°S)	Non-Ovigerous Female	1.425
Lomitas (14°S)	Non-Ovigerous Female	1.7
Lomitas (14°S)	Non-Ovigerous Female	1.625
Lomitas (14°S)	Non-Ovigerous Female	1.575
Lomitas (14°S)	Ovigerous Female	2.3
Lomitas (14°S)	Ovigerous Female	1.775
Lomitas (14°S)	Ovigerous Female	1.3
Lomitas (14°S)	Ovigerous Female	1.55
Lomitas (14°S)	Ovigerous Female	1.475
Lomitas (14°S)	Ovigerous Female	2.375
Marcona (15°S)	Male	1.55
Marcona (15°S)	Male	1.25
Marcona (15°S)	Male	1.7
Marcona (15°S)	Male	1.825
Marcona (15°S)	Male	1.55
Marcona (15°S)	Male	1.425
Marcona (15°S)	Male	2.075
Marcona (15°S)	Male	1.65
Marcona (15°S)	Male	1.725
Marcona (15°S)	Male	1.5
Marcona (15°S)	Male	1.575
Marcona (15°S)	Non-Ovigerous Female	1.875
Marcona (15°S)	Non-Ovigerous Female	2.05
Marcona (15°S)	Non-Ovigerous Female	2.05
Marcona (15°S)	Non-Ovigerous Female	1.825
Marcona (15°S)	Non-Ovigerous Female	2.225
Marcona (15°S)	Non-Ovigerous Female	1.75
Marcona (15°S)	Non-Ovigerous Female	1.75
Marcona (15°S)	Non-Ovigerous Female	2.4
Marcona (15°S)	Non-Ovigerous Female	1.525
Marcona (15°S)	Non-Ovigerous Female	1.325
Marcona (15°S)	Non-Ovigerous Female	1.65
Marcona (15°S)	Non-Ovigerous Female	2.575
Marcona (15°S)	Ovigerous Female	1.5
Marcona (15°S)	Ovigerous Female	2.1
Marcona (15°S)	Ovigerous Female	1.35
Marcona (15°S)	Ovigerous Female	2.65
Marcona (15°S)	Ovigerous Female	2.625
Marcona (15°S)	Ovigerous Female	2.825
Marcona (15°S)	Ovigerous Female	2.45
Marcona (15°S)	Ovigerous Female	1.575
Marcona (15°S)	Ovigerous Female	2.775
Marcona (15°S)	Ovigerous Female	2.025
Marcona (15°S)	Ovigerous Female	1.575
Marcona (15°S)	Ovigerous Female	2.65
Chala (16°S)	Male	1.1
Chala (16°S)	Male	1.8
Chala (16°S)	Male	1.125
Chala (16°S)	Male	0.825
Chala (16°S)	Male	0.875
Chala (16°S)	Male	1.025
Chala (16°S)	Male	0.925
Chala (16°S)	Male	2.35
Chala (16°S)	Male	1.075
Chala (16°S)	Male	1.225
Chala (16°S)	Male	1.075
Chala (16°S)	Male	1.25
Chala (16°S)	Non-Ovigerous Female	1.425
Chala (16°S)	Non-Ovigerous Female	1.525
Chala (16°S)	Non-Ovigerous Female	1.5
Chala (16°S)	Non-Ovigerous Female	2.025
Chala (16°S)	Non-Ovigerous Female	2.225
Chala (16°S)	Non-Ovigerous Female	3.525
Chala (16°S)	Non-Ovigerous Female	2.55
Chala (16°S)	Non-Ovigerous Female	2.275
Chala (16°S)	Non-Ovigerous Female	2.9
Chala (16°S)	Non-Ovigerous Female	1.95
Chala (16°S)	Non-Ovigerous Female	2.075
Chala (16°S)	Non-Ovigerous Female	1.8
Chala (16°S)	Ovigerous Female	0.675
Chala (16°S)	Ovigerous Female	1.825
Chala (16°S)	Ovigerous Female	1.65
Chala (16°S)	Ovigerous Female	1.575
Chala (16°S)	Ovigerous Female	2.025
Chala (16°S)	Ovigerous Female	1.625
Chala (16°S)	Ovigerous Female	2.775
Chala (16°S)	Ovigerous Female	1.225
Chala (16°S)	Ovigerous Female	1.55
Chala (16°S)	Ovigerous Female	1.65
Chala (16°S)	Ovigerous Female	1.9
Chala (16°S)	Ovigerous Female	2.5
Planchada (16°34'S)	Male	1.675
Planchada (16°34'S)	Male	2.4
Planchada (16°34'S)	Male	1.675
Planchada (16°34'S)	Male	1.375
Planchada (16°34'S)	Male	2.6
Planchada (16°34'S)	Male	2.275
Planchada (16°34'S)	Male	1.175
Planchada (16°34'S)	Male	0.9
Planchada (16°34'S)	Male	1.525
Planchada (16°34'S)	Male	1.15
Planchada (16°34'S)	Male	2.175
Planchada (16°34'S)	Male	2.625
Planchada (16°34'S)	Ovigerous Female	1.25
Planchada (16°34'S)	Ovigerous Female	1.55
Planchada (16°34'S)	Ovigerous Female	1.35
Planchada (16°34'S)	Ovigerous Female	0.5
Planchada (16°34'S)	Ovigerous Female	0.85
Planchada (16°34'S)	Ovigerous Female	2.2
Planchada (16°34'S)	Ovigerous Female	1.325
Planchada (16°34'S)	Ovigerous Female	1.475
Planchada (16°34'S)	Ovigerous Female	1.15
Planchada (16°34'S)	Ovigerous Female	3.025
Planchada (16°34'S)	Ovigerous Female	2.75
Planchada (16°34'S)	Ovigerous Female	1.125
Planchada (16°34'S)	Non-Ovigerous Female	1.95
Planchada (16°34'S)	Non-Ovigerous Female	0.525
Planchada (16°34'S)	Non-Ovigerous Female	2.56
Planchada (16°34'S)	Non-Ovigerous Female	2.25
Planchada (16°34'S)	Non-Ovigerous Female	1.225
Planchada (16°34'S)	Non-Ovigerous Female	1.775
Planchada (16°34'S)	Non-Ovigerous Female	1.775
Mollendo (17°S)	Ovigerous Female	1.2
Mollendo (17°S)	Ovigerous Female	1.125
Mollendo (17°S)	Ovigerous Female	1.975
Mollendo (17°S)	Ovigerous Female	2.125
Mollendo (17°S)	Ovigerous Female	1.525
Mollendo (17°S)	Ovigerous Female	1.475
Mollendo (17°S)	Ovigerous Female	1.15
Mollendo (17°S)	Non-Ovigerous Female	0.925
Mollendo (17°S)	Non-Ovigerous Female	1.8
Mollendo (17°S)	Non-Ovigerous Female	1.85
Mollendo (17°S)	Non-Ovigerous Female	2
Mollendo (17°S)	Non-Ovigerous Female	2.875
Mollendo (17°S)	Non-Ovigerous Female	1.875
Mollendo (17°S)	Non-Ovigerous Female	1.85
Mollendo (17°S)	Non-Ovigerous Female	3.3
Mollendo (17°S)	Male	2.15
Mollendo (17°S)	Male	1.25
Mollendo (17°S)	Male	1.075
Mollendo (17°S)	Male	1.275
Mollendo (17°S)	Male	2.125
Mollendo (17°S)	Male	1.625
Mollendo (17°S)	Male	2.05
Mollendo (17°S)	Male	1.575
Mollendo (17°S)	Male	1.425
Mollendo (17°S)	Male	2.475
Mollendo (17°S)	Male	1.775
Mollendo (17°S)	Male	1.4
Coquimbo (30°S)	Male	0.366667
Coquimbo (30°S)	Male	0.666667
Coquimbo (30°S)	Male	0.366667
Coquimbo (30°S)	Male	0.6
Coquimbo (30°S)	Male	0.566667
Coquimbo (30°S)	Male	0.466667
Coquimbo (30°S)	Male	0.533333
Coquimbo (30°S)	Male	0.366667
Coquimbo (30°S)	Male	0.466667
Coquimbo (30°S)	Male	0.4
Coquimbo (30°S)	Male	0.5
Coquimbo (30°S)	Male	0.533333
Coquimbo (30°S)	Ovigerous Female	1
Coquimbo (30°S)	Ovigerous Female	0.966667
Coquimbo (30°S)	Ovigerous Female	0.866667
Coquimbo (30°S)	Ovigerous Female	1.5
Coquimbo (30°S)	Ovigerous Female	0.866667
Coquimbo (30°S)	Ovigerous Female	0.766667
Coquimbo (30°S)	Ovigerous Female	0.7
Coquimbo (30°S)	Ovigerous Female	1.1
Coquimbo (30°S)	Ovigerous Female	0.566667
Concepción (36°S)	Ovigerous Female	1.33333
Concepción (36°S)	Ovigerous Female	1.2
Concepción (36°S)	Ovigerous Female	1.26667
Concepción (36°S)	Ovigerous Female	1.36667
Concepción (36°S)	Ovigerous Female	1.4
Concepción (36°S)	Ovigerous Female	1.43333
Concepción (36°S)	Ovigerous Female	1.26667
Concepción (36°S)	Ovigerous Female	1.36667
Concepción (36°S)	Ovigerous Female	1.4
Concepción (36°S)	Ovigerous Female	1.3
Concepción (36°S)	Ovigerous Female	1.06667
Concepción (36°S)	Ovigerous Female	1.2
Concepción (36°S)	Male	1.33333
Concepción (36°S)	Male	0.766667
Concepción (36°S)	Male	0.533333
Concepción (36°S)	Male	0.433333
Concepción (36°S)	Male	0.6
Concepción (36°S)	Male	0.7
Concepción (36°S)	Male	1.06667
Concepción (36°S)	Male	1.1
Concepción (36°S)	Male	1.03333
Concepción (36°S)	Male	0.766667
Concepción (36°S)	Male	1
Concepción (36°S)	Male	0.8

## Sheet: Raw data table 3,4,5_FA weight
mg FA *g DW	C11:0	C12:0	C13:0	C14:0	C14:1	C15:0	C16:0	C16:1	C17:0	C17:1	C18:0	C18:1n9	C18:2n6t	C18:2n6c	C18:3n6	C18:3n3	C20:0	C20:1	C20:2	C20:3n6	C20:3n3	C20:4n6/C	C20:5n3	C22:0	C22:1n9	C23:0	C22:6n3	C24:0	C24:1	Locality	Sex	Morphotype
Q1	0	0	0	1.935	0	0.245	8.695	2.485	0.58	1.6575	1.4225	3.745	0	0.26	0	0	0.2975	0	0		0		0.8025	0	0	0	0	0	0	Chimbote (09°S)	Ovigerous female	Pelagic
Q2	0	0	0	3.68	0	0.3325	16.1	4.4125	0.2525	2.915	2.335	7.97	0	0	0	0	0	0.73	0		0		0	0	0	0	0	0	0	Chimbote (09°S)	Ovigerous female	Pelagic
Q3	0	0	0	2.8875	0	0.3125	14.1625	5.88	0.275	2.045	2.03	8.1775	0	0.33	0	0	0	0.5575	0		0		0.6425	0	0	0	0	0	0	Chimbote (09°S)	Ovigerous female	Pelagic
Q4	0	0	0	0.9775	0	0	4.585	1.8525	0	0.6375	0.975	2.3275	0	0	0	0	0	0	0		0		0	0	0	0	0	0	0	Chimbote (09°S)	Ovigerous female	Pelagic
Q5	0	0	0	2.3275	0	0.2975	10.43	4.0775	0.2675	1.8075	1.9475	5.97	0	0.305	0	0	0	0.4875	0		0		0.5525	0	0	0	0	0	0	Chimbote (09°S)	Ovigerous female	Pelagic
Q6	0	0	0	1.1025	0	0	5.78	1.7375	0	0.95	1.035	2.4925	0	0	0	0	0	0	0		0		0	0	0	0	0	0	0	Chimbote (09°S)	Ovigerous female	Pelagic
Q7	0	0	0	1.1225	0	0	5.535	1.56	0	0.915	0.955	2.0925	0	0	0	0	0	0.445	0		0		0	0	0	0	0	0	0	Chimbote (09°S)	Ovigerous female	Pelagic
Q8	0	0	0	0.7075	0	0	3.7075	0.89	0	0.5575	0.8	2.015	0	0	0	0	0	0	0		0		0	0	0	0	0	0	0	Chimbote (09°S)	Ovigerous female	Pelagic
Q9	0	0	0	0.4625	0	0	2.87	0.66	0	0.305	0.8275	1.5725	0	0	0	0	0	0	0		0		0	0	0	0	0	0	0	Chimbote (09°S)	Ovigerous female	Pelagic
Q10	0	0	0	1.4325	0	0	6.595	3.0225	0	0.935	1.1025	3.57	0	0.5275	0.23	0	0	0	0		0		0.41	0	0	0	0	0	0	Chimbote (09°S)	Ovigerous female	Pelagic
Q11	0	0	0	0.755	0	0	3.7925	0.82	0	0.52	0.7975	2.25	0	0	0	0	0	0	0		0		0	0	0	0	0	0	0	Chimbote (09°S)	Ovigerous female	Pelagic
Q12	0	0	0	0.445	0	0	2.765	0	0	0.24	1.0225	1.9575	0	0	0	0	0	0	0		0		0	0	0	0	0	0	0	Chimbote (09°S)	Ovigerous female	Pelagic
Q13	0	0	0	0.8675	0	0	3.8925	1.7125	0.3875	1.755	1.0825	1.505	0	0	0	0	0	0	0		0		0	0	0	0	0	0	0	Chimbote (09°S)	Non-ovigerous female	Pelagic
Q14	0	0.345	0	4.9125	0	1.0825	21.4275	11.3075	0.3525	3.9125	3.095	12.755	0	0.4425	0.38	0	0.2	0.8525	0		0		0.6525	0	0	0	0	0	0	Chimbote (09°S)	Non-ovigerous female	Pelagic
Q15	0	0	0	0.8975	0	0	4.5075	1.6025	0	0.7075	1.3625	2.015	0	0	0	0	0	0	0		0		0	0	0	0	0	0	0	Chimbote (09°S)	Non-ovigerous female	Pelagic
Q16	0	0	0	1.5525	0	0	7.0975	3.1275	0	1.3925	1.49	3.79	0	0	0	0	0	0	0		0		0	0	0	0	0	0	0	Chimbote (09°S)	Non-ovigerous female	Pelagic
Q17	0	0	0	0.3225	0	0	1.795	0.5925	0	0	0.585	1.025	0	0	0	0	0	0	0		0		0	0	0	0	0	0	0	Chimbote (09°S)	Non-ovigerous female	Pelagic
Q18	0	0	0	0.285	0	0	1.675	0.6525	0	0	0.6375	1.475	0	0	0	0	0	0	0		0		0	0	0	0	0	0	0	Chimbote (09°S)	Non-ovigerous female	Pelagic
Q19	0	0	0	0.6575	0	0	3.3925	0.905	0	0.4175	0.61	1.565	0	0	0	0	0	0	0		0		0	0	0	0	0	0	0	Chimbote (09°S)	Non-ovigerous female	Pelagic
Q20	0	0	0	0.62	0	0	2.895	1.265	0	0.3975	0.7225	1.62	0	0	0	0	0	0	0		0		0	0	0	0	0	0	0	Chimbote (09°S)	Non-ovigerous female	Pelagic
Q21	0	0.39	0	3.6725	0	0.3825	19.2425	8.705	0.37	3.3	3.4875	12.505	0	0.515	0.3425	0	0	0.8475	0		0.6425		0.905	0	0	0	0	0	0	Chimbote (09°S)	Non-ovigerous female	Pelagic
Q22	0	0	0	1.8925	0	0.2575	10.1825	2.04	0.245	1.7275	1.815	3.51	0	0	0	0	0.355	0	0		0		0	0	0	0	0	0	0	Chimbote (09°S)	Non-ovigerous female	Pelagic
Q23	0	0	0	0.5075	0	0	2.65	0.755	0	0.3175	0.71	1.1975	0	0	0	0	0	0	0		0		0	0	0	0	0	0	0	Chimbote (09°S)	Non-ovigerous female	Pelagic
Q24	0	0	0	0.2525	0	0	1.67	0.515	0	0	0.5825	0.8375	0	0	0	0	0	0	0		0		0	0	0	0	0	0	0	Chimbote (09°S)	Male	Pelagic
Q25	0	0	0	0.325	0	0	1.715	0.515	0	0	0.635	1.9375	0	0	0	0	0	0	0		0		0	0	0	0	0	0	0	Chimbote (09°S)	Male	Pelagic
Q26	0	0	0	1.3175	0	0.615	6.005	2.0075	0	0.985	1.2925	2.3925	0	0	0	0	0	0	0		0		0	0	0	0	0	0	0	Chimbote (09°S)	Male	Pelagic
Q27	0	0	0	0.44	0	0	2.68	1.935	0	0.3075	0.9075	1.2825	0	0	0	0	0	0	0		0		0	0	0	0	0	0	0	Chimbote (09°S)	Male	Pelagic
Q28	0	0	0	0.665	0	0	3.1175	0.835	0	0.4325	0.89	1.135	0	0	0	0	0	0	0		0		0	0	0	0	0	0	0	Chimbote (09°S)	Male	Pelagic
Q29	0	0	0	0.7825	0	0	3.9825	1.98	0	0.585	0.885	2.065	0	0	0	0	0	0	0		0		0	0	0	0	0	0	0	Chimbote (09°S)	Male	Pelagic
Q30	0	0	0	0.5725	0	0	1.4625	0	0	0	0.5575	0.615	0	0	0	0	0	0	0		0		0	0	0	0	0	0	0	Chimbote (09°S)	Male	Pelagic
Q31	0	0	0	0.565	0	0	1.395	0.4525	0	0	0.5125	0.8375	0	0	0	0	0	0	0		0		0	0	0	0	0	0	0	Chimbote (09°S)	Male	Pelagic
Q32	0	0	0	0.46	0	0	1.6275	0.43	0	0	0.59	0.8	0	0	0	0	0	0	0		0		0	0	0	0	0	0	0	Chimbote (09°S)	Male	Pelagic
Q33	0	0	0	0.285	0	0	1.6425	0.78	0	0	0.645	1.5	0	0	0	0	0	0	0		0		0	0	0	0	0	0	0	Chimbote (09°S)	Male	Pelagic
Q34	0	0	0	0.305	0	0	1.68	0.31	0	0	0.555	0.6175	0	0	0	0	0	0	0		0		0	0	0	0	0	0	0	Chimbote (09°S)	Male	Pelagic
Q35	0	0	0	2.185	0	0	2.085	0.9175	0	0	1.025	1.9625	0	0	0	0	0	0	0		0		0	0	0	0	0	0	0	Chimbote (09°S)	Male	Pelagic
Q36	0	0	0	1.6525	0	0	3.9125	1.7175	0	0	0.28	1.05	0	0.41	0	0	0	0	0		0		0.46	0	0	0	0	0	0	Huarmey (10°S)	Non-ovigerous female	Pelagic
Q37	0	0.515	0	2.275	0	0.3525	12.0975	3.5275	0.395	0	2.4925	7.5575	0	0.5575	0.59	0	0	0.515	0		0		0.77	0	0	0	0	0	0	Huarmey (10°S)	Non-ovigerous female	Pelagic
Q38	0	0	0	0.405	0	0	0.8225	0.2175	0	0	0.4225	0.555	0	0	0	0	0	0	0		0		0	0	0	0	0	0	0	Huarmey (10°S)	Non-ovigerous female	Pelagic
Q39	0	0	0	0.53	0	0	1.1475	0.305	0	0	0.44	0.63	0	0	0	0	0	0	0		0		0	0	0	0	0	0	0	Huarmey (10°S)	Non-ovigerous female	Pelagic
Q40	0	0	0	0.4875	0	0.2675	3.475	1.0275	0.3475	0	1.125	2.71	0	0	0	0	0	0	0		0		0	0	0	0	0	0	0	Huarmey (10°S)	Non-ovigerous female	Pelagic
Q41	0	0	0	0.7725	0	0.4575	4.465	0.5025	0.5675	0.7	1.66	1.505	0	0	0	0	0	0	0		0		0	0	0	0	0	0	0	Huarmey (10°S)	Non-ovigerous female	Pelagic
Q42	0	0.5375	0.2675	2.2775	0	0.3175	11.225	5.6825	0.3475	2.075	2.415	9.2875	0	0.535	0.3175	0	0	0.64	0		0		2.13	0.7425	0	1.635	0	0	0	Huarmey (10°S)	Non-ovigerous female	Pelagic
Q43	0	0	0	0.3625	0	0	0.6225	0	0	0	0.56	0	0	0	0	0	0	0	0		0		0	0	0	0	0	0	0	Huarmey (10°S)	Non-ovigerous female	Pelagic
Q44	0	0.4025	0	0.9125	0	0.45	7.5775	1.565	0.305	0.54	2.325	4.04	0	0.785	0	0	0	0.8075	0		0		0.5925	0	0	0	0.36	0	0	Huarmey (10°S)	Non-ovigerous female	Pelagic
Q45	0	0.3675	0	1.6875	0	0.25	9.07	3.56	0.3	1.25	1.9975	5.5475	0	0.3325	0.4875	1.54	0.2425	0	0		0.8525		1.255	0	0	0	0.58	0	0	Huarmey (10°S)	Ovigerous female	Pelagic
Q46	0	0.3425	0	0.5675	0	0	3.865	1.5825	0	0.29	1.2925	2.9225	0	0.5225	0	0	0	0	0		0		0.41	0	0	0	0	0	0	Huarmey (10°S)	Ovigerous female	Pelagic
Q47	0	0	0	0.785	0	0.525	6.595	1.3875	0.2625	0.3875	2.265	3.8075	0	0	0	0	0	0	0		0		0.7375	0	0	0	0	0	0	Huarmey (10°S)	Ovigerous female	Pelagic
Q48	0	0	0	0.9725	0	0	6.005	1.5075	0.2425	0.6925	1.5525	4.1275	0	0	0	0	0	0.56	0		0		0.9625	0	0.9275	0	0	0	0	Huarmey (10°S)	Ovigerous female	Pelagic
Q49	0	0.335	0	0.78	0	0	5.7525	1.6325	0.235	0.4725	1.925	4.505	0	0.66	0	0	0	0.9175	0		0		0.4975	0	0.6325	0	0.815	0	0	Huarmey (10°S)	Ovigerous female	Pelagic
Q50	0	0	0	0.515	0	0.2575	3.9	0.5575	0.46	0	1.365	2.1375	0	0	0	0	0	0	0		0		0	0	0	0	0	0	0	Huarmey (10°S)	Ovigerous female	Pelagic
Q51	0	0	0	1.385	0	0.23	8.3975	1.8225	0.26	0.825	1.835	3.8325	0.305	0.825	0	0	0	0.5225	0		0		0.4725	0	0	0	0.7025	0	0	Huarmey (10°S)	Ovigerous female	Pelagic
Q52	0	0	0	0.6075	0	0.435	4.2675	1.275	0.2275	0.2775	1.3075	3.34	0	0	0	0	0	0	0		0		0.735	0	0	0	0	0	0	Huarmey (10°S)	Ovigerous female	Pelagic
Q53	0	0	0	0.6075	0	0.385	4.1375	0.5	0.555	0.3625	1.1825	1.985	0	0	0	0	0	0	0		0		0	0	0	0	0	0	0	Huarmey (10°S)	Male	Pelagic
Q54	0	0	0	0.425	0	0.31	3.41	0.5825	0.67	0	1.2275	1.7725	0	0	0	0	0	0	0		0		0	0	0	0	0	0	0	Huarmey (10°S)	Male	Pelagic
Q55	0	0	0	0.2825	0	0	2.0525	0.5175	0.4875	0	0.755	1.235	0	0	0	0	0	0	0		0		0	0	0	0	0	0	0	Huarmey (10°S)	Male	Pelagic
Q56	0	0	0	0.3725	0	0.3925	3.235	0.6675	0	0	1.0875	2.0075	0	0	0	0	0	0	0		0		0	0	0	0	0	0	0	Huarmey (10°S)	Male	Pelagic
Q57	0	0	0	1.02	0	0.3925	6.5825	1.7425	0.29	0.8	1.7375	3.5525	0	0.4125	0	0	0	0	0		0		0.4325	0	0	0	0.655	0	0	Huarmey (10°S)	Male	Pelagic
Q58	0	0	0	0.8	0	0.42	4.805	0.855	0	0.5	1.3575	2.6475	0	0	0	0	0	0	0		0		0.74	0	0	0	0	0	0	Huarmey (10°S)	Male	Pelagic
Q59	0	0	0	0.54	0	0.4125	4.215	0.595	0	0.25	1.58	1.3225	0	0	0	0	0	0	0		0		0	0	0	0	0	0	0	Huarmey (10°S)	Male	Pelagic
Q60	0	0.465	0	1.045	0	0	6.4325	1.485	0.24	0.8025	1.695	3.0275	0	0.3925	0	0	0	0.62	0		0		0.57	0	0	0	1.1	0	0	Huarmey (10°S)	Male	Pelagic
Q61	0	0	0	0.925	0	0.5775	6.07	1.9725	0.275	0.6	1.6175	4.0725	0	0	0	0	0	0.465	0		0		0.7175	0	0.4275	0	0.3825	0	0	Huarmey (10°S)	Male	Pelagic
Q62	0	0	0	1.1275	0	0.45	5.8975	0.505	0	0.6625	1.5925	1.4825	0	0	0	0	0	0	0		0		0	0	0	0	0	0	0	Huacho (11°S)	Non-ovigerous female	Pelagic
Q63	0	0	0	0.4775	0	0.2475	4.1575	0.7675	0.4775	0.2875	1.4575	1.44	0	0	0	0	0	0	0		0		0	0	0	0	0	0	0	Huacho (11°S)	Non-ovigerous female	Pelagic
Q64	0	0	0	1.09	0	0.475	6.3575	1.1775	0	0.845	1.4725	1.92	0	0	0	0	0	0	0		0		0	0	0	0	0	0	0	Huacho (11°S)	Non-ovigerous female	Pelagic
Q65	0	0	0	0.815	0	0	4.585	0.51	0.475	0.4625	1.4625	1.6875	0	0	0	0	0	0	0		0		0	0	0	0	0	0	0	Huacho (11°S)	Non-ovigerous female	Pelagic
Q66	0	0	0	0.4625	0	0	3.315	0.3675	0	0.28	1.0725	1.29	0	0	0	0	0	0	0		0		0	0	0	0	0	0	0	Huacho (11°S)	Non-ovigerous female	Pelagic
Q67	0	0.42	0	1.965	0	0.245	9.0925	0.95	0.255	1.31	2.135	2.33	0	0	0	0	0.3825	0	0		0		0	0	0	0	0	0	0	Huacho (11°S)	Non-ovigerous female	Pelagic
Q68	0	0.385	0	0.86	0	0.55	5.625	1.79	0	0.595	1.84	2.4175	0	0	0	0	0	0	0		0		0.605	0	0	0	0	0	0	Huacho (11°S)	Ovigerous female	Pelagic
Q69	0	0.405	0	5.2825	0.35	0.5575	23.3625	6.4275	0.395	4.06	3.5225	11.0825	0	0.405	0	0	0.2275	1	0		0		0.4025	0	0	0	0	0	0.7425	Huacho (11°S)	Ovigerous female	Pelagic
Q70 (revisar)	0	0	0	0.7925	0	0.36	4.26	0.3975	0.3075	0.62	1.2325	1.13	0	0	0	0	0	0	0		0		0	0	0	0	0	0	0	Huacho (11°S)	Ovigerous female	Pelagic
Q71	0	0	0	0.31	0	0.2625	2.4475	0	0.55	0	0.9575	0	0	0	0	0	0	0	0		0		0	0	0	0	0	0	0	Huacho (11°S)	Ovigerous female	Pelagic
Q72	0	0	0	1.115	0	0.5	6.41	1.19	0.5325	1.0425	1.52	2.57	0	0	0	0	0	0.6175	0		0		0	0	0.5975	0	0	0	0	Huacho (11°S)	Ovigerous female	Pelagic
Q73	0	0	0	0.63	0	0.3	4.325	1.0475	0.7125	0.345	1.25	1.57	0	0	0	0	0	0	0		0		0	0	0	0	0	0	0	Huacho (11°S)	Ovigerous female	Pelagic
Q74	0	0	0	1.225	0	0.5225	7.6725	1.28	0	0.885	1.775	2.1775	0	0	0	0	0	0.4675	0		0		0	0	0	0	0	0	0	Huacho (11°S)	Ovigerous female	Pelagic
Q75	0	0	0	0.38	0	0.295	2.835	0	0.3225	0.3	0.9	0	0	0	0	0	0	0	0		0		0	0	0	0	0	0	0	Huacho (11°S)	Ovigerous female	Pelagic
Q76	0	0.3825	0	0.8175	0	0.4925	7.2375	0.99	0.2625	0.4775	2.53	1.2725	0	0	0	0	0	0	0		0		0	0	0	0	0	0	0	Huacho (11°S)	Ovigerous female	Pelagic
Q77	0	0	0	0.66	0	0	3.545	0.3925	0.27	0.395	0.8875	0.7575	0	0	0	0	0	0	0		0		0	0	0	0	0	0	0	Huacho (11°S)	Ovigerous female	Pelagic
Q78	0	0	0	0.31	0	0.285	3.1875	0	0.53	0	1.08	0.925	0	0	0	0	0	0	0		0		0	0	0	0	0	0	0	Huacho (11°S)	Ovigerous female	Pelagic
Q79	0	0	0	3.0725	0	0.43	16.02	1.465	0.4225	2.325	2.995	2.83	0	0	0	0	0	0	0		0		0	0.86	0	0	0	0	0	Huacho (11°S)	Ovigerous female	Pelagic
Q80	0	0	0	1.325	0	0.4525	8.2625	0.84	0.2425	1.41	1.8025	1.75	0	0	0	0	0	0	0		0		0	0	0	0	0	0	0	Huacho (11°S)	Male	Pelagic
Q81	0	0	0	0.2575	0	0	2.6675	0	0.445	0	1.1225	0	0	0	0	0	0	0	0		0		0	0	0	0	0	0	0	Huacho (11°S)	Male	Pelagic
Q82	0	0	0	1.2375	0	0.2225	6.0425	1.005	0.255	0.9025	1.5725	2.21	0	0	0	0	0	0	0		0		0	0	0	0	0	0	0	Huacho (11°S)	Male	Pelagic
Q83	0	0	0	0.2825	0	0	2.3175	0.335	1.1	1.5825	0	0	0	0	0	0	0	0	0		0		0	0	0	0	0	0	0	Huacho (11°S)	Male	Pelagic
Q84	0	0	0	0.4775	0	0.2925	3.955	0.6225	0.4975	0.2975	1.12	2.2375	0	0	0	0	0	0	0		0		0	0	0	0	0	0	0	Huacho (11°S)	Male	Pelagic
Q85	0	0.3225	0	1.4675	0	0.2425	9.8125	1.2225	0.2975	1.0175	2.12	2.805	0	0	0	0	0	0.4575	0		0		0	0	0.615	0	0	0	0	Huacho (11°S)	Male	Pelagic
Q86	0	0	0	0.305	0	0.28	2.9575	0	0.5825	0	1.0525	1.245	0	0	0	0	0	0	0		0		0	0	0	0	0	0	0	Huacho (11°S)	Male	Pelagic
Q87	0	0	0	0.555	0	0.285	4.18	0	0	0.38	1.2525	1.5325	0	0	0	0	0	0	0		0		0	0	0	0	0	0	0	Huacho (11°S)	Male	Pelagic
Q88	0	0	0	0.705	0	0.35	4.415	0.8675	0	0.42	1.215	2.095	0	0	0	0	0	0	0		0		0	0	0	0	0	0	0	Huacho (11°S)	Male	Pelagic
Q89	0	0	0	0.39	0	0.2725	2.9775	1.11	0.4275	0	1.045	1.78	0	0	0	0	0	0	0		0		0	0	0	0	0	0	0	Huacho (11°S)	Male	Pelagic
Q90	0	0	0	0.5625	0	0.275	3.4875	1.2625	0.3525	0.325	0.985	2.0275	0	0	0	0	0	0	0		0		0	0	0	0	0	0	0	Huacho (11°S)	Male	Pelagic
Q91	0	0	0	0.675	0	0.34	5.1775	0.7025	0.235	0.3625	1.655	1.1875	0	0	0	0	0	0	0		0		0	0	0	0	0	0	0	Huacho (11°S)	Male	Pelagic
Q92	0	0	0	0.325	0	0	1.1925	0.4425	0	0.2575	0.3825	1.1125	0	0	0	0	0	0	0		0		0	0	0	0	0	0	0	Lima (12°S)	Male	Pelagic
Q93	0	0	0	0.485	0	0	1.86	0.98	0	0.2525	0.5725	1.57	0	0	0	0	0	0	0		0		0	0	0	0	0	0	0	Lima (12°S)	Male	Pelagic
Q94	0	0	0	0.455	0	0	0.7475	0	0	0	0.805	0	0	0	0	0	0	0	0		0		0	0	0	0	0	0	0	Lima (12°S)	Male	Pelagic
Q95	0	0	0	0.3825	0	0.3075	1.3225	0.4425	0	0	0.5125	1.2275	0	0	0	0	0	0	0		0		0	0	0	0	0	0	0	Lima (12°S)	Male	Pelagic
Q96	0	0	0	0.3025	0	0	1.135	0	0	0	0.3825	1.315	0	0	0	0	0	0	0		0		0	0	0	0	0	0	0	Lima (12°S)	Male	Pelagic
Q97	0	0	0	1.115	0	0	2.0175	0.725	0.6325	0	0.785	2.06	0	1.22	0	0.815	0	1.325	0		2.1225		0.4875	0	0	0	0.46	0	0	Lima (12°S)	Male	Pelagic
Q98	0.25	0.3275	0.255	2.485	0.3325	0.31	1.8775	0.75	0	0	1.205	1.3925	0	0.285	0	0	0	0	0		0		0.6625	0	0.92	0	0.5925	0	0	Lima (12°S)	Male	Pelagic
Q99	0	0.335	0	0.49	0	0.2575	1.9725	1.0225	0	0	0.805	1.395	0	0.2575	0	0	0	0.2875	0.29		0		1.0075	0	0	0	0.82	0	0	Lima (12°S)	Male	Pelagic
Q100	0	0	0	0.61	0	0.225	2.39	0.695	0	0	0.695	1.805	0	0.2675	0	0	0	0	0		0		0.4675	0	0	0	0.3925	0	0	Lima (12°S)	Male	Pelagic
Q101	0	0	0	0.2675	0.22	0	0.905	0.285	0	0	0.4375	0.625	0	0	0	0	0	0	0		0		0	0	0	0	0	0	0	Lima (12°S)	Male	Pelagic
Q102	0	0.3275	0.21	0.42	0	0.23	1.66	0.37	0.2225	0	0.755	0.73	0	0	0	0	0	0	0		0		0.3525	0	0.3075	0	0.4325	0	0	Lima (12°S)	Male	Pelagic
Q103	0	0	0	0.555	0	0.2325	2.155	0.9225	0	0	0.5225	1.395	0	0	0	0	0	0	0		0		0.3825	0	0	0	0.465	0	0	Lima (12°S)	Male	Pelagic
Q104	0	0	0	0.76	0	0.22	2.895	1.145	0.2425	0	0.74	2.1275	0	0.285	0	0	0	0	0		0		0.5325	0	0.2825	0	0.615	0	0	Lima (12°S)	Ovigerous female	Pelagic
Q105	0	0	0	0.555	0	0.2275	2.1625	0.7825	0.2475	0	0.595	1.2425	0	0.2625	0	0	0	0	0		0		0.4075	0	0	0	0.3275	0	0	Lima (12°S)	Ovigerous female	Pelagic
Q106	0	0	0.245	0.695	0	0.255	2.5975	0.755	0.29	0	0.6375	1.795	0	0	0	0	0	0	0		0		0.4575	0	0	0	0.38	0	0	Lima (12°S)	Ovigerous female	Pelagic
Q107	0	0	0	0.8525	0	0.245	3.285	1.29	0.2225	0	0.8475	2.1725	0	0.295	0	0	0	0	0		0		0.9	0	0	0	0.7575	0	0	Lima (12°S)	Ovigerous female	Pelagic
Q108	0	0	0	0.465	0	0.24	1.87	0.5375	0.2775	0	0.5875	1.305	0	0	0	0	0	0	0		0		0.445	0	0	0	0.3975	0	0	Lima (12°S)	Ovigerous female	Pelagic
Q109	0	0	0	0.5475	0	0	2.1025	0	0.2225	0	0.685	1.335	0	0	0	0	0	0	0		0		0.9225	0	0	0	0.355	0	0	Lima (12°S)	Ovigerous female	Pelagic
Q110	0	0.4125	0	0.6375	0	0.3275	2.6675	0	0.46	0	0.75	1.8175	0	0	0	0	0	0	0		0		0	0	0	0	0	0	0	Lima (12°S)	Ovigerous female	Pelagic
Q111	0	0.335	0	1.91	0	0.2875	8.1525	2.2075	0.245	0	1.7175	4.205	0	0	0	0	0	0	0		0		1.17	0	0	0	0.865	0	0	Lima (12°S)	Ovigerous female	Pelagic
Q112	0	0	0	0.4625	0	0	1.3475	0.2475	0	0	0.425	0.7375	0	0	0	0	0	0	0		0		0	0	0	0	0	0	0	Lima (12°S)	Ovigerous female	Pelagic
Q113	0	0	0	0.43	0	0.22	1.6525	0	0	0	0.545	1.365	0	0	0	0	0	0	0		0		0	0	0	0	0.71	0	0	Lima (12°S)	Ovigerous female	Pelagic
Q114	0	0	0	0.5875	0	0	1.9625	0.55	0	0	0.6	1.2175	0	0	0	0	0	0	0		0		0.3825	0	0	0	0.35	0	0	Lima (12°S)	Ovigerous female	Pelagic
Q115	0	0	0	1.635	0	0.335	6.655	1.2625	0.3125	0	1.285	2.9625	0	0	0	0	0	0	0		0		0	0	0	0	0	0	0	Lima (12°S)	Ovigerous female	Pelagic
Q116	0	0	0	0.8175	0	0.23	3.0225	0.835	0	0	0.6425	1.12	0	0	0	0	0	0	0		0		0	0	0	0	0	0	0	Lima (12°S)	Non-ovigerous female	Pelagic
Q117	0	0	0	0.4075	0	0	1.515	0	0	0	0.44	0	0	0	0	0	0	0	0		0		0	0	0	0	0	0	0	Lima (12°S)	Non-ovigerous female	Pelagic
Q118	0	0	0	1.9825	0	0.235	8.14	1.645	0.485	0	1.3275	2.985	0	0	0	0	0	0	0		0		0	0	0	0	0	0	0	Lima (12°S)	Non-ovigerous female	Pelagic
Q119	0	0	0	0.61	0	0	1.9575	0	0	0	0.66	1.29	0	0	0	0	0	0	0		0		0	0	0	0	0	0	0	Lima (12°S)	Non-ovigerous female	Pelagic
Q120	0	0	0	0.4875	0	0	1.9375	0.36	0.38	0	0.58	1.31	0	0	0	0	0	0	0		0		0	0	0	0	0	0	0	Lima (12°S)	Non-ovigerous female	Pelagic
Q121	0	0	0	0.425	0	0	1.6875	0.5025	0	0	0.5975	1.1225	0	0	0	0	0	0	0		0		0	0	0	0	0	0	0	Lima (12°S)	Non-ovigerous female	Pelagic
Q122	0	0	0	0.655	0	0.2675	2.83	0.7225	0	0	0.865	2.0925	0	0	0	0	0	0	0		0		0.575	0	0	0	0.5275	0	0	Lima (12°S)	Non-ovigerous female	Pelagic
Q123	0	0.33	0	3.555	0	0.4	16.1425	4.695	0.345	0	2.72	10.235	0	0.6725	0.5825	0	0.21	1.14	0		0		0.8125	0	0	0	0.805	0	0	Lima (12°S)	Non-ovigerous female	Pelagic
Q124	0	0	0	0.63	0	0	2.5675	0	0.335	0	0.645	1.135	0	0	0	0	0	0	0		0		0	0	0	0	0	0	0	Lima (12°S)	Non-ovigerous female	Pelagic
Q125	0	0.33	0	0.525	0	0.3225	2.5675	0.875	0	0	1.0725	1.6475	0	0	0	0	0	0	0		0		0.7125	0	0	0	0.6625	0	0	Lima (12°S)	Non-ovigerous female	Pelagic
Q127	0	0.385	0	1.2775	0	0.4275	5.425	1.675	0	0	1.02	3.9125	0	0	0	0	0	0	0		0		1.265	0	0	0	0.49	0	0	Lima (12°S)	Non-ovigerous female	Pelagic
Q128	0	0	0	2.7475	0	0.31	10.2625	1.7925	0.52	0	1.7175	3.5725	0	0	0	0	0	0	0		0		0	0	0	0	0	0	0	Lima (12°S)	Non-ovigerous female	Pelagic
Q129	0	0.3325	0	0.9475	0	0.26	4.1175	1.265	0.275	0	0.7975	2.7575	0	0	0	0	0	0	0		0		0.5425	0	0	0	0.4175	0	0	Cañete (13°S)	Non-ovigerous female	Pelagic
Q130	0	0	0	0.8675	0	0.25	3.5175	0.545	0	0	0.8025	1.23	0	0	0	0	0	0	0		0		0.6375	0	0	0	0.6925	0	0	Cañete (13°S)	Non-ovigerous female	Pelagic
Q131	0	0	0	0.895	0	0.3	3.6625	0.7275	0	0	0.8075	1.8575	0	0	0	0	0	0	0		0		0	0	0	0	0	0	0	Cañete (13°S)	Non-ovigerous female	Pelagic
Q132	0	0.36	0	2.355	0	0.275	9.6175	1.6725	0.2275	0	1.8775	3.3725	0	0	0	0	0	0	0		0		0.65	0	0	0	0.54	0	0	Cañete (13°S)	Non-ovigerous female	Pelagic
Q133	0	0.3325	0	1.1075	0	0.275	4.59	0.5875	0	0	1.0075	1.4925	0	0	0	0	0	0	0		0		0	0	0	0	0	0	0	Cañete (13°S)	Non-ovigerous female	Pelagic
Q134	0	0.3425	0	2.575	0	0.3075	11.1325	2.165	0.23	0	1.4325	4.4225	0	0	0	0	0	0	0		0		0.5175	0	0	0	0.305	0	0	Cañete (13°S)	Non-ovigerous female	Pelagic
Q135	0	0.3675	0	4.24	0	0.41	15.245	5.19	0.28	0	2.2325	8.285	0	0.3175	0	0	0	0.8625	0		0		0.91	0	0	0	0.4725	0	0	Cañete (13°S)	Non-ovigerous female	Pelagic
Q136	0	0	0	0.905	0	0.245	3.75	0.7475	0	0	0.885	1.67	0	0	0	0	0	0	0		0		0.4275	0	0	0	0.4725	0	0	Cañete (13°S)	Non-ovigerous female	Pelagic
Q137	0	0	0	1.2225	0	0.31	5.1525	0.925	0.2925	0	0.97	1.96	0	0	0	0	0	0	0		0		0.45	0	0	0	0.5275	0	0	Cañete (13°S)	Male	Pelagic
Q138	0	0	0	0.755	0	0.2525	3.52	0.5325	0.2325	0	0.9575	1.555	0	0	0	0	0	0	0		0		0.4625	0	0	0	0.47	0	0	Cañete (13°S)	Male	Pelagic
Q139	0	0	0	1.0875	0	0.2675	4.855	0.2925	0.32	0	1.035	1.0375	0	0	0	0	0	0	0		0		0	0	0	0	0	0	0	Cañete (13°S)	Male	Pelagic
MQ-140 (MQ-126)	0	0	0	0.445	0	0	1.7275	0.32	0	0	0.615	0.9325	0	0	0	0	0	0	0		0		0.6825	0	0	0	0.58	0	0	Cañete (13°S)	Male	Pelagic
Q141	0	0	0	0.8675	0	0.2525	3.785	0.4325	0.36	0	0.9225	1.3325	0	0	0	0	0	0	0		0		0	0	0	0	0	0	0	Cañete (13°S)	Male	Pelagic
Q142	0	0	0	0.2975	0	0	1.195	0	0	0	0.4575	0	0	0	0	0	0	0	0		0		0	0	0	0	0	0	0	Cañete (13°S)	Male	Pelagic
Q143	0	0	0	0.38	0	0	1.5175	0	0	0	0.44	0.625	0	0	0	0	0	0	0		0		0	0	0	0	0	0	0	Cañete (13°S)	Male	Pelagic
Q144	0	0	0	0.8525	0	0.3125	3.305	0.5275	0	0	0.7325	1.06	0	0	0	0	0	0	0		0		0	0	0	0	0	0	0	Cañete (13°S)	Male	Pelagic
Q145	0	0	0	0.315	0	0	1.2325	0	0	0	0.4125	0	0	0	0	0	0	0	0		0		0	0	0	0	0	0	0	Cañete (13°S)	Male	Pelagic
Q146	0	0.3775	0	1.7425	0	0.39	7.2425	1.5725	0.35	0	1.13	3.01	0	0	0	0	0	0	0		0		0.42	0	0	0	0.795	0	0	Cañete (13°S)	Ovigerous female	Pelagic
Q147	0	0	0	1.455	0	0.4625	6.1875	1.2075	0.36	0	1.0125	2.5125	0	0	0	0	0	0	0		0		0.8625	0	0	0	0.4275	0	0	Cañete (13°S)	Ovigerous female	Pelagic
Q148	0	0	0	1.7225	0	0.2275	7.755	2.065	0.3975	0	1.41	3.575	0	0.5725	0.4975	0	0	0	0		0		1.23	0	0	0	0.6775	0	0	Cañete (13°S)	Ovigerous female	Pelagic
Q149	0	0	0	0.9425	0	0.2875	4.06	0.4775	0.3625	0	0.855	1.4175	0	0	0	0	0	0	0		0		0	0	0	0	0.55	0	0	Cañete (13°S)	Ovigerous female	Pelagic
Q150	0	0	0	0.3025	0	0	1.22	0.385	0	0	0.4325	0.735	0	0	0	0	0	0	0		0		0.4725	0	0	0	0.5375	0	0	Cañete (13°S)	Ovigerous female	Pelagic
Q151	0	0	0	0.74	0	0.2375	2.995	0.7525	0	0	0.64	1.9025	0	0	0	0	0	0	0		0		0.63	0	0	0	0.4725	0	0	Cañete (13°S)	Ovigerous female	Pelagic
Q152	0	0	0	2.21	0	0.2625	9.2225	2.7875	0.3025	0	1.2325	4.7825	0	0	0	0	0	0.49	0		0		0.6575	0	0	0	0.535	0	0	Cañete (13°S)	Ovigerous female	Pelagic
Q153	0	0	0	0.52	0	0.24	2.19	0.35	0	0	0.605	1.04	0	0	0	0	0	0	0		0		0.5025	0	0	0	0.365	0	0	Cañete (13°S)	Ovigerous female	Pelagic
Q154	0	0.41	0	3.305	0	0.4375	15.695	3.04	0.275	0	2.4625	5.1175	0	0	0	0	0	0	0		0		0.985	0	0	0	0.5775	0.3325	0	Cañete (13°S)	Ovigerous female	Pelagic
Q155	0	0	0	0.7125	0	0.285	2.9175	0.4075	0	0	0.825	1.275	0	0	0	0	0	0	0		0		0.55	0	0	0	0	0	0	Cañete (13°S)	Ovigerous female	Pelagic
Q156	0	0	0	1.03	0	0.295	4.04	0.975	0	0	0.79	1.93	0	0	0	0	0	0	0		0		0	0	0	0	0	0	0	Cañete (13°S)	Ovigerous female	Pelagic
Q157	0	0	0	3.1925	0	0.345	14.4125	4.14	0.26	0	2.39	7.2425	0	0.285	0	0	0	0.71	0		0		0.485	0	0	0	0.4475	0	0	Cañete (13°S)	Ovigerous female	Pelagic
Q158	0	0	0	0.4375	0	0.2825	2.755	0	0.42	0	1.1125	0.965	0	0	0	0	0	0	0		0		0	0	0	0	0	0	0	Playa Lomitas (14°S)	Male	Pelagic
Q159	0	0	0	0.4225	0	0.325	2.7375	0.3075	0.225	0	1.0675	1.6125	0	0	0	0	0	0	0		0		0	0	0	0	0	0	0	Playa Lomitas (14°S)	Male	Pelagic
Q160	0	0	0	0.3725	0	0.315	2.8525	0.485	0.2975	0	1.205	1.91	0	0	0	0	0	0	0		0		0.4525	0	0	0	0.4975	0	0	Playa Lomitas (14°S)	Male	Pelagic
Q161	0	0	0	0.4475	0	0.24	3.4775	0.44	0.26	0	1.3675	1.63	0	0	0	0	0	0	0		0		0.47	0	0	0	0.4425	0	0	Playa Lomitas (14°S)	Male	Pelagic
Q162	0	0	0	0.465	0	0.2325	2.245	0.265	0.34	0	0.8175	0.6875	0	0	0	0	0	0	0		0		0	0	0	0	0	0	0	Playa Lomitas (14°S)	Male	Pelagic
Q163	0	0	0	0.4875	0	0.3025	3.915	0.43	0.26	0	1.3625	1.5725	0	0	0	0	0	0	0		0		0.585	0	0	0	0.31	0	0	Playa Lomitas (14°S)	Male	Pelagic
Q164	0	0	0	0.89	0	0.27	5.535	0.87	0.29	0	1.535	3.215	0	0	0	0	0	0	0		0		0.88	0	0	0	0.7375	0	0	Playa Lomitas (14°S)	Male	Pelagic
Q165	0	0.3475	0	0.515	0	0.3175	2.74	0.7975	0.235	0	1.1425	2.645	0	0.3975	0	0	0	0	0		0		1.2225	0	0	0	1.2425	0	0	Playa Lomitas (14°S)	Male	Pelagic
Q166	0	0	0	0.675	0	0.3775	4.47	0.42	0.32	0	2.075	2.42	0	0	0	0	0	0	0		0		0	0	0	0	0.4375	0	0	Playa Lomitas (14°S)	Male	Pelagic
Q167	0	0	0	0.6675	0	0.3125	4.51	0.4825	0.2675	0	1.5225	2.2675	0	0	0	0	0	0	0		0		0	0	0	0	0	0	0	Playa Lomitas (14°S)	Male	Pelagic
Q168	0	0	0	0.3775	0	0.23	2.87	0	0.355	0	1.185	1.4075	0	0	0	0	0	0	0		0		0	0	0	0	0	0	0	Playa Lomitas (14°S)	Male	Pelagic
Q169	0	0	0	0.5175	0	0	2.7525	0.565	0	0	0.845	1.7875	0	0	0	0	0	0	0		0		0.7575	0	0	0	0.55	0	0	Playa Lomitas (14°S)	Male	Pelagic
Q170	0	0	0	0.81	0	0.33	4.395	0.9275	0.2875	0	1.145	2.8475	0	0	0	0	0	0	0		0		0.8125	0	0	0	0.6775	0	0	Playa Lomitas (14°S)	Non-ovigerous female	Pelagic
Q171	0	0	0	0.9275	0	0.2225	5.8225	1.23	0.27	0	1.58	4.265	0	0	0	0	0	0	0		0		1.325	0	0	0	1.095	0	0	Playa Lomitas (14°S)	Non-ovigerous female	Pelagic
Q172	0	0	0	2.1025	0	0.2725	8.4175	2.2725	0.2625	0	1.75	4.8475	0	0	0	0	0	0	0		0		1.01	0	0	0	0.6075	0	0	Playa Lomitas (14°S)	Non-ovigerous female	Pelagic
Q173	0	0	0	1.29	0	0.22	5.9275	1.1625	0.275	0	1.475	2.2675	0	0	0	0	0	0	0		0		0.6375	0	0	0	0.4925	0	0	Playa Lomitas (14°S)	Non-ovigerous female	Pelagic
Q174	0	0	0	0.905	0	0.34	4.71	1.28	0.29	0	1.47	3.325	0	0	0	0	0	0	0		0		1.2675	0	0	0	0.7625	0	0	Playa Lomitas (14°S)	Non-ovigerous female	Pelagic
Q175	0	0	0	2.065	0	0.3075	10.32	2.1625	0.37	0	2.015	5.025	0	0.475	0	0	0	0	0		0		1.3875	0	0	0	1.0425	0	0	Playa Lomitas (14°S)	Non-ovigerous female	Pelagic
Q176	0	0.4075	0	1.2275	0	0.2475	6.6025	1.205	0.2925	0	1.5025	2.545	0	0	0	0	0	0	0		0		1.0625	0	0	0	0.8275	0	0	Playa Lomitas (14°S)	Non-ovigerous female	Pelagic
Q177	0	0	0	1.345	0	0.325	6.01	1.0075	0.2575	0	1.475	2.475	0	0	0	0	0	0	0		0		0.5	0	0	0	0.3475	0	0	Playa Lomitas (14°S)	Non-ovigerous female	Pelagic
Q178	0	0	0	1.0125	0	0.365	4.915	0.5625	0.2275	0	1.285	1.855	0	0	0	0	0	0	0		0		0.53	0	0	0	0	0	0	Playa Lomitas (14°S)	Non-ovigerous female	Pelagic
Q179	0	0.3375	0	1.29	0	0.25	6.6475	1.14	0.3725	0	1.96	3.725	0	0	0	0	0	0	0		0		0.925	0	0	0	0.66	0	0	Playa Lomitas (14°S)	Non-ovigerous female	Pelagic
Q180	0	0	0	0.675	0	0	3.75	0.6025	0.24	0	1.295	2.1425	0	0	0	0	0	0	0		0		0.5325	0	0	0	0.465	0	0	Playa Lomitas (14°S)	Non-ovigerous female	Pelagic
Q181	0	0	0	0.425	0	0.2525	2.7875	0.525	0.385	0	1.07	0.96	0	0	0	0	0	0	0		0		0	0	0	0	0.295	0	0	Playa Lomitas (14°S)	Non-ovigerous female	Pelagic
Q182	0	0.34	0	2.0675	0	0.3225	9.3025	1.63	0.4875	0	1.905	3.245	0	0.3675	0.3875	0	0	0	0		0		0.5525	0	0	0	0.5675	0	0	Playa Lomitas (14°S)	Non-ovigerous female	Pelagic
Q183	0	0	0	0.9525	0	0.3075	5.1775	0.545	0.29	0	1.365	1.93	0	0	0	0	0	0	0		0		0.375	0	0	0	0.57	0	0	Playa Lomitas (14°S)	Non-ovigerous female	Pelagic
Q184	0	0	0	0.485	0	0.335	2.6225	0.3425	0.505	0	0.215	0.915	0	0	0	0	0	0	0		0		0.5225	0	0	0	0.4475	0	0	Playa Lomitas (14°S)	Non-ovigerous female	Pelagic
Q185	0	0.355	0	1.03	0	0.3025	5.1975	1.2925	0.2675	0	1.545	3.22	0	0	0	0	0	0	0		0		1.1075	0	0	0	0.88	0	0	Playa Lomitas (14°S)	Non-ovigerous female	Pelagic
Q186	0	0	0	0.68	0	0.235	3.955	0.5425	0.25	0	1.3175	1.6225	0.2525	0.2525	0.255	0	0.1425	0	0		0		0.66	0	0	0	0.3975	0	0	Playa Lomitas (14°S)	Non-ovigerous female	Pelagic
Q187	0	0	0	2.0075	0	0.5175	9.6925	2.9125	0.5	0	2.24	6.175	0	0.495	0	0	0	0.6375	0		0		1.625	0	0	0	1.205	0	0	Playa Lomitas (14°S)	Non-ovigerous female	Pelagic
Q188	0	0	0	0.485	0	0.3525	3.69	0.4875	0.2225	0	1.1775	1.935	0	0	0	0	0	0	0		0		0	0	0	0	0.455	0	0	Marcona (15°S)	Male	Pelagic
Q189	0	0	0	0.3825	0	0.225	2.55	0.555	0.3825	0	0.9675	2.3275	0	0	0	0	0	0	0		0		0.6	0	0	0	0.59	0	0	Marcona (15°S)	Male	Pelagic
Q190	0	0.3975	0	0.6225	0	0.31	4.4325	1.04	0.3775	0	1.585	2.795	0	0	0	0	0	0	0		0		0.8225	0	0	0	0.8775	0	0	Marcona (15°S)	Male	Pelagic
Q191	0	0	0	0.6825	0	0.335	4.0075	0.73	0.535	0	1.0725	2.7725	0	0	0	0	0	0	0		0		0.7625	0	0	0	0.69	0	0	Marcona (15°S)	Male	Pelagic
Q192	0	0	0	0.5425	0	0.335	3.6325	1.2225	0.2475	0	1.25	3.4225	0	0.3275	0	0	0	0	0		0		1.64	0	0	0	1.68	0	0	Marcona (15°S)	Male	Pelagic
Q193	0	0.3825	0	1.905	0	0.5225	3.5975	0.6775	0.375	0	1.655	3.015	0	0	0	0	0	0	0		0		0.95	0	0	0	0.685	0	0	Marcona (15°S)	Male	Pelagic
Q194	0	0.335	0	0.8125	0	0.39	5.515	1.085	0.2675	0	1.7975	3.2425	0	0	0	0	0	0	0		0		0.865	0	0	0	0.7475	0	0	Marcona (15°S)	Male	Pelagic
Q195	0	0	0	1.295	0	0.3225	6.7175	0.4825	0.245	0	1.3925	2.105	0	0	0	0	0	0	0		0		0	0	0	0	0	0	0	Marcona (15°S)	Male	Pelagic
Q196	0	0.345	0	1.1725	0	0.4	7.215	1.3275	0.4875	0	1.6075	4.07	0	0	0	0	0	0	0		0		1.02	0	0	0	0.6925	0	0	Marcona (15°S)	Non-ovigerous female	Pelagic
Q197	0	0.3325	0	2.575	0	0.455	13.8325	2.595	0.3825	0	2.735	6.07	0	0	0	0	0	0	0		0		0.81	0	0	0	0.56	0	0	Marcona (15°S)	Non-ovigerous female	Pelagic
Q198	0	0.3425	0	3.3325	0	0.545	14.3025	3.25	0.3375	0	2.2825	6.9625	0	0.5175	0	0	0	0	0		0		1.675	0	0	0	1.1775	0	0	Marcona (15°S)	Non-ovigerous female	Pelagic
Q199	0	0	0	1.1875	0	0.2225	6.76	1.1225	0.4125	0	1.6425	3.175	0	0	0	0	0	0	0		0		0.6525	0	0	0	0.485	0	0	Marcona (15°S)	Non-ovigerous female	Pelagic
Q200	0	0.3625	0	1.8125	0	0.26	9.17	1.565	0.3025	0	1.9725	5.12	0	0	0	0	0	0	0		0		0.6925	0	0	0	0.5625	0	0	Marcona (15°S)	Non-ovigerous female	Pelagic
Q201	0	0.3275	0	1.365	0	0.23	7.48	1.2975	0.455	0	1.545	3.4225	0	0	0	0	0	0	0		0		0.5625	0	0	0	0.59	0	0	Marcona (15°S)	Non-ovigerous female	Pelagic
Q202	0	0	0.2125	1.1625	0	0.37	5.925	0.9275	0.3875	0	1.4625	2.8175	0	0	0	0	0	0	0		0		0.68	0	0	0	0.6	0	0	Marcona (15°S)	Non-ovigerous female	Pelagic
Q203	0	0.37	0	2.32	0	0.3475	11.51	2.2475	0.3125	0	2.0125	6.595	0	0	0	0	0	0	0		0		0.7975	0	0	0	0.735	0	0	Marcona (15°S)	Non-ovigerous female	Pelagic
Q204	0	0	0	1.5125	0	0.46	7.0825	1.455	0.405	0	1.615	5.02	0	0	0	0	0	0	0		0		1.2	0	0	0	1.025	0	0	Marcona (15°S)	Ovigerous female	Pelagic
Q205	0	0	0	3.7825	0	0.435	17.34	4.4575	0.455	0	3.1875	10.2675	0	0.565	0	0	0.325	0	0		0		2.1325	0	0	0	1.82	0	0	Marcona (15°S)	Ovigerous female	Pelagic
Q206	0	0	0	0.485	0	0.365	2.95	0.3525	0.4975	0	1.02	0	0	0	0	0	0	0	0		0		0	0	0	0	0	0	0	Marcona (15°S)	Ovigerous female	Pelagic
Q207	0	0.4025	0	2.6925	0	0.2625	11.6075	1.5675	0.2975	0	1.96	5.9575	0	0	0	0	0	0	0		0		0.745	0	0	0	0.6125	0	0	Marcona (15°S)	Ovigerous female	Pelagic
Q208	0	0	0	2.005	0	0.3575	11.1175	2.525	0.4625	0	2.0675	6.435	0	0	0	0	0	0	0		0		1.3825	0	0	0	0.91	0	0	Marcona (15°S)	Ovigerous female	Pelagic
Q209	0	0.41	0	3.355	0	0.345	16.705	2.9525	0.5225	0	2.6625	6.565	0	0	0	0	0	0	0		0		0.78	0	0	0	0.675	0	0	Marcona (15°S)	Ovigerous female	Pelagic
Q210	0	0.3225	0	1.945	0	0.3475	10.87	1.5425	0.49	0	2.1425	4.2	0	0	0	0	0	0	0		0		0.61	0	0	0	0.5825	0	0	Marcona (15°S)	Ovigerous female	Pelagic
Q211	0	0	0	0.85	0	0.3025	5.3425	0.3975	0.4125	0	1.3775	1.41	0	0	0	0	0	0	0		0		0	0	0	0	0	0	0	Marcona (15°S)	Ovigerous female	Pelagic
Q212	0	0	0	2.295	0	0.405	12.5425	2.4625	0.51	0	2.31	7.27	0	0	0	0	0	0.71	0		0		0.77	0	0	0	0.8725	0	0	Marcona (15°S)	Ovigerous female	Pelagic
Q213	0	0	0	1.8275	0	0.325	10.5375	1.5725	0.47	0	1.805	5.1225	0	0	0	0	0	0	0		0		0.8325	0	0	0	0.675	0	0	Marcona (15°S)	Ovigerous female	Pelagic
Q214	0	0	0	0.735	0	0.33	3.3575	0.3175	0.54	0	1.0175	1.2425	0	0	0	0	0	0	0		0		0	0	0	0	0	0	0	Chala (16°S)	Male	Pelagic
Q215(REVISAR)	0	0	0	0.67	0	0.3325	3.595	0	0.4925	0	1.1775	0	0	0	0	0	0	0	0		0		0	0	0	0	0	0	0	Chala (16°S)	Male	Pelagic
Q217A	0	0	0	0.6675	0	0.265	4.255	0.4475	0.4025	0	1.26	1.715	0	0	0	0	0	0	0		0		0	0	0	0	0	0	0	Chala (16°S)	Male	Pelagic
Q217b	0	0	0	0.785	0	0.3625	4.97	1.13	0.44	0	1.385	2.8125	0	0	0	0	0	0	0		0		0	0	0	0	0	0	0	Chala (16°S)	Male	Pelagic
Q218	0	0	0	0.55	0	0.2325	2.9275	0.4475	0.34	0	1.04	1.3475	0	0	0	0	0	0	0		0		0	0	0	0	0.4475	0	0	Chala (16°S)	Male	Pelagic
Q219	0	0	0	0.5125	0	0.2725	3.415	0.3275	0.2325	0	1.0575	1.275	0	0	0	0	0	0	0		0		0	0	0	0	0	0	0	Chala (16°S)	Male	Pelagic
Q220	0	0	0	0.5075	0	0.245	2.975	0.38	0.3625	0	1.01	1.1675	0	0	0	0	0	0	0		0		0	0	0	0	0	0	0	Chala (16°S)	Male	Pelagic
Q221	0	0	0	1.79	0	0.2775	10.4925	2.715	0.3575	0	2.3425	4.6525	0	0	0.3775	0	0	0	0		0		0.88	0	0	0	0.8575	0	0	Chala (16°S)	Male	Pelagic
Q222	0	0	0	0.8725	0	0.25	5.27	0.6075	0.23	0	1.2425	1.765	0	0	0	0	0	0	0		0		0	0	0	0	0.5075	0	0	Chala (16°S)	Male	Pelagic
Q223	0	0	0	0.7325	0	0.2725	4.9175	0.4625	0.2325	0	1.4275	1.6675	0	0	0	0	0	0	0		0		0	0	0	0	0.545	0	0	Chala (16°S)	Male	Pelagic
Q224	0	0.3375	0	0.6275	0	0.2525	4.4525	0.485	0.2825	0	1.3825	1.465	0	0	0	0	0	0	0		0		0	0	0	0	0.465	0	0	Chala (16°S)	Male	Pelagic
Q225	0	0	0	0.8225	0	0.3075	5.1575	0.695	0.2575	0	1.3225	1.82	0	0	0	0	0	0	0		0		0	0	0	0	0.4375	0	0	Chala (16°S)	Male	Pelagic
Q226	0	0.35	0	1.055	0	0.2675	6.6225	0.8725	0.34	0	1.88	3.0875	0	0	0	0	0	0	0		0		0.455	0	0	0	0.4175	0	0	Chala (16°S)	Non-ovigerous female	Pelagic
Q227	0	0	0	0.8075	0	0.265	5.2725	0.7225	0.335	0	1.39	2.1825	0	0	0	0	0	0	0		0		0	0	0	0	0	0	0	Chala (16°S)	Non-ovigerous female	Pelagic
Q228	0	0	0	0.575	0	0.2725	3.5125	0.405	0.3325	0	1.11	1.4925	0	0	0	0	0	0	0		0		0	0	0	0	0	0	0	Chala (16°S)	Non-ovigerous female	Pelagic
Q229	0	0	0	1.485	0	0.3025	7.605	0.88	0.3375	0	1.7275	3.0925	0	0	0	0	0	0	0		0		0	0	0	0	0	0	0	Chala (16°S)	Non-ovigerous female	Pelagic
Q230	0	0	0	1.765	0	0.375	9.9425	1.5375	0.305	0	1.7875	4.2025	0	0	0	0	0	0	0		0		0.6025	0	0	0	0.5375	0	0	Chala (16°S)	Non-ovigerous female	Pelagic
Q231	0	0.355	0	3.2475	0	0.445	17.0375	2.4975	0.3425	0	2.61	6.14	0	0	0	0	0	0	0		0		0	0	0	0	0.4575	0	0	Chala (16°S)	Non-ovigerous female	Pelagic
Q232	0	0.3275	0	1.95	0	0.395	9.3975	1.1075	0.465	0	1.9225	3.94	0	0	0	0	0	0	0		0		0	0	0	0	0	0	0	Chala (16°S)	Non-ovigerous female	Pelagic
Q233	0	0.4375	0	2.475	0	0.2775	9.8775	3.0825	0.6875	0	1.8725	5.8675	0.6075	0	0	0	0	0	0		0		1.74	0	0	0	1.3075	0	0	Chala (16°S)	Non-ovigerous female	Pelagic
Q234	0	0.4275	0	2.535	0	0.7175	12.835	4.045	0.69	0	2.635	8.59	0	0.8475	0	0	0	1.0875	0		0		1.865	0	0	0	1.4025	0	0	Chala (16°S)	Non-ovigerous female	Pelagic
Q235	0	0.4325	0	1.6625	0	0.7425	9.68	1.925	0.445	0	2.005	4.675	0	0	0	0	0	0	0		0		1.785	0	0	0	1.3625	0	0	Chala (16°S)	Non-ovigerous female	Pelagic
Q236	0	0.55	0	1.525	0	0.6075	8.69	2.45	0.7375	0	1.7975	4.975	0.5925	0	0	0	0	0	0		0		1.1325	0	0	0	0.725	0	0	Chala (16°S)	Non-ovigerous female	Pelagic
Q237	0	0	0	1.1175	0	0.535	6.1075	1.6575	0	0	1.205	3.15	0	0	0	0	0	0	0		0		1.3175	0	0	0	1.6	0	0	Chala (16°S)	Non-ovigerous female	Pelagic
Q238	0	0	0	0.71	0	0.5025	3.02	1.09	0	0	1.075	2.39	0	0	0	0	0	0	0		0		1.405	0	0	0	0.845	0	0	Chala (16°S)	Ovigerous female	Pelagic
Q239	0	0.505	0	0.8375	0	0.5375	5.1825	1.7125	0.4275	0	1.5325	3.9225	0	0	0	0	0	0	0		0		0.9325	0	0	0	0.535	0	0	Chala (16°S)	Ovigerous female	Pelagic
Q240	0	0.54	0	1.73	0	0.49	7.4175	2.775	0.27	0	1.5925	5.83	0	0.8875	0	0	0	0.6675	0		0		1.5475	0	0	0	1.66	0	0	Chala (16°S)	Ovigerous female	Pelagic
Q241	0	0.3725	0	0.7125	0	0	4.0675	1.965	0.2575	0	1.27	3.83	0	0.71	0	0	0	0	0		0		1.7025	0	0	0	2.2175	0	0	Chala (16°S)	Ovigerous female	Pelagic
Q242	0	0	0	1.4075	0	0.4675	8.9875	2.2575	0.265	0	1.6775	5.17	0	0	0	0	0	0	0		0		1.2325	0	0	0	1.135	0	0	Chala (16°S)	Ovigerous female	Pelagic
Q243	0	0.38	0	0.8075	0	0.385	5.5	1.6225	0.4125	0	1.6725	3.6125	0	0	0	0	0	0	0		0		1.0925	0	0	0	0.99	0	0	Chala (16°S)	Ovigerous female	Pelagic
Q244	0	0	0	2.135	0	0.5375	11.21	1.8875	0.51	0	2.1475	4.6925	0	0	0	0	0	0	0		0		0.855	0	0	0	1.04	0	0	Chala (16°S)	Ovigerous female	Pelagic
Q245	0	0	0	1.0125	0	0.395	5.2275	0.3775	0.455	0	1.16	0	0	0	0	0	0	0	0		0		0	0	0	0	0	0	0	Chala (16°S)	Ovigerous female	Pelagic
Q246	0	0	0	0.9625	0	0.475	5.3175	1.665	0.555	0	1.305	3.3475	0	0	0	0	0	0	0		0		1.1425	0	0	0	1.5875	0	0	Chala (16°S)	Ovigerous female	Pelagic
Q247	0	0	0	1.23	0	0.3575	6.365	1.8925	0.4575	0	1.3975	3.81	0	0	0	0	0	0	0		0		1.29	0	0	0	1.025	0	0	Chala (16°S)	Ovigerous female	Pelagic
Q248	0	0	0	1.18	0	0.36	6.305	1.4025	0.4225	0	1.4775	3.495	0	0	0	0	0	0	0		0		1.5925	0	0	0	1.625	0	0	Chala (16°S)	Ovigerous female	Pelagic
Q249	0	0.37	0	2.3825	0	0.27	11.1475	3.71	0.535	0	1.9125	6.2625	0	0.7975	0	0	0	0.7275	0		0		2.2225	0	0	0	2.34	0	0	Chala (16°S)	Ovigerous female	Pelagic
Q273	0	0	0	0.9975	0	0.3225	6.77	1.11	0.3175	0	1.7375	3.79	0	0	0	0	0	0	0		0		0	0	0	0	0	0	0	Planchada (16°34´S)	Male	Pelagic
Q274	0	0.4625	0	2.39	0	0.55	11.97	1.6025	0.3525	0	2.14	4.64	0	0	0	0	0	0	0		0		0	0	0	0	0	0	0	Planchada (16°34´S)	Male	Pelagic
Q275	0	0.41	0	1.075	0	0.3775	6.9375	0.6125	0.475	0	1.8275	2.6525	0	0	0	0	0	0	0		0		1.225	0	0	0	1.0975	0	0	Planchada (16°34´S)	Male	Pelagic
Q276	0	0	0	0.735	0	0	4.3225	0.505	0	0	1.2625	1.11	0	0	0	0	0	0	0		0		0	0	0	0	0	0	0	Planchada (16°34´S)	Male	Pelagic
Q277	0	0	0	1.4625	0	0.4425	9.57	2.3575	0.5875	0.4625	2.2775	5.9375	0.705	0	0	0	0	1.56	0		0		4.82	0	0	0.915	5.8775	0	0	Planchada (16°34´S)	Male	Pelagic
Q278	0	0.5	0	2.2825	0	0.4225	10.4175	1.395	0.3	0	1.645	3.56	0	0	0	0	0	0	0		0		0	0	0	0	0	0	0	Planchada (16°34´S)	Male	Pelagic
Q279	0	0	0	1.0975	0	0	4.1575	0.5	0	0	0.885	1.06	0	0	0	0	0	0	0		0		0	0	0	0	0	0	0	Planchada (16°34´S)	Male	Pelagic
Q280	0	0	0	0.53	0	0	3.0425	0	0	0	90.5	1.2375	0	0	0	0	0	0	0		0		0.8325	0	0	0	0.525	0	0	Planchada (16°34´S)	Male	Pelagic
Q281	0	0	0	1.775	0	0.2575	8.1725	1.095	0.365	0	1.4525	2.3775	0	0	0	0	0	0	0		0		0.7	0	0	0	0.755	0	0	Planchada (16°34´S)	Male	Pelagic
Q282	0	0	0	0.905	0	0	4.7275	0.5625	0	0	0.9675	1.965	0	0	0	0	0	0	0		0		0.8075	0	0	0	1.075	0	0	Planchada (16°34´S)	Male	Pelagic
Q283	0	0.49	0	1.6675	0	0.3125	10.325	1.055	0.46	0	2.4075	3.74	0	0	0	0	0	0	0		0		1.675	0	0	0	1.3725	0	0	Planchada (16°34´S)	Male	Pelagic
Q284	0	0	0	2.075	0	0.365	12.035	1.515	0.5225	0	2.34	5.375	0	0	0	0	0	0	0		0		1.91	0	0	0	2.045	0	0	Planchada (16°34´S)	Male	Pelagic
Q285	0	0	0	0.7925	0	0	4.125	0.465	0	0	0.9125	1.17	0	0	0	0	0	0	0		0		0	0	0	0	0	0	0	Planchada (16°34´S)	Ovigerous female	Pelagic
Q286	0	0	0	2.2925	0	0.3575	10.375	1.88	0.325	0	1.7675	4.775	0	0	0	0	0	0	0		0		2.3975	0	0	0	1.3775	0	0	Planchada (16°34´S)	Ovigerous female	Pelagic
Q287	0	0.4525	0	5.0525	0	0.6225	22.135	5.7275	0.68	0	2.685	11.55	0	0.705	0	0	0	0	0		0		1.66	0	0	0	1.1875	0	0	Planchada (16°34´S)	Ovigerous female	Pelagic
Q288	0	0	0	1.14	0	0	4.2125	0.685	0	0	0.8325	0	0	0	0	0	0	0	0		0		0	0	0	0	0.55	0	0	Planchada (16°34´S)	Ovigerous female	Pelagic
Q289	0	0	0	1.0025	0	0.3125	5.0775	1.265	0	0	0.88	2.7625	0	0	0	0	0	0	0		0		0.76	0	0	0	0.695	0	0	Planchada (16°34´S)	Ovigerous female	Pelagic
Q290	0	0.425	0	3.335	0	0.465	15.215	3.885	0.5175	0	2.32	7.2925	0	0	0	0	0	0	0		0		1.6725	0	0	0	1.5425	0	0	Planchada (16°34´S)	Ovigerous female	Pelagic
Q291	0	0	0	1.8475	0	0.4425	7.3025	2.2975	0	1.23	3.8025	0.58	0	0	0	0	0	0	0		0		1.9025	0	0	0	2.1475	0	0	Planchada (16°34´S)	Ovigerous female	Pelagic
Q292	0	0.525	0	2.0175	0	0.3	7.7975	1.56	0	0	1.21	3.5175	0	0	0	0	0	0	0		0		1.19	0	0	0	1.03	0	0	Planchada (16°34´S)	Ovigerous female	Pelagic
Q293	0	0	0	1.4725	0	0.3825	5.775	1.3425	0	0	0.9675	3.1625	0	0	0	0	0	0	0		0		1.2325	0	0	0	1.38	0	0	Planchada (16°34´S)	Ovigerous female	Pelagic
Q294	0	0.4725	0	5.175	0	0.7175	19.115	3.3525	0.5725	0	2.835	6.8775	0	0	0	0	0	0	0		0		1.335	0	0	0	0.715	0	0	Planchada (16°34´S)	Ovigerous female	Pelagic
Q295	0	0.4625	0	2.755	0	0.6325	16.12	4.625	0.4475	0	2.435	8.5775	0.61	0	0	0	0	0	0		0		4.8575	0	0	0	5.05	0	0	Planchada (16°34´S)	Ovigerous female	Pelagic
Q296	0	0	0	1.4275	0	0.255	5.4625	1.4725	0	0	1.0425	3.43	0	0	0	0	0	0	0		0		1.9875	0	0	0	2.31	0	0	Planchada (16°34´S)	Ovigerous female	Pelagic
Q297	0	0.4225	0	2.895	0	0.4875	14.275	1.5575	0.3225	0	2.3225	4.505	0	0	0	0	0	0	0		0		0.82	0	0	0	0.8925	0	0	Planchada (16°34´S)	Non-ovigerous female	Pelagic
Q298	0	0	0	0.8625	0	0	4.3075	1.105	0	0	0.89	2.45	0	0	0	0	0	0	0		0		1.57	0	0	0	2.22	0	0	Planchada (16°34´S)	Non-ovigerous female	Pelagic
Q299	0	0.4	0	2.4725	0	0.4025	14.045	4.3175	0.465	0	2.17	8.2175	0.475	0	0	0	0	0	0		0		2.0775	0	0	0	2.85	0	0	Planchada (16°34´S)	Non-ovigerous female	Pelagic
Q300	0	0.5275	0	2.4075	0	0.5625	14.45	3.1525	0.53	0	2.73	6.525	0	0	0	0	0	0	0		0		0	0	0	0	0	0	0	Planchada (16°34´S)	Non-ovigerous female	Pelagic
Q301	0	0.535	0	1.4825	0	0.2875	9.05	1.2875	0.38	0	2.295	3.6475	0	0	0	0	0	0	0		0		1.9875	0	0	0	2.58	0	0	Planchada (16°34´S)	Non-ovigerous female	Pelagic
Q302	0	0.425	0	1.8175	0	0.3675	9.935	2.105	0.565	0	2.135	5.8175	0	0	0	0	0	0	0		0		2.29	0	0	0	2.0625	0	0	Planchada (16°34´S)	Non-ovigerous female	Pelagic
Q303	0	0.4425	0	1.8025	0	0.32	11.735	3.285	0.6175	0	2.37	6.9925	0	0	0	0	0	0	0		0		0	0	0	0	0	0	0	Planchada (16°34´S)	Non-ovigerous female	Pelagic
Q250	0	0	0	1.42	0	0.3525	6.115	2.08	0.32	0	1.1125	4.18	0	0.5125	0	0	0	0	0		0		0.7675	0	0	0	0.8625	0	0	Mollendo (17°S)	Ovigerous female	Pelagic
Q251	0	0	0	0.705	0	0	3.3775	0	0	0	0.7475	0	0	0	0	0	0	0	0		0		0	0	0	0	0	0	0	Mollendo (17°S)	Ovigerous female	Pelagic
Q252	0	0	0	2.5525	0	0.5125	11.2125	3.155	0.37	0	1.4525	5.665	0	0	0	0	0	0.7275	0		0		0	0	0	0	0	0	0	Mollendo (17°S)	Ovigerous female	Pelagic
Q253	0	0	0	2.665	0	0.34	13.03	2.395	0.435	0	1.7375	5.5975	0	0	0	0	0	0	0		0		0	0	0	0	0	0	0	Mollendo (17°S)	Ovigerous female	Pelagic
Q254	0	0	0	2.2175	0	0.5025	10.0675	2.19	0.23	0	1.575	4.615	0	0	0	0	0	0.5075	0		0		0	0	0	0	0	0	0	Mollendo (17°S)	Ovigerous female	Pelagic
Q255	0	0	0	0.6875	0	0	3.01	0.7425	0	0	0.6675	1.69	0	0	0	0	0	0	0		0		0	0	0	0	0	0	0	Mollendo (17°S)	Non-ovigerous female	Pelagic
Q256	0	0	0	2.405	0	0.53	11.8575	3.6225	0.3325	0	1.7325	6.7425	0	0.235	0	0	0	0.9475	0		0		1.045	0	0	0	0.9525	0	0	Mollendo (17°S)	Non-ovigerous female	Pelagic
Q257	0	0	0	2.2475	0	0.3725	9.6825	2.7925	0.445	0	1.315	5.2725	0	0	0	0	0	0	0		0		1.3925	0	0	0	0.77	0	0	Mollendo (17°S)	Non-ovigerous female	Pelagic
Q258	0	0	0	2.0775	0	0.5525	9.3125	2.0925	0.5475	0	1.435	3.4225	0	0	0	0	0	0	0		0		0.89	0	0	0	1.11	0	0	Mollendo (17°S)	Non-ovigerous female	Pelagic
Q259	0	0	0	3.2475	0	0.3325	14.56	4.5725	0.685	0	2.0225	7.3125	0	0	0	0	0	0	0		0		1.01	0	0	0	0.82	0	0	Mollendo (17°S)	Non-ovigerous female	Pelagic
Q260	0	0	0	1.83	0	0.405	8.635	2.5375	0.235	0	1.2725	4.2125	0	0	0	0	0	0	0		0		1.02	0	0	0	0.7425	0	0	Mollendo (17°S)	Non-ovigerous female	Pelagic
Q261	0	0	0	2.275	0	0.265	10.7775	2.4175	0.4275	0	1.5725	4.9175	0	0	0	0	0	0	0		0		0.9275	0	0	0	0.68	0	0	Mollendo (17°S)	Non-ovigerous female	Pelagic
Q272	0	0.4225	0	4.175	0	0.385	17.9	3.325	0.4875	0	2.485	6.685	0	0	0	0	0	0	0		0		0.8725	0	0	0	0.7575	0	0	Mollendo (17°S)	Non-ovigerous female	Pelagic
Q262	0	0	0	2.635	0	0.4975	12.11	4.13	0.37	0	1.73	6.8275	0	0	0	0	0	0	0		0		1.3225	0	0	0	0.77	0	0	Mollendo (17°S)	Male	Pelagic
Q263	0	0	0	1.38	0	0.275	5.355	1.8325	0	0	1.07	3.535	0	0	0	0	0	0	0		0		1.2825	0	0	0	0.85	0	0	Mollendo (17°S)	Male	Pelagic
Q264	0	0	0	1.2225	0	0	5.28	2.8275	0	0	0.9425	4.09	0.3975	0	0	0	0	0	0		0		2.0175	0	0	0	1.885	0	0	Mollendo (17°S)	Male	Pelagic
Q265	0	0	0	1.0025	0	0	4.0825	1.71	0	0	0.75	2.4525	0	0	0	0	0	0	0		0		1.2375	0	0	0	0.575	0	0	Mollendo (17°S)	Male	Pelagic
Q266	0	0.54	0	3.9125	0	0.485	11.8025	3.9925	0.5325	2.1925	6.6775	0.585	0	0	0	0	0	0	0		0		4.81	0	0.6975	0	3.6625	0	0	Mollendo (17°S)	Male	Pelagic
Q267	0	0	0	1.57	0	0.3575	6.83	1.39	0	0	0.97	2.8475	0	0	0	0	0	0	0		0		0	0	0	0	0	0	0	Mollendo (17°S)	Male	Pelagic
Q268	0	0.43	0	2.185	0	0.325	8.4475	3.565	0.5	0	1.3425	5.795	0.4325	0	0	0	0	0	0		0		2.19	0	0	0	1.525	0	0	Mollendo (17°S)	Male	Pelagic
Q269	0	0	0	1.755	0	0.395	7.955	2.705	0.3325	0	1.1525	4.695	0	0	0	0	0	0	0		0		1.3275	0	0	0	0.8975	0	0	Mollendo (17°S)	Male	Pelagic
Q270	0	0.3975	0	0.9725	0	0	4.675	0.685	0	0	1.0825	1.9425	0	0	0	0	0	0	0		0		0	0	0	0	0.4825	0	0	Mollendo (17°S)	Male	Pelagic
Q271	0	0.35	0	2.4775	0	0.4525	12.6075	3.375	0.44	0	1.6825	5.9775	0.685	0	0	0	0	0	0		0		2.9925	0	0	0	2.7225	0	0	Mollendo (17°S)	Male	Pelagic
CHv_3				0.3375		0.185	2.155	0.21	0.3175		0.715	1.2									0.4925		0.8625				0.31			Coquimbo (33°S)	Male	Benthic
CHv_4				0.2875		0.1775	1.3325	0.2225	0.2275		0.4975	1.09		0.3225							0.43		1.0125				0.865			Coquimbo (33°S)	Male	Benthic
CHv_5				0.3175		0.19	2.1625		0.37		0.7425	1.73		0.235							0.51		0.9825				0.87			Coquimbo (33°S)	Male	Benthic
CHv_6				0.3575		0.22	1.7425		0.295		0.5675	0.8925									0.42		0.5925		0.31		0.565			Coquimbo (33°S)	Male	Benthic
CHv_7				0.305		0.2175	2.925	0.245	0.325		1.0575	2.4475		0.2275		0.6825					0.505		1.3725				1.075			Coquimbo (33°S)	Male	Benthic
CHv_8				0.29		0.2025	1.4375		0.255		0.5425	1.075		0.29							0.3		0.6925				0.545			Coquimbo (33°S)	Male	Benthic
CHv_9				0.6675		0.1775	1.7125		0.28		0.795	0.78					0.17						0.2825				0.2575			Coquimbo (33°S)	Male	Benthic
CHv_10				0.285		0.19	1.4275	0.2575	0.2875		0.5	0.9325		0.245							0.4125		0.54				0.475			Coquimbo (33°S)	Male	Benthic
CHv_11				0.295		0.1975	1.54	0.235	0.275		0.585	1		0.225	0.265	0.5675	0.175				0.3175		0.525				0.44			Coquimbo (33°S)	Male	Benthic
CHv_12				0.3125		0.1875	1.69	0.2125	0.3375		0.6275	1.12		0.2275	0.245	0.48	0.155				0.4025		0.6175				0.3875			Coquimbo (33°S)	Male	Benthic
CHv_13				0.295		0.185	1.6875		0.3175		0.5575	0.8			0.24	0.515	0.1675				0.3175		0.2975				0.315			Coquimbo (33°S)	Male	Benthic
CHv_14				0.285		0.2075	1.5675		0.27		0.5825	0.6025			0.255															Coquimbo (33°S)	Male	Benthic
CHv_19				0.3625		0.2075	2.14		0.2575		0.8625	0.7925																		Coquimbo (33°S)	Ovigerous female	Benthic
CHv_20				0.34		0.185	1.7525		0.3		0.62	0.8825											0.5				0.4725			Coquimbo (33°S)	Ovigerous female	Benthic
CHv_21				0.2825		0.1825	1.685		0.255		0.6275	0.74															0.3375			Coquimbo (33°S)	Ovigerous female	Benthic
CHv_22				0.3025		0.175	1.4725		0.3		0.5975	0.6775	0.3075																	Coquimbo (33°S)	Ovigerous female	Benthic
CHv_23				0.2925		0.18	1.71		0.2875		0.7275	0.475	0.255		0.275	0.5275	0.1625	0.2175		0.2725						0.365				Coquimbo (33°S)	Ovigerous female	Benthic
CHv_24				0.285		0.19	1.5575		0.28		0.6625	0.46	0.2525		0.25	0.6325	0.1775						0.31			0.2375	0.25			Coquimbo (33°S)	Ovigerous female	Benthic
CHv_25				0.325		0.2	1.64		0.28		0.585	0.4875	0.31		0.3175	0	0.155									0.2375				Coquimbo (33°S)	Ovigerous female	Benthic
CHv_26				0.3525		0.27	1.7175		0.2975		0.76	0.53	0.33		0.395	0.5075	0.1625	0.255								0.2275				Coquimbo (33°S)	Ovigerous female	Benthic
CHv_27				0.2975		0.1825	1.7675		0.25		0.65	0.6375	0.295		0.285	0	0.1625	0.2525					0.3025							Coquimbo (33°S)	Ovigerous female	Benthic
CCP_2				0.2825		0.1775	2.06	0.2675	0.295		0.8825	1.7375		0.2475		0.525	0.1525				0.29	1.3675	0.335				1.1875			Concepción (36°S)	Ovigerous female	Benthic
CCP_6				0.295		0.1775	1.5975	0.2175	0.27		0.7025	1.2825		0.2825							0.315		1.0825				0.79			Concepción (36°S)	Ovigerous female	Benthic
CCP_7				0.295		0.1875	1.7875	0.225	0.275		0.7545	1.66		0.25							0.38		1.105				0.8775			Concepción (36°S)	Ovigerous female	Benthic
CCP_8				0.305		0.18	1.425	0.22	0.2775		0.6675	0.835					0.165						0.5375				0.595			Concepción (36°S)	Ovigerous female	Benthic
CCP_9				0.3075		0.19	1.85	0.2275	0.27		0.7575	1.105			0.2575		0.16						0.42				0.2925			Concepción (36°S)	Ovigerous female	Benthic
CCP_10				0.295		0.18	1.77	0.2525	0.275		0.69	1.595		0.245							0.345		1.3725				0.9675			Concepción (36°S)	Ovigerous female	Benthic
CCP_11				0.75		0.1875	1.86		0.28		1.045	1.2075					0.1925						0.4775				0.5425			Concepción (36°S)	Ovigerous female	Benthic
CCP_12				0.3		0.1825	1.7	0.2175	0.3		0.7425	1.39									0.3825		0.7075				0.575			Concepción (36°S)	Ovigerous female	Benthic
CCP_13				0.3575		0.1875	2.4975	0.265	0.35		0.905	1.8425		0.25	0.305						0.375		0.9375				0.7075			Concepción (36°S)	Ovigerous female	Benthic
CCP_14				0.2825		0.1825	1.7675	0.265	0.305		0.7125	1.3825		0.235							0.35		1.085				0.905			Concepción (36°S)	Ovigerous female	Benthic
CCP_15				0.285		0.18	1.4375	0.215	0.28		0.6875	1.0175		0.2375	0.2825	0.4875					0.325		1.0175				0.74			Concepción (36°S)	Ovigerous female	Benthic
CCP_16				0.31		0.175	1.58	0.2325	0.24		0.685	1.13					0.165				0.2525		0.7275				0.5075			Concepción (36°S)	Ovigerous female	Benthic
CCP_17				0.2875		0.175	1.9425	0.225	0.3		1.0475	1.715		0.2725	0.25	0.52	0.15				0.46		2.5225				1.705			Concepción (36°S)	Male	Benthic
CCP_19				0.2825		0.19	1.88	0.2325	0.265		0.82	1.3275		0.2525	0.255		0.1625				0.245		0.905				0.72			Concepción (36°S)	Male	Benthic
CCP_20				0.29		0.1825	0.165	0.2375	0.305		0.7625	1.3675		0.235							0.3125		1.0075				0.6875			Concepción (36°S)	Male	Benthic
CCP_21				0.2925		0.195	1.555	0.21	0.2975		0.7275	1.1475		0.2625			0.19				0.28		0.5975				0.5025			Concepción (36°S)	Male	Benthic
CCP_22				0.335		0.185	1.4575	0.235	0.3425		0.74	1.04		0.2725							0.2925		0.98				0.8025			Concepción (36°S)	Male	Benthic
CCP_23				0.2825		0.21	1.315		0.3425		0.6925	0.92									0.2625		0.4525				0.4625			Concepción (36°S)	Male	Benthic
CCP_24				0.345		0.1875	2.335	0.2575	0.36		1.0225	1.735		0.3075							0.4075		1.49				1.1975			Concepción (36°S)	Male	Benthic
CCP_25				0.2875		0.195	1.5225	0.2425	0.3925		0.8325	1.5675		0.2825			0.1775				0.415		1.945				1.3175			Concepción (36°S)	Male	Benthic
CCP_26				0.2975		0.185	1.755	0.215	0.33		0.9	1.31		0.24							0.3		1.095				0.7775			Concepción (36°S)	Male	Benthic
CCP_27				0.2975		0.2175	1.17		0.39		0.6425	1.155		0.2625							0.305		0.5575				0.4225			Concepción (36°S)	Male	Benthic
CCP_29				0.2875		0.19	1.51	0.215	0.335		0.6975	1.36		0.28							0.4875		1.2825		0.3375		1.015			Concepción (36°S)	Male	Benthic
CCP_30				0.295		0.185	1.54	0.2475	0.2925		0.7425	1.675		0.3		0.495					0.4775		2.1675		0.305		1.835			Concepción (36°S)	Male	Benthic

## Sheet: Raw data Fig6 
locality	sex	DHA/EPA ratio
huarmey	Ovigerous female	0.462151
huarmey	Ovigerous female	1.63819
huarmey	Ovigerous female	1.48677
huarmey	Male	1.51445
huarmey	Male	1.92982
huarmey	Male	0.533101
lima	Male	0.94359
lima	Male	0.89434
lima	Male	0.813896
lima	Male	0.839572
lima	Male	1.22695
lima	Male	1.21569
lima	Ovigerous female	1.15493
lima	Ovigerous female	0.803681
lima	Ovigerous female	0.830601
lima	Ovigerous female	0.841667
lima	Ovigerous female	0.893258
lima	Ovigerous female	0.384824
lima	Ovigerous female	0.739316
lima	Ovigerous female	0.915033
lima	Non-ovigerous female	0.917391
lima	Non-ovigerous female	0.990769
lima	Non-ovigerous female	0.929825
lima	Non-ovigerous female	0.387352
cañete	Non-ovigerous female	0.769585
cañete	Non-ovigerous female	1.08627
cañete	Non-ovigerous female	0.830769
cañete	Non-ovigerous female	0.589372
cañete	Non-ovigerous female	0.519231
cañete	Non-ovigerous female	1.10526
cañete	Male	1.17222
cañete	Male	1.01622
cañete	Male	0.849817
cañete	Ovigerous female	1.89286
cañete	Ovigerous female	0.495652
cañete	Ovigerous female	0.550813
cañete	Ovigerous female	1.13757
cañete	Ovigerous female	0.75
cañete	Ovigerous female	0.813688
cañete	Ovigerous female	0.726368
cañete	Ovigerous female	0.586294
cañete	Ovigerous female	0.92268
lomitas	Male	1.09945
lomitas	Male	0.941489
lomitas	Male	0.529915
lomitas	Male	0.838068
lomitas	Male	1.01636
lomitas	Male	0.726073
lomitas	Non-ovigerous female	0.833846
lomitas	Non-ovigerous female	0.826415
lomitas	Non-ovigerous female	0.601485
lomitas	Non-ovigerous female	0.772549
lomitas	Non-ovigerous female	0.601578
lomitas	Non-ovigerous female	0.751351
lomitas	Non-ovigerous female	0.778824
lomitas	Non-ovigerous female	0.695
lomitas	Non-ovigerous female	0.713514
lomitas	Non-ovigerous female	0.873239
lomitas	Ovigerous female	1.02715
lomitas	Ovigerous female	1.52
lomitas	Ovigerous female	0.856459
lomitas	Ovigerous female	0.794582
lomitas	Ovigerous female	0.602273
lomitas	Ovigerous female	0.741538
marcona	Male	0.983333
marcona	Male	1.06687
marcona	Male	0.904918
marcona	Male	1.02439
marcona	Male	0.721053
marcona	Male	0.864162
marcona	Non-ovigerous female	0.678922
marcona	Non-ovigerous female	0.691358
marcona	Non-ovigerous female	0.702985
marcona	Non-ovigerous female	0.743295
marcona	Non-ovigerous female	0.812274
marcona	Non-ovigerous female	1.04889
marcona	Non-ovigerous female	0.882353
marcona	Non-ovigerous female	0.92163
marcona	Ovigerous female	0.854167
marcona	Ovigerous female	0.853458
marcona	Ovigerous female	0.822148
marcona	Ovigerous female	0.658228
marcona	Ovigerous female	0.865385
marcona	Ovigerous female	0.954918
marcona	Ovigerous female	1.13312
marcona	Ovigerous female	0.810811
chala	Non-ovigerous female	0.917582
chala	Non-ovigerous female	0.892116
chala	Non-ovigerous female	0.751437
chala	Non-ovigerous female	0.752011
chala	Non-ovigerous female	0.763305
chala	Non-ovigerous female	0.640177
chala	Non-ovigerous female	1.21442
chala	Ovigerous female	0.601423
chala	Ovigerous female	0.573727
chala	Ovigerous female	1.0727
chala	Ovigerous female	1.3025
chala	Ovigerous female	0.920892
chala	Ovigerous female	0.906178
chala	Ovigerous female	1.21637
chala	Ovigerous female	1.3895
chala	Ovigerous female	0.794574
chala	Ovigerous female	1.02041
chala	Ovigerous female	1.05287
planchada	Male	0.895918
planchada	Male	1.2194
planchada	Male	0.630631
planchada	Male	1.07857
planchada	Male	1.33127
planchada	Male	0.819403
planchada	Male	1.07068
planchada	Ovigerous female	0.574557
planchada	Ovigerous female	0.715361
planchada	Ovigerous female	0.914474
planchada	Ovigerous female	0.922272
planchada	Ovigerous female	1.12878
planchada	Ovigerous female	0.865546
planchada	Ovigerous female	1.11968
planchada	Ovigerous female	0.535581
planchada	Ovigerous female	1.03963
planchada	Ovigerous female	1.16226
planchada	Non-ovigerous female	1.08841
planchada	Non-ovigerous female	1.41401
planchada	Non-ovigerous female	1.37184
planchada	Non-ovigerous female	1.29811
planchada	Non-ovigerous female	0.900655
mollendo	Non-ovigerous female	0.911483
mollendo	Non-ovigerous female	0.552962
mollendo	Non-ovigerous female	1.24719
mollendo	Non-ovigerous female	0.811881
mollendo	Non-ovigerous female	0.727941
mollendo	Non-ovigerous female	0.733154
mollendo	Non-ovigerous female	0.868195
mollendo	Male	0.582231
mollendo	Male	0.662768
mollendo	Male	0.934325
mollendo	Male	0.464646
mollendo	Male	0.761435
mollendo	Male	0.696347
mollendo	Male	0.676083
mollendo	Male	0.909774
concepcion	Ovigerous female	0.729792
concepcion	Ovigerous female	0.794118
concepcion	Ovigerous female	1.10698
concepcion	Ovigerous female	0.696429
concepcion	Ovigerous female	0.704918
concepcion	Ovigerous female	1.13613
concepcion	Ovigerous female	0.812721
concepcion	Ovigerous female	0.754667
concepcion	Ovigerous female	0.834101
concepcion	Ovigerous female	0.727273
concepcion	Ovigerous female	0.697595
concepcion	Male	0.675917
concepcion	Male	0.79558
concepcion	Male	0.682382
concepcion	Male	0.841004
concepcion	Male	0.818878
concepcion	Male	1.0221
concepcion	Male	0.803691
concepcion	Male	0.677378
concepcion	Male	0.710046
concepcion	Male	0.757848
concepcion	Male	0.791423
concepcion	Male	0.846597

## Sheet: Raw data Fig 7 FA_percentage
Percentage	C11:0	C12:0	C13:0	C14:0	C14:1	C15:0	C16:0	C16:1	C17:0	C17:1	C18:0	C18:1n9	C18:2n6t	C18:2n6c	C18:3n6	C18:3n3	C20:0	C20:1	C20:2	C20:3n6	C20:3n3	C20:4n6/C	C20:5n3	C22:0	C22:1n9	C23:0	C22:6n3	C24:0	C24:1	Locality	Sex	Morphotype
Q1	0	0	0	8.74576	0	1.10734	39.2994	11.2316	2.62147	7.49153	6.42938	16.9266	0	1.17514	0	0	1.34463	0	0		0		3.62712	0	0	0	0	0	0	Chimbote (09°S)	Ovigerous female	Pelagic
Q2	0	0	0	9.50229	0	0.858563	41.5725	11.3937	0.651991	7.52695	6.02931	20.5797	0	0	0	0	0	1.88497	0		0		0	0	0	0	0	0	0	Chimbote (09°S)	Ovigerous female	Pelagic
Q3	0	0	0	7.74129	0	0.837802	37.9692	15.7641	0.737265	5.48257	5.44236	21.9236	0	0.884718	0	0	0	1.49464	0		0		1.72252	0	0	0	0	0	0	Chimbote (09°S)	Ovigerous female	Pelagic
Q4	0	0	0	8.60854	0	0	40.3787	16.3144	0	5.61427	8.58653	20.4976	0	0	0	0	0	0	0		0		0	0	0	0	0	0	0	Chimbote (09°S)	Ovigerous female	Pelagic
Q5	0	0	0	8.17527	0	1.04496	36.6351	14.3221	0.939586	6.34879	6.84053	20.9694	0	1.0713	0	0	0	1.71233	0		0		1.94064	0	0	0	0	0	0	Chimbote (09°S)	Ovigerous female	Pelagic
Q6	0	0	0	8.41764	0	0	44.1306	13.2659	0	7.25329	7.90227	19.0303	0	0	0	0	0	0	0		0		0	0	0	0	0	0	0	Chimbote (09°S)	Ovigerous female	Pelagic
Q7	0	0	0	8.89109	0	0	43.8416	12.3564	0	7.24752	7.56436	16.5743	0	0	0	0	0	3.52475	0		0		0	0	0	0	0	0	0	Chimbote (09°S)	Ovigerous female	Pelagic
Q8	0	0	0	8.15327	0	0	42.7254	10.2564	0	6.42466	9.21925	23.221	0	0	0	0	0	0	0		0		0	0	0	0	0	0	0	Chimbote (09°S)	Ovigerous female	Pelagic
Q9	0	0	0	6.90556	0	0	42.8518	9.85442	0	4.55394	12.3554	23.4789	0	0	0	0	0	0	0		0		0	0	0	0	0	0	0	Chimbote (09°S)	Ovigerous female	Pelagic
Q10	0	0	0	8.03647	0	0	36.9986	16.9565	0	5.24544	6.18513	20.0281	0	2.95933	1.29032	0	0	0	0		0		2.30014	0	0	0	0	0	0	Chimbote (09°S)	Ovigerous female	Pelagic
Q11	0	0	0	8.44992	0	0	42.4454	9.17739	0	5.81981	8.92557	25.1819	0	0	0	0	0	0	0		0		0	0	0	0	0	0	0	Chimbote (09°S)	Ovigerous female	Pelagic
Q12	0	0	0	6.92068	0	0	43.0016	0	0	3.7325	15.902	30.4432	0	0	0	0	0	0	0		0		0	0	0	0	0	0	0	Chimbote (09°S)	Ovigerous female	Pelagic
Q13	0	0	0	7.74381	0	0	34.7467	15.2868	3.45905	15.6661	9.66302	13.4345	0	0	0	0	0	0	0		0		0	0	0	0	0	0	0	Chimbote (09°S)	Non-ovigerous female	Pelagic
Q14	0	0.558999	0	7.95965	0	1.75396	34.7187	18.3214	0.571151	6.33937	5.01479	20.6667	0	0.716977	0.615709	0	0.324057	1.38129	0		0		1.05724	0	0	0	0	0	0	Chimbote (09°S)	Non-ovigerous female	Pelagic
Q15	0	0	0	8.09105	0	0	40.6356	14.4467	0	6.37818	12.2831	18.1654	0	0	0	0	0	0	0		0		0	0	0	0	0	0	0	Chimbote (09°S)	Non-ovigerous female	Pelagic
Q16	0	0	0	8.41463	0	0	38.4688	16.9512	0	7.54743	8.07588	20.542	0	0	0	0	0	0	0		0		0	0	0	0	0	0	0	Chimbote (09°S)	Non-ovigerous female	Pelagic
Q17	0	0	0	7.46528	0	0	41.5509	13.7153	0	0	13.5417	23.7269	0	0	0	0	0	0	0		0		0	0	0	0	0	0	0	Chimbote (09°S)	Non-ovigerous female	Pelagic
Q18	0	0	0	6.03175	0	0	35.4497	13.8095	0	0	13.4921	31.2169	0	0	0	0	0	0	0		0		0	0	0	0	0	0	0	Chimbote (09°S)	Non-ovigerous female	Pelagic
Q19	0	0	0	8.71149	0	0	44.9487	11.9907	0	5.53163	8.08215	20.7353	0	0	0	0	0	0	0		0		0	0	0	0	0	0	0	Chimbote (09°S)	Non-ovigerous female	Pelagic
Q20	0	0	0	8.24468	0	0	38.4973	16.8218	0	5.2859	9.60771	21.5426	0	0	0	0	0	0	0		0		0	0	0	0	0	0	0	Chimbote (09°S)	Non-ovigerous female	Pelagic
Q21	0	0.705148	0	6.64015	0	0.691588	34.7918	15.7393	0.668987	5.96664	6.30565	22.61	0	0.931158	0.619265	0	0	1.53234	0		1.16169		1.63631	0	0	0	0	0	0	Chimbote (09°S)	Non-ovigerous female	Pelagic
Q22	0	0	0	8.59251	0	1.16913	46.2316	9.2622	1.11237	7.84336	8.24064	15.9364	0	0	0	0	1.6118	0	0		0		0	0	0	0	0	0	0	Chimbote (09°S)	Non-ovigerous female	Pelagic
Q23	0	0	0	8.26884	0	0	43.1772	12.3014	0	5.17312	11.5682	19.5112	0	0	0	0	0	0	0		0		0	0	0	0	0	0	0	Chimbote (09°S)	Non-ovigerous female	Pelagic
Q24	0	0	0	6.54569	0	0	43.2923	13.3506	0	0	15.1005	21.711	0	0	0	0	0	0	0		0		0	0	0	0	0	0	0	Chimbote (09°S)	Male	Pelagic
Q25	0	0	0	6.33837	0	0	33.4471	10.0439	0	0	12.3842	37.7864	0	0	0	0	0	0	0		0		0	0	0	0	0	0	0	Chimbote (09°S)	Male	Pelagic
Q26	0	0	0	9.01471	0	4.20801	41.0879	13.7359	0	6.73965	8.84365	16.3702	0	0	0	0	0	0	0		0		0	0	0	0	0	0	0	Chimbote (09°S)	Male	Pelagic
Q27	0	0	0	5.82589	0	0	35.4849	25.6207	0	4.0715	12.0159	16.9811	0	0	0	0	0	0	0		0		0	0	0	0	0	0	0	Chimbote (09°S)	Male	Pelagic
Q28	0	0	0	9.39929	0	0	44.0636	11.8021	0	6.11307	12.5795	16.0424	0	0	0	0	0	0	0		0		0	0	0	0	0	0	0	Chimbote (09°S)	Male	Pelagic
Q29	0	0	0	7.61187	0	0	38.7403	19.2607	0	5.69066	8.60895	20.0875	0	0	0	0	0	0	0		0		0	0	0	0	0	0	0	Chimbote (09°S)	Male	Pelagic
Q30	0	0	0	17.8488	0	0	45.5963	0	0	0	17.3811	19.1738	0	0	0	0	0	0	0		0		0	0	0	0	0	0	0	Chimbote (09°S)	Male	Pelagic
Q31	0	0	0	15.0166	0	0	37.0764	12.0266	0	0	13.6213	22.2591	0	0	0	0	0	0	0		0		0	0	0	0	0	0	0	Chimbote (09°S)	Male	Pelagic
Q32	0	0	0	11.7722	0	0	41.6507	11.0045	0	0	15.0992	20.4734	0	0	0	0	0	0	0		0		0	0	0	0	0	0	0	Chimbote (09°S)	Male	Pelagic
Q33	0	0	0	5.87326	0	0	33.8485	16.0742	0	0	13.2921	30.9119	0	0	0	0	0	0	0		0		0	0	0	0	0	0	0	Chimbote (09°S)	Male	Pelagic
Q34	0	0	0	8.79596	0	0	48.4499	8.94016	0	0	16.0058	17.8082	0	0	0	0	0	0	0		0		0	0	0	0	0	0	0	Chimbote (09°S)	Male	Pelagic
Q35	0	0	0	26.7278	0	0	25.5046	11.2232	0	0	12.5382	24.0061	0	0	0	0	0	0	0		0		0	0	0	0	0	0	0	Chimbote (09°S)	Male	Pelagic
Q36	0	0	0	17.4268	0	0	41.2602	18.1123	0	0	2.95281	11.073	0	4.32375	0	0	0	0	0		0		4.85104	0	0	0	0	0	0	Huarmey (10°S)	Non-ovigerous female	Pelagic
Q37	0	1.62743	0	7.18913	0	1.11392	38.2288	11.1471	1.24822	0	7.87644	23.8821	0	1.76173	1.86443	0	0	1.62743	0		0		2.43324	0	0	0	0	0	0	Huarmey (10°S)	Non-ovigerous female	Pelagic
Q38	0	0	0	16.7183	0	0	33.9525	8.97833	0	0	17.4407	22.9102	0	0	0	0	0	0	0		0		0	0	0	0	0	0	0	Huarmey (10°S)	Non-ovigerous female	Pelagic
Q39	0	0	0	17.3628	0	0	37.5921	9.99181	0	0	14.4144	20.6388	0	0	0	0	0	0	0		0		0	0	0	0	0	0	0	Huarmey (10°S)	Non-ovigerous female	Pelagic
Q40	0	0	0	5.16419	0	2.83369	36.8114	10.8845	3.68114	0	11.9174	28.7076	0	0	0	0	0	0	0		0		0	0	0	0	0	0	0	Huarmey (10°S)	Non-ovigerous female	Pelagic
Q41	0	0	0	7.26717	0	4.30386	42.0038	4.72719	5.33866	6.58514	15.6162	14.158	0	0	0	0	0	0	0		0		0	0	0	0	0	0	0	Huarmey (10°S)	Non-ovigerous female	Pelagic
Q42	0	1.32938	0.661596	5.63284	0	0.785259	27.7623	14.0543	0.859457	5.13201	5.97292	22.9704	0	1.32319	0.785259	0	0	1.58289	0		0		5.26804	1.83639	0	4.04378	0	0	0	Huarmey (10°S)	Non-ovigerous female	Pelagic
Q43	0	0	0	23.4628	0	0	40.2913	0	0	0	36.246	0	0	0	0	0	0	0	0		0		0	0	0	0	0	0	0	Huarmey (10°S)	Non-ovigerous female	Pelagic
Q44	0	1.94797	0	4.41621	0	2.17786	36.6727	7.57411	1.4761	2.61343	11.2523	19.5523	0	3.79915	0	0	0	3.90805	0		0		2.86751	0	0	0	1.74229	0	0	Huarmey (10°S)	Non-ovigerous female	Pelagic
Q45	0	1.25341	0	5.75546	0	0.85266	30.9345	12.1419	1.02319	4.2633	6.81276	18.9205	0	1.13404	1.66269	5.25239	0.82708	0	0		2.90757		4.28035	0	0	0	1.97817	0	0	Huarmey (10°S)	Ovigerous female	Pelagic
Q46	0	2.90377	0	4.81136	0	0	32.7681	13.4167	0	2.45867	10.958	24.7774	0	4.42984	0	0	0	0	0		0		3.47605	0	0	0	0	0	0	Huarmey (10°S)	Ovigerous female	Pelagic
Q47	0	0	0	4.68587	0	3.13386	39.3673	8.28235	1.56693	2.31309	13.5204	22.728	0	0	0	0	0	0	0		0		4.40233	0	0	0	0	0	0	Huarmey (10°S)	Ovigerous female	Pelagic
Q48	0	0	0	5.54131	0	0	34.2165	8.58974	1.38177	3.94587	8.84615	23.5185	0	0	0	0	0	3.19088	0		0		5.48433	0	5.2849	0	0	0	0	Huarmey (10°S)	Ovigerous female	Pelagic
Q49	0	1.74843	0	4.07098	0	0	30.0235	8.52035	1.22651	2.46608	10.047	23.5125	0	3.44468	0	0	0	4.78862	0		0		2.59656	0	3.30115	0	4.25365	0	0	Huarmey (10°S)	Ovigerous female	Pelagic
Q50	0	0	0	5.60239	0	2.8012	42.4259	6.06473	5.00408	0	14.8491	23.2527	0	0	0	0	0	0	0		0		0	0	0	0	0	0	0	Huarmey (10°S)	Ovigerous female	Pelagic
Q51	0	0	0	6.46743	0	1.07401	39.2132	8.51039	1.2141	3.85244	8.56876	17.8963	1.42424	3.85244	0	0	0	2.43988	0		0		2.2064	0	0	0	3.28041	0	0	Huarmey (10°S)	Ovigerous female	Pelagic
Q52	0	0	0	4.87072	0	3.48767	34.2153	10.2225	1.82401	2.22489	10.4831	26.7789	0	0	0	0	0	0	0		0		5.89296	0	0	0	0	0	0	Huarmey (10°S)	Ovigerous female	Pelagic
Q53	0	0	0	6.25322	0	3.96294	42.5888	5.14668	5.71282	3.73134	12.1719	20.4323	0	0	0	0	0	0	0		0		0	0	0	0	0	0	0	Huarmey (10°S)	Male	Pelagic
Q54	0	0	0	5.06103	0	3.69157	40.6073	6.93659	7.97857	0	14.6174	21.1075	0	0	0	0	0	0	0		0		0	0	0	0	0	0	0	Huarmey (10°S)	Male	Pelagic
Q55	0	0	0	5.30019	0	0	38.5084	9.70919	9.14634	0	14.1651	23.1707	0	0	0	0	0	0	0		0		0	0	0	0	0	0	0	Huarmey (10°S)	Male	Pelagic
Q56	0	0	0	4.79871	0	5.05636	41.6747	8.59903	0	0	14.0097	25.8615	0	0	0	0	0	0	0		0		0	0	0	0	0	0	0	Huarmey (10°S)	Male	Pelagic
Q57	0	0	0	5.7897	0	2.2279	37.3634	9.89073	1.64609	4.54094	9.86235	20.1646	0	2.34142	0	0	0	0	0		0		2.45495	0	0	0	3.71789	0	0	Huarmey (10°S)	Male	Pelagic
Q58	0	0	0	6.59794	0	3.46392	39.6289	7.05155	0	4.12371	11.1959	21.8351	0	0	0	0	0	0	0		0		6.10309	0	0	0	0	0	0	Huarmey (10°S)	Male	Pelagic
Q59	0	0	0	6.05721	0	4.62703	47.2799	6.67414	0	2.80426	17.7229	14.8345	0	0	0	0	0	0	0		0		0	0	0	0	0	0	0	Huarmey (10°S)	Male	Pelagic
Q60	0	2.6014	0	5.84615	0	0	35.986	8.30769	1.34266	4.48951	9.48252	16.9371	0	2.1958	0	0	0	3.46853	0		0		3.18881	0	0	0	6.15385	0	0	Huarmey (10°S)	Male	Pelagic
Q61	0	0	0	5.10979	0	3.19017	33.5313	10.8963	1.51913	3.31446	8.93523	22.4969	0	0	0	0	0	2.56871	0		0		3.96354	0	2.36155	0	2.11297	0	0	Huarmey (10°S)	Male	Pelagic
Q62	0	0	0	9.62236	0	3.84041	50.3307	4.30979	0	5.65394	13.5908	12.652	0	0	0	0	0	0	0		0		0	0	0	0	0	0	0	Huacho (11°S)	Non-ovigerous female	Pelagic
Q63	0	0	0	5.12752	0	2.65772	44.6443	8.24161	5.12752	3.08725	15.651	15.4631	0	0	0	0	0	0	0		0		0	0	0	0	0	0	0	Huacho (11°S)	Non-ovigerous female	Pelagic
Q64	0	0	0	8.17245	0	3.56139	47.6664	8.82849	0	6.33552	11.0403	14.3955	0	0	0	0	0	0	0		0		0	0	0	0	0	0	0	Huacho (11°S)	Non-ovigerous female	Pelagic
Q65	0	0	0	8.15204	0	0	45.8615	5.10128	4.75119	4.62616	14.6287	16.8792	0	0	0	0	0	0	0		0		0	0	0	0	0	0	0	Huacho (11°S)	Non-ovigerous female	Pelagic
Q66	0	0	0	6.814	0	0	48.8398	5.41436	0	4.12523	15.8011	19.0055	0	0	0	0	0	0	0		0		0	0	0	0	0	0	0	Huacho (11°S)	Non-ovigerous female	Pelagic
Q67	0	2.20068	0	10.296	0	1.28373	47.6421	4.97773	1.33613	6.86403	11.1868	12.2085	0	0	0	0	2.00419	0	0		0		0	0	0	0	0	0	0	Huacho (11°S)	Non-ovigerous female	Pelagic
Q68	0	2.62485	0	5.8633	0	3.74979	38.3501	12.2039	0	4.05659	12.5447	16.482	0	0	0	0	0	0	0		0		4.12477	0	0	0	0	0	0	Huacho (11°S)	Ovigerous female	Pelagic
Q69	0	0.695607	0	9.07295	0.601142	0.957534	40.1262	11.0395	0.678432	6.97325	6.05007	19.0347	0	0.695607	0	0	0.390742	1.71755	0		0		0.691313	0	0	0	0	0	1.27528	Huacho (11°S)	Ovigerous female	Pelagic
Q70 (revisar)	0	0	0	8.70879	0	3.95604	46.8132	4.36813	3.37912	6.81319	13.544	12.4176	0	0	0	0	0	0	0		0		0	0	0	0	0	0	0	Huacho (11°S)	Ovigerous female	Pelagic
Q71	0	0	0	6.84705	0	5.7979	54.0585	0	12.148	0	21.1485	0	0	0	0	0	0	0	0		0		0	0	0	0	0	0	0	Huacho (11°S)	Ovigerous female	Pelagic
Q72	0	0	0	6.92762	0	3.10655	39.826	7.3936	3.30848	6.47717	9.44393	15.9677	0	0	0	0	0	3.8366	0		0		0	0	3.71233	0	0	0	0	Huacho (11°S)	Ovigerous female	Pelagic
Q73	0	0	0	6.18861	0	2.94695	42.4853	10.2898	6.99902	3.389	12.279	15.4224	0	0	0	0	0	0	0		0		0	0	0	0	0	0	0	Huacho (11°S)	Ovigerous female	Pelagic
Q74	0	0	0	7.65386	0	3.2646	47.9381	7.9975	0	5.52952	11.0903	13.6051	0	0	0	0	0	2.92096	0		0		0	0	0	0	0	0	0	Huacho (11°S)	Ovigerous female	Pelagic
Q75	0	0	0	7.55092	0	5.8619	56.3338	0	6.40835	5.96125	17.8838	0	0	0	0	0	0	0	0		0		0	0	0	0	0	0	0	Huacho (11°S)	Ovigerous female	Pelagic
Q76	0	2.64477	0	5.65255	0	3.40536	50.0432	6.84529	1.81504	3.30164	17.4935	8.79862	0	0	0	0	0	0	0		0		0	0	0	0	0	0	0	Huacho (11°S)	Ovigerous female	Pelagic
Q77	0	0	0	9.55483	0	0	51.321	5.68223	3.90879	5.71842	12.8484	10.9663	0	0	0	0	0	0	0		0		0	0	0	0	0	0	0	Huacho (11°S)	Ovigerous female	Pelagic
Q78	0	0	0	4.907	0	4.51128	50.4551	0	8.38939	0	17.0954	14.6419	0	0	0	0	0	0	0		0		0	0	0	0	0	0	0	Huacho (11°S)	Ovigerous female	Pelagic
Q79	0	0	0	10.1003	0	1.41354	52.6627	4.81591	1.38889	7.643	9.8455	9.30309	0	0	0	0	0	0	0		0		0	2.82709	0	0	0	0	0	Huacho (11°S)	Ovigerous female	Pelagic
Q80	0	0	0	8.23749	0	2.81318	51.3677	5.22226	1.50762	8.76593	11.2061	10.8797	0	0	0	0	0	0	0		0		0	0	0	0	0	0	0	Huacho (11°S)	Male	Pelagic
Q81	0	0	0	5.73178	0	0	59.3767	0	9.9054	0	24.9861	0	0	0	0	0	0	0	0		0		0	0	0	0	0	0	0	Huacho (11°S)	Male	Pelagic
Q82	0	0	0	9.20245	0	1.65458	44.934	7.47351	1.89626	6.71128	11.6936	16.4343	0	0	0	0	0	0	0		0		0	0	0	0	0	0	0	Huacho (11°S)	Male	Pelagic
Q83	0	0	0	5.02893	0	0	41.255	5.96351	19.5817	28.1709	0	0	0	0	0	0	0	0	0		0		0	0	0	0	0	0	0	Huacho (11°S)	Male	Pelagic
Q84	0	0	0	5.02632	0	3.07895	41.6316	6.55263	5.23684	3.13158	11.7895	23.5526	0	0	0	0	0	0	0		0		0	0	0	0	0	0	0	Huacho (11°S)	Male	Pelagic
Q85	0	1.58243	0	7.20069	0	1.18989	48.1477	5.99853	1.45976	4.99264	10.4024	13.7635	0	0	0	0	0	2.24485	0		0		0	0	3.01766	0	0	0	0	Huacho (11°S)	Male	Pelagic
Q86	0	0	0	4.74893	0	4.35967	46.049	0	9.06968	0	16.3877	19.385	0	0	0	0	0	0	0		0		0	0	0	0	0	0	0	Huacho (11°S)	Male	Pelagic
Q87	0	0	0	6.7807	0	3.48198	51.069	0	0	4.64264	15.3024	18.7233	0	0	0	0	0	0	0		0		0	0	0	0	0	0	0	Huacho (11°S)	Male	Pelagic
Q88	0	0	0	7.00273	0	3.47653	43.854	8.61684	0	4.17184	12.0685	20.8095	0	0	0	0	0	0	0		0		0	0	0	0	0	0	0	Huacho (11°S)	Male	Pelagic
Q89	0	0	0	4.87348	0	3.40519	37.2071	13.8707	5.34208	0	13.0584	22.243	0	0	0	0	0	0	0		0		0	0	0	0	0	0	0	Huacho (11°S)	Male	Pelagic
Q90	0	0	0	6.06306	0	2.96416	37.5909	13.6082	3.79951	3.5031	10.6171	21.8539	0	0	0	0	0	0	0		0		0	0	0	0	0	0	0	Huacho (11°S)	Male	Pelagic
Q91	0	0	0	6.5312	0	3.28979	50.0968	6.79729	2.27383	3.5075	16.0135	11.4901	0	0	0	0	0	0	0		0		0	0	0	0	0	0	0	Huacho (11°S)	Male	Pelagic
Q92	0	0	0	8.75421	0	0	32.1212	11.9192	0	6.93603	10.303	29.9663	0	0	0	0	0	0	0		0		0	0	0	0	0	0	0	Lima (12°S)	Male	Pelagic
Q93	0	0	0	8.47902	0	0	32.5175	17.1329	0	4.41434	10.0087	27.4476	0	0	0	0	0	0	0		0		0	0	0	0	0	0	0	Lima (12°S)	Male	Pelagic
Q94	0	0	0	22.665	0	0	37.2354	0	0	0	40.0996	0	0	0	0	0	0	0	0		0		0	0	0	0	0	0	0	Lima (12°S)	Male	Pelagic
Q95	0	0	0	9.118	0	7.33015	31.5256	10.5483	0	0	12.2169	29.261	0	0	0	0	0	0	0		0		0	0	0	0	0	0	0	Lima (12°S)	Male	Pelagic
Q96	0	0	0	9.64912	0	0	36.2041	0	0	0	12.201	41.9458	0	0	0	0	0	0	0		0		0	0	0	0	0	0	0	Lima (12°S)	Male	Pelagic
Q97	0	0	0	8.10025	0	0	14.6567	5.26698	4.59499	0	5.70287	14.9655	0	8.86306	0	5.92081	0	9.62586	0		15.4195		3.54159	0	0	0	3.34181	0	0	Lima (12°S)	Male	Pelagic
Q98	2.14684	2.81237	2.18978	21.3396	2.8553	2.66209	16.1228	6.44053	0	0	10.3478	11.9579	0	2.4474	0	0	0	0	0		0		5.68914	0	7.90039	0	5.08802	0	0	Lima (12°S)	Male	Pelagic
Q99	0	3.7472	0	5.48098	0	2.88031	22.0638	11.4374	0	0	9.00447	15.604	0	2.88031	0	0	0	3.21588	3.24385		0		11.2696	0	0	0	9.17226	0	0	Lima (12°S)	Male	Pelagic
Q100	0	0	0	8.08215	0	2.98112	31.6661	9.20835	0	0	9.20835	23.9152	0	3.54422	0	0	0	0	0		0		6.1941	0	0	0	5.2004	0	0	Lima (12°S)	Male	Pelagic
Q101	0	0	0	9.76277	8.0292	0	33.0292	10.4015	0	0	15.9672	22.8102	0	0	0	0	0	0	0		0		0	0	0	0	0	0	0	Lima (12°S)	Male	Pelagic
Q102	0	5.44246	3.48982	6.97964	0	3.82219	27.5862	6.14873	3.69755	0	12.5467	12.1313	0	0	0	0	0	0	0		0		5.85791	0	5.1101	0	7.18737	0	0	Lima (12°S)	Male	Pelagic
Q103	0	0	0	8.37104	0	3.50679	32.5038	13.914	0	0	7.88084	21.0407	0	0	0	0	0	0	0		0		5.76923	0	0	0	7.01357	0	0	Lima (12°S)	Male	Pelagic
Q104	0	0	0	7.71965	0	2.23464	29.4058	11.6303	2.46318	0	7.51651	21.61	0	2.89487	0	0	0	0	0		0		5.40884	0	2.86948	0	6.24683	0	0	Lima (12°S)	Ovigerous female	Pelagic
Q105	0	0	0	8.14978	0	3.34068	31.7548	11.4905	3.63436	0	8.73715	18.2452	0	3.85463	0	0	0	0	0		0		5.98385	0	0	0	4.8091	0	0	Lima (12°S)	Ovigerous female	Pelagic
Q106	0	0	3.02189	8.57231	0	3.14524	32.0382	9.31237	3.57693	0	7.86309	22.14	0	0	0	0	0	0	0		0		5.64292	0	0	0	4.68702	0	0	Lima (12°S)	Ovigerous female	Pelagic
Q107	0	0	0	7.84449	0	2.25443	30.2277	11.8703	2.04739	0	7.79848	19.9908	0	2.71452	0	0	0	0	0		0		8.28157	0	0	0	6.97032	0	0	Lima (12°S)	Ovigerous female	Pelagic
Q108	0	0	0	7.59184	0	3.91837	30.5306	8.77551	4.53061	0	9.59184	21.3061	0	0	0	0	0	0	0		0		7.26531	0	0	0	6.4898	0	0	Lima (12°S)	Ovigerous female	Pelagic
Q109	0	0	0	8.87358	0	0	34.0762	0	3.60616	0	11.1021	21.637	0	0	0	0	0	0	0		0		14.9514	0	0	0	5.75365	0	0	Lima (12°S)	Ovigerous female	Pelagic
Q110	0	5.83245	0	9.01379	0	4.63061	37.7165	0	6.50407	0	10.6045	25.6981	0	0	0	0	0	0	0		0		0	0	0	0	0	0	0	Lima (12°S)	Ovigerous female	Pelagic
Q111	0	1.58805	0	9.05428	0	1.36288	38.6466	10.4646	1.16141	0	8.14174	19.9336	0	0	0	0	0	0	0		0		5.54634	0	0	0	4.1005	0	0	Lima (12°S)	Ovigerous female	Pelagic
Q112	0	0	0	14.3634	0	0	41.8478	7.68634	0	0	13.1988	22.9037	0	0	0	0	0	0	0		0		0	0	0	0	0	0	0	Lima (12°S)	Ovigerous female	Pelagic
Q113	0	0	0	8.7354	0	4.46927	33.5703	0	0	0	11.0716	27.7298	0	0	0	0	0	0	0		0		0	0	0	0	14.4236	0	0	Lima (12°S)	Ovigerous female	Pelagic
Q114	0	0	0	10.3982	0	0	34.7345	9.73451	0	0	10.6195	21.5487	0	0	0	0	0	0	0		0		6.76991	0	0	0	6.19469	0	0	Lima (12°S)	Ovigerous female	Pelagic
Q115	0	0	0	11.3168	0	2.31874	46.0633	8.73854	2.163	0	8.89427	20.5053	0	0	0	0	0	0	0		0		0	0	0	0	0	0	0	Lima (12°S)	Ovigerous female	Pelagic
Q116	0	0	0	12.261	0	3.44957	45.3318	12.5234	0	0	9.6363	16.7979	0	0	0	0	0	0	0		0		0	0	0	0	0	0	0	Lima (12°S)	Non-ovigerous female	Pelagic
Q117	0	0	0	17.2487	0	0	64.127	0	0	0	18.6243	0	0	0	0	0	0	0	0		0		0	0	0	0	0	0	0	Lima (12°S)	Non-ovigerous female	Pelagic
Q118	0	0	0	11.8006	0	1.39881	48.4524	9.79167	2.8869	0	7.90179	17.7679	0	0	0	0	0	0	0		0		0	0	0	0	0	0	0	Lima (12°S)	Non-ovigerous female	Pelagic
Q119	0	0	0	13.503	0	0	43.3315	0	0	0	14.6099	28.5556	0	0	0	0	0	0	0		0		0	0	0	0	0	0	0	Lima (12°S)	Non-ovigerous female	Pelagic
Q120	0	0	0	9.64392	0	0	38.3284	7.12166	7.51731	0	11.4738	25.9149	0	0	0	0	0	0	0		0		0	0	0	0	0	0	0	Lima (12°S)	Non-ovigerous female	Pelagic
Q121	0	0	0	9.80392	0	0	38.9273	11.5917	0	0	13.7832	25.8939	0	0	0	0	0	0	0		0		0	0	0	0	0	0	0	Lima (12°S)	Non-ovigerous female	Pelagic
Q122	0	0	0	7.67428	0	3.13415	33.1576	8.46514	0	0	10.1347	24.5167	0	0	0	0	0	0	0		0		6.73697	0	0	0	6.18043	0	0	Lima (12°S)	Non-ovigerous female	Pelagic
Q123	0	0.77383	0	8.33626	0	0.937976	37.8532	11.0095	0.809005	0	6.37824	24.0005	0	1.57697	1.36593	0	0.492438	2.67323	0		0		1.90526	0	0	0	1.88768	0	0	Lima (12°S)	Non-ovigerous female	Pelagic
Q124	0	0	0	11.8588	0	0	48.3294	0	6.30588	0	12.1412	21.3647	0	0	0	0	0	0	0		0		0	0	0	0	0	0	0	Lima (12°S)	Non-ovigerous female	Pelagic
Q125	0	3.78657	0	6.0241	0	3.70052	29.4607	10.0402	0	0	12.3064	18.9042	0	0	0	0	0	0	0		0		8.17556	0	0	0	7.60184	0	0	Lima (12°S)	Non-ovigerous female	Pelagic
Q127	0	2.42481	0	8.04598	0	2.69249	34.1678	10.5495	0	0	6.42419	24.6418	0	0	0	0	0	0	0		0		7.96725	0	0	0	3.08613	0	0	Lima (12°S)	Non-ovigerous female	Pelagic
Q128	0	0	0	13.1318	0	1.48166	49.0501	8.56733	2.48536	0	8.20887	17.0749	0	0	0	0	0	0	0		0		0	0	0	0	0	0	0	Lima (12°S)	Non-ovigerous female	Pelagic
Q129	0	2.83885	0	8.08965	0	2.21985	35.1547	10.8004	2.34792	0	6.80896	23.5432	0	0	0	0	0	0	0		0		4.6318	0	0	0	3.56457	0	0	Cañete (13°S)	Non-ovigerous female	Pelagic
Q130	0	0	0	10.1551	0	2.92654	41.1765	6.37987	0	0	9.39421	14.3986	0	0	0	0	0	0	0		0		7.46269	0	0	0	8.10653	0	0	Cañete (13°S)	Non-ovigerous female	Pelagic
Q131	0	0	0	10.8485	0	3.63636	44.3939	8.81818	0	0	9.78788	22.5152	0	0	0	0	0	0	0		0		0	0	0	0	0	0	0	Cañete (13°S)	Non-ovigerous female	Pelagic
Q132	0	1.71858	0	11.2424	0	1.31281	45.9124	7.98425	1.08605	0	8.96288	16.0998	0	0	0	0	0	0	0		0		3.103	0	0	0	2.57787	0	0	Cañete (13°S)	Non-ovigerous female	Pelagic
Q133	0	3.54006	0	11.7913	0	2.92787	48.8688	6.25499	0	0	10.7266	15.8903	0	0	0	0	0	0	0		0		0	0	0	0	0	0	0	Cañete (13°S)	Non-ovigerous female	Pelagic
Q134	0	1.4618	0	10.9902	0	1.31242	47.5139	9.24029	0.981647	0	6.11396	18.8754	0	0	0	0	0	0	0		0		2.20871	0	0	0	1.30175	0	0	Cañete (13°S)	Non-ovigerous female	Pelagic
Q135	0	0.94686	0	10.9243	0	1.05636	39.2786	13.372	0.721417	0	5.75201	21.3462	0	0.818035	0	0	0	2.22222	0		0		2.34461	0	0	0	1.21739	0	0	Cañete (13°S)	Non-ovigerous female	Pelagic
Q136	0	0	0	9.94232	0	2.69157	41.1975	8.21203	0	0	9.7226	18.3466	0	0	0	0	0	0	0		0		4.69651	0	0	0	5.19088	0	0	Cañete (13°S)	Non-ovigerous female	Pelagic
Q137	0	0	0	10.3514	0	2.62489	43.6283	7.83235	2.47671	0	8.21338	16.5961	0	0	0	0	0	0	0		0		3.81033	0	0	0	4.46655	0	0	Cañete (13°S)	Male	Pelagic
Q138	0	0	0	8.64092	0	2.88984	40.2861	6.09442	2.66094	0	10.9585	17.7969	0	0	0	0	0	0	0		0		5.29328	0	0	0	5.37911	0	0	Cañete (13°S)	Male	Pelagic
Q139	0	0	0	12.226	0	3.00731	54.5812	3.28836	3.59753	0	11.6358	11.6639	0	0	0	0	0	0	0		0		0	0	0	0	0	0	0	Cañete (13°S)	Male	Pelagic
MQ-140 (MQ-126)	0	0	0	8.39227	0	0	32.579	6.03489	0	0	11.5983	17.586	0	0	0	0	0	0	0		0		12.8713	0	0	0	10.9382	0	0	Cañete (13°S)	Male	Pelagic
Q141	0	0	0	10.9085	0	3.1751	47.5951	5.43854	4.52688	0	11.6001	16.7557	0	0	0	0	0	0	0		0		0	0	0	0	0	0	0	Cañete (13°S)	Male	Pelagic
Q142	0	0	0	15.2564	0	0	61.2821	0	0	0	23.4615	0	0	0	0	0	0	0	0		0		0	0	0	0	0	0	0	Cañete (13°S)	Male	Pelagic
Q143	0	0	0	12.827	0	0	51.2236	0	0	0	14.8523	21.097	0	0	0	0	0	0	0		0		0	0	0	0	0	0	0	Cañete (13°S)	Male	Pelagic
Q144	0	0	0	12.5552	0	4.60236	48.6745	7.76878	0	0	10.7879	15.6112	0	0	0	0	0	0	0		0		0	0	0	0	0	0	0	Cañete (13°S)	Male	Pelagic
Q145	0	0	0	16.0714	0	0	62.8827	0	0	0	21.0459	0	0	0	0	0	0	0	0		0		0	0	0	0	0	0	0	Cañete (13°S)	Male	Pelagic
Q146	0	2.21668	0	10.2319	0	2.29008	42.5279	9.23371	2.0552	0	6.63535	17.6747	0	0	0	0	0	0	0		0		2.46624	0	0	0	4.66823	0	0	Cañete (13°S)	Ovigerous female	Pelagic
Q147	0	0	0	10.0431	0	3.19241	42.7092	8.33477	2.4849	0	6.98878	17.3425	0	0	0	0	0	0	0		0		5.95341	0	0	0	2.95082	0	0	Cañete (13°S)	Ovigerous female	Pelagic
Q148	0	0	0	8.55688	0	1.13015	38.5246	10.2583	1.97466	0	7.00447	17.7596	0	2.84401	2.47144	0	0	0	0		0		6.11028	0	0	0	3.36562	0	0	Cañete (13°S)	Ovigerous female	Pelagic
Q149	0	0	0	10.5278	0	3.21139	45.3505	5.33371	4.04915	0	9.5504	15.8336	0	0	0	0	0	0	0		0		0	0	0	0	6.14354	0	0	Cañete (13°S)	Ovigerous female	Pelagic
Q150	0	0	0	7.40514	0	0	29.8654	9.42472	0	0	10.5875	17.9927	0	0	0	0	0	0	0		0		11.5667	0	0	0	13.1579	0	0	Cañete (13°S)	Ovigerous female	Pelagic
Q151	0	0	0	8.8411	0	2.83751	35.7826	8.99044	0	0	7.64636	22.73	0	0	0	0	0	0	0		0		7.52688	0	0	0	5.64516	0	0	Cañete (13°S)	Ovigerous female	Pelagic
Q152	0	0	0	9.82987	0	1.16757	41.0208	12.3985	1.34549	0	5.48204	21.2721	0	0	0	0	0	2.17947	0		0		2.9245	0	0	0	2.37963	0	0	Cañete (13°S)	Ovigerous female	Pelagic
Q153	0	0	0	8.94624	0	4.12903	37.6774	6.02151	0	0	10.4086	17.8925	0	0	0	0	0	0	0		0		8.64516	0	0	0	6.27957	0	0	Cañete (13°S)	Ovigerous female	Pelagic
Q154	0	1.25622	0	10.1264	0	1.34048	48.0889	9.31444	0.842589	0	7.545	15.6798	0	0	0	0	0	0	0		0		3.018	0	0	0	1.76944	1.01877	0	Cañete (13°S)	Ovigerous female	Pelagic
Q155	0	0	0	10.2187	0	4.08749	41.843	5.84439	0	0	11.8322	18.2861	0	0	0	0	0	0	0		0		7.88813	0	0	0	0	0	0	Cañete (13°S)	Ovigerous female	Pelagic
Q156	0	0	0	11.3687	0	3.25607	44.5916	10.7616	0	0	8.71965	21.3024	0	0	0	0	0	0	0		0		0	0	0	0	0	0	0	Cañete (13°S)	Ovigerous female	Pelagic
Q157	0	0	0	9.41463	0	1.0174	42.5022	12.2088	0.766735	0	7.04807	21.358	0	0.84046	0	0	0	2.09378	0		0		1.43026	0	0	0	1.31967	0	0	Cañete (13°S)	Ovigerous female	Pelagic
Q158	0	0	0	7.32524	0	4.73001	46.1281	0	7.03223	0	18.627	16.1574	0	0	0	0	0	0	0		0		0	0	0	0	0	0	0	Playa Lomitas (14°S)	Male	Pelagic
Q159	0	0	0	6.30832	0	4.85256	40.8735	4.59127	3.35946	0	15.9388	24.0761	0	0	0	0	0	0	0		0		0	0	0	0	0	0	0	Playa Lomitas (14°S)	Male	Pelagic
Q160	0	0	0	4.44113	0	3.75559	34.0089	5.78241	3.54694	0	14.3666	22.772	0	0	0	0	0	0	0		0		5.39493	0	0	0	5.93145	0	0	Playa Lomitas (14°S)	Male	Pelagic
Q161	0	0	0	5.09972	0	2.73504	39.6296	5.01425	2.96296	0	15.584	18.5755	0	0	0	0	0	0	0		0		5.35613	0	0	0	5.04274	0	0	Playa Lomitas (14°S)	Male	Pelagic
Q162	0	0	0	9.20336	0	4.60168	44.4334	5.24493	6.72934	0	16.1801	13.6071	0	0	0	0	0	0	0		0		0	0	0	0	0	0	0	Playa Lomitas (14°S)	Male	Pelagic
Q163	0	0	0	5.28455	0	3.27913	42.439	4.66125	2.81843	0	14.7696	17.0461	0	0	0	0	0	0	0		0		6.34146	0	0	0	3.36043	0	0	Playa Lomitas (14°S)	Male	Pelagic
Q164	0	0	0	6.25769	0	1.8984	38.9172	6.11707	2.03902	0	10.7928	22.605	0	0	0	0	0	0	0		0		6.18738	0	0	0	5.18545	0	0	Playa Lomitas (14°S)	Male	Pelagic
Q165	0	2.99504	0	4.4387	0	2.73648	23.6156	6.87352	2.02543	0	9.84702	22.7968	0	3.42599	0	0	0	0	0		0		10.5365	0	0	0	10.7089	0	0	Playa Lomitas (14°S)	Male	Pelagic
Q166	0	0	0	6.02948	0	3.37204	39.9285	3.75167	2.85842	0	18.5351	21.6168	0	0	0	0	0	0	0		0		0	0	0	0	3.90799	0	0	Playa Lomitas (14°S)	Male	Pelagic
Q167	0	0	0	6.65503	0	3.11565	44.9651	4.81057	2.667	0	15.1795	22.6072	0	0	0	0	0	0	0		0		0	0	0	0	0	0	0	Playa Lomitas (14°S)	Male	Pelagic
Q168	0	0	0	5.87549	0	3.57977	44.6693	0	5.52529	0	18.4436	21.9066	0	0	0	0	0	0	0		0		0	0	0	0	0	0	0	Playa Lomitas (14°S)	Male	Pelagic
Q169	0	0	0	6.65595	0	0	35.4019	7.26688	0	0	10.8682	22.9904	0	0	0	0	0	0	0		0		9.74277	0	0	0	7.07395	0	0	Playa Lomitas (14°S)	Male	Pelagic
Q170	0	0	0	6.6217	0	2.69773	35.9289	7.58226	2.3503	0	9.36031	23.2782	0	0	0	0	0	0	0		0		6.64214	0	0	0	5.53852	0	0	Playa Lomitas (14°S)	Non-ovigerous female	Pelagic
Q171	0	0	0	5.54145	0	1.32935	34.7872	7.34877	1.61314	0	9.43988	25.4817	0	0	0	0	0	0	0		0		7.91636	0	0	0	6.5422	0	0	Playa Lomitas (14°S)	Non-ovigerous female	Pelagic
Q172	0	0	0	9.75978	0	1.26494	39.0739	10.5489	1.21852	0	8.12348	22.502	0	0	0	0	0	0	0		0		4.68841	0	0	0	2.82001	0	0	Playa Lomitas (14°S)	Non-ovigerous female	Pelagic
Q173	0	0	0	9.38352	0	1.60029	43.1169	8.45608	2.00036	0	10.7292	16.4939	0	0	0	0	0	0	0		0		4.63721	0	0	0	3.58247	0	0	Playa Lomitas (14°S)	Non-ovigerous female	Pelagic
Q174	0	0	0	6.30662	0	2.36934	32.8223	8.91986	2.02091	0	10.2439	23.1707	0	0	0	0	0	0	0		0		8.83275	0	0	0	5.31359	0	0	Playa Lomitas (14°S)	Non-ovigerous female	Pelagic
Q175	0	0	0	8.20421	0	1.22169	41.0012	8.59158	1.47	0	8.00556	19.9642	0	1.88717	0	0	0	0	0		0		5.51251	0	0	0	4.14184	0	0	Playa Lomitas (14°S)	Non-ovigerous female	Pelagic
Q176	0	2.55967	0	7.71043	0	1.55465	41.473	7.5691	1.83731	0	9.43781	15.9862	0	0	0	0	0	0	0		0		6.67399	0	0	0	5.19786	0	0	Playa Lomitas (14°S)	Non-ovigerous female	Pelagic
Q177	0	0	0	9.78716	0	2.36493	43.7329	7.33127	1.87375	0	10.7331	18.0098	0	0	0	0	0	0	0		0		3.63835	0	0	0	2.52865	0	0	Playa Lomitas (14°S)	Non-ovigerous female	Pelagic
Q178	0	0	0	9.41641	0	3.39456	45.7103	5.23134	2.11579	0	11.9507	17.2518	0	0	0	0	0	0	0		0		4.92909	0	0	0	0	0	0	Playa Lomitas (14°S)	Non-ovigerous female	Pelagic
Q179	0	1.95002	0	7.45342	0	1.44446	38.4082	6.58674	2.15225	0	11.3246	21.5225	0	0	0	0	0	0	0		0		5.3445	0	0	0	3.81338	0	0	Playa Lomitas (14°S)	Non-ovigerous female	Pelagic
Q180	0	0	0	6.95697	0	0	38.6498	6.20974	2.47359	0	13.3471	22.0819	0	0	0	0	0	0	0		0		5.48828	0	0	0	4.79258	0	0	Playa Lomitas (14°S)	Non-ovigerous female	Pelagic
Q181	0	0	0	6.34328	0	3.76866	41.6045	7.83582	5.74627	0	15.9701	14.3284	0	0	0	0	0	0	0		0		0	0	0	0	4.40299	0	0	Playa Lomitas (14°S)	Non-ovigerous female	Pelagic
Q182	0	1.60567	0	9.76387	0	1.52302	43.9315	7.69776	2.30224	0	8.99646	15.3247	0	1.73554	1.82999	0	0	0	0		0		2.60921	0	0	0	2.68005	0	0	Playa Lomitas (14°S)	Non-ovigerous female	Pelagic
Q183	0	0	0	8.27362	0	2.67101	44.9729	4.73398	2.519	0	11.8567	16.7644	0	0	0	0	0	0	0		0		3.25733	0	0	0	4.95114	0	0	Playa Lomitas (14°S)	Non-ovigerous female	Pelagic
Q184	0	0	0	7.58998	0	5.24257	41.0407	5.35994	7.90297	0	3.36463	14.3192	0	0	0	0	0	0	0		0		8.17684	0	0	0	7.00313	0	0	Playa Lomitas (14°S)	Non-ovigerous female	Pelagic
Q185	0	2.33591	0	6.77743	0	1.99046	34.1997	8.50469	1.76016	0	10.1661	21.1877	0	0	0	0	0	0	0		0		7.28738	0	0	0	5.79043	0	0	Playa Lomitas (14°S)	Non-ovigerous female	Pelagic
Q186	0	0	0	6.43787	0	2.22485	37.4438	5.13609	2.36686	0	12.4734	15.3609	2.39053	2.39053	2.4142	0	1.34911	0	0		0		6.24852	0	0	0	3.76331	0	0	Playa Lomitas (14°S)	Non-ovigerous female	Pelagic
Q187	0	0	0	7.16772	0	1.84772	34.6068	10.399	1.78524	0	7.99786	22.0477	0	1.76738	0	0	0	2.27618	0		0		5.80202	0	0	0	4.30242	0	0	Playa Lomitas (14°S)	Non-ovigerous female	Pelagic
Q188	0	0	0	5.50823	0	4.00341	41.908	5.53663	2.52697	0	13.3731	21.9761	0	0	0	0	0	0	0		0		0	0	0	0	5.16752	0	0	Marcona (15°S)	Male	Pelagic
Q189	0	0	0	4.45804	0	2.62238	29.7203	6.46853	4.45804	0	11.2762	27.127	0	0	0	0	0	0	0		0		6.99301	0	0	0	6.87646	0	0	Marcona (15°S)	Male	Pelagic
Q190	0	2.99774	0	4.69457	0	2.33786	33.4276	7.84314	2.84691	0	11.9532	21.0784	0	0	0	0	0	0	0		0		6.20287	0	0	0	6.61765	0	0	Marcona (15°S)	Male	Pelagic
Q191	0	0	0	5.88997	0	2.89105	34.5847	6.29989	4.61704	0	9.25566	23.9266	0	0	0	0	0	0	0		0		6.58037	0	0	0	5.95469	0	0	Marcona (15°S)	Male	Pelagic
Q192	0	0	0	3.79371	0	2.34266	25.4021	8.54895	1.73077	0	8.74126	23.9336	0	2.29021	0	0	0	0	0		0		11.4685	0	0	0	11.7483	0	0	Marcona (15°S)	Male	Pelagic
Q193	0	2.77879	0	13.8394	0	3.79586	26.1351	4.9219	2.7243	0	12.0232	21.9034	0	0	0	0	0	0	0		0		6.90156	0	0	0	4.97639	0	0	Marcona (15°S)	Male	Pelagic
Q194	0	2.2248	0	5.39598	0	2.59007	36.6263	7.20571	1.77652	0	11.9376	21.5341	0	0	0	0	0	0	0		0		5.74465	0	0	0	4.9643	0	0	Marcona (15°S)	Male	Pelagic
Q195	0	0	0	10.3105	0	2.56768	53.4833	3.84156	1.95064	0	11.0868	16.7596	0	0	0	0	0	0	0		0		0	0	0	0	0	0	0	Marcona (15°S)	Male	Pelagic
Q196	0	1.88139	0	6.394	0	2.18132	39.3456	7.23926	2.65849	0	8.76619	22.195	0	0	0	0	0	0	0		0		5.56237	0	0	0	3.77641	0	0	Marcona (15°S)	Non-ovigerous female	Pelagic
Q197	0	1.09564	0	8.48505	0	1.4993	45.5804	8.55095	1.2604	0	9.01227	20.0016	0	0	0	0	0	0	0		0		2.66908	0	0	0	1.84529	0	0	Marcona (15°S)	Non-ovigerous female	Pelagic
Q198	0	0.986321	0	9.59683	0	1.56947	41.1879	9.35925	0.971922	0	6.57307	20.0504	0	1.49028	0	0	0	0	0		0		4.82361	0	0	0	3.39093	0	0	Marcona (15°S)	Non-ovigerous female	Pelagic
Q199	0	0	0	7.58301	0	1.42082	43.1673	7.16794	2.6341	0	10.4885	20.2746	0	0	0	0	0	0	0		0		4.16667	0	0	0	3.09706	0	0	Marcona (15°S)	Non-ovigerous female	Pelagic
Q200	0	1.66132	0	8.3066	0	1.19157	42.0257	7.17232	1.38634	0	9.03987	23.4647	0	0	0	0	0	0	0		0		3.17369	0	0	0	2.57791	0	0	Marcona (15°S)	Non-ovigerous female	Pelagic
Q201	0	1.8958	0	7.90159	0	1.3314	43.2996	7.51085	2.63386	0	8.94356	19.8119	0	0	0	0	0	0	0		0		3.25615	0	0	0	3.41534	0	0	Marcona (15°S)	Non-ovigerous female	Pelagic
Q202	0	0	1.46098	7.99244	0	2.54383	40.7356	6.37676	2.66415	0	10.055	19.3709	0	0	0	0	0	0	0		0		4.67515	0	0	0	4.12513	0	0	Marcona (15°S)	Non-ovigerous female	Pelagic
Q203	0	1.35792	0	8.51454	0	1.27535	42.2424	8.24846	1.14689	0	7.386	24.2041	0	0	0	0	0	0	0		0		2.92687	0	0	0	2.6975	0	0	Marcona (15°S)	Non-ovigerous female	Pelagic
Q204	0	0	0	7.64855	0	2.32617	35.8154	7.35777	2.04804	0	8.16688	25.3856	0	0	0	0	0	0	0		0		6.06827	0	0	0	5.18331	0	0	Marcona (15°S)	Ovigerous female	Pelagic
Q205	0	0	0	8.44921	0	0.971687	38.7335	9.957	1.01636	0	7.12012	22.9352	0	1.26208	0	0	0.725973	0	0		0		4.7635	0	0	0	4.06545	0	0	Marcona (15°S)	Ovigerous female	Pelagic
Q206	0	0	0	8.55379	0	6.43739	52.0282	6.21693	8.77425	0	17.9894	0	0	0	0	0	0	0	0		0		0	0	0	0	0	0	0	Marcona (15°S)	Ovigerous female	Pelagic
Q207	0	1.54185	0	10.3141	0	1.00555	44.4647	6.0046	1.13963	0	7.50814	22.8213	0	0	0	0	0	0	0		0		2.85386	0	0	0	2.34629	0	0	Marcona (15°S)	Ovigerous female	Pelagic
Q208	0	0	0	7.35442	0	1.31133	40.7795	9.26181	1.69647	0	7.58368	23.6039	0	0	0	0	0	0	0		0		5.07107	0	0	0	3.33792	0	0	Marcona (15°S)	Ovigerous female	Pelagic
Q209	0	1.17235	0	9.59325	0	0.986489	47.7661	8.44235	1.49403	0	7.61312	18.7719	0	0	0	0	0	0	0		0		2.23032	0	0	0	1.93009	0	0	Marcona (15°S)	Ovigerous female	Pelagic
Q210	0	1.39898	0	8.43726	0	1.50743	47.1532	6.69125	2.12558	0	9.294	18.2193	0	0	0	0	0	0	0		0		2.64613	0	0	0	2.52684	0	0	Marcona (15°S)	Ovigerous female	Pelagic
Q211	0	0	0	8.4221	0	2.99728	52.9353	3.93857	4.08719	0	13.6487	13.9708	0	0	0	0	0	0	0		0		0	0	0	0	0	0	0	Marcona (15°S)	Ovigerous female	Pelagic
Q212	0	0	0	7.61257	0	1.34339	41.6038	8.16817	1.69168	0	7.66233	24.1148	0	0	0	0	0	2.35509	0		0		2.55411	0	0	0	2.8941	0	0	Marcona (15°S)	Ovigerous female	Pelagic
Q213	0	0	0	7.88821	0	1.40283	45.484	6.78753	2.0287	0	7.79109	22.1107	0	0	0	0	0	0	0		0		3.5934	0	0	0	2.91356	0	0	Marcona (15°S)	Ovigerous female	Pelagic
Q214	0	0	0	9.74801	0	4.37666	44.5292	4.21088	7.1618	0	13.4947	16.4788	0	0	0	0	0	0	0		0		0	0	0	0	0	0	0	Chala (16°S)	Male	Pelagic
Q215(REVISAR)	0	0	0	10.6901	0	5.30515	57.3594	0	7.858	0	18.7874	0	0	0	0	0	0	0	0		0		0	0	0	0	0	0	0	Chala (16°S)	Male	Pelagic
Q217A	0	0	0	7.40638	0	2.94036	47.2122	4.96533	4.46602	0	13.9806	19.0291	0	0	0	0	0	0	0		0		0	0	0	0	0	0	0	Chala (16°S)	Male	Pelagic
Q217b	0	0	0	6.60496	0	3.05006	41.8174	9.50778	3.70215	0	11.6533	23.6643	0	0	0	0	0	0	0		0		0	0	0	0	0	0	0	Chala (16°S)	Male	Pelagic
Q218	0	0	0	7.50085	0	3.17081	39.925	6.10297	4.63689	0	14.1834	18.3771	0	0	0	0	0	0	0		0		0	0	0	0	6.10297	0	0	Chala (16°S)	Male	Pelagic
Q219	0	0	0	7.22594	0	3.84209	48.1495	4.61755	3.27811	0	14.9101	17.9767	0	0	0	0	0	0	0		0		0	0	0	0	0	0	0	Chala (16°S)	Male	Pelagic
Q220	0	0	0	7.63445	0	3.6856	44.7537	5.71643	5.45318	0	15.1937	17.563	0	0	0	0	0	0	0		0		0	0	0	0	0	0	0	Chala (16°S)	Male	Pelagic
Q221	0	0	0	7.23452	0	1.12155	42.4068	10.973	1.44488	0	9.46752	18.8037	0	0	1.52571	0	0	0	0		0		3.55663	0	0	0	3.4657	0	0	Chala (16°S)	Male	Pelagic
Q222	0	0	0	8.12006	0	2.32666	49.0461	5.65379	2.14053	0	11.5635	16.4262	0	0	0	0	0	0	0		0		0	0	0	0	4.72313	0	0	Chala (16°S)	Male	Pelagic
Q223	0	0	0	7.14112	0	2.65659	47.9405	4.5089	2.26663	0	13.9166	16.2564	0	0	0	0	0	0	0		0		0	0	0	0	5.31319	0	0	Chala (16°S)	Male	Pelagic
Q224	0	3.46154	0	6.4359	0	2.58974	45.6667	4.97436	2.89744	0	14.1795	15.0256	0	0	0	0	0	0	0		0		0	0	0	0	4.76923	0	0	Chala (16°S)	Male	Pelagic
Q225	0	0	0	7.60166	0	2.84196	47.6664	6.42329	2.37985	0	12.2227	16.8207	0	0	0	0	0	0	0		0		0	0	0	0	4.04344	0	0	Chala (16°S)	Male	Pelagic
Q226	0	2.2805	0	6.87408	0	1.74295	43.1504	5.68496	2.21534	0	12.2496	20.1173	0	0	0	0	0	0	0		0		2.96465	0	0	0	2.72031	0	0	Chala (16°S)	Non-ovigerous female	Pelagic
Q227	0	0	0	7.35763	0	2.41458	48.041	6.58314	3.05239	0	12.6651	19.8861	0	0	0	0	0	0	0		0		0	0	0	0	0	0	0	Chala (16°S)	Non-ovigerous female	Pelagic
Q228	0	0	0	7.46753	0	3.53896	45.6169	5.25974	4.31818	0	14.4156	19.3831	0	0	0	0	0	0	0		0		0	0	0	0	0	0	0	Chala (16°S)	Non-ovigerous female	Pelagic
Q229	0	0	0	9.62411	0	1.96047	49.2871	5.70318	2.1873	0	11.1957	20.0421	0	0	0	0	0	0	0		0		0	0	0	0	0	0	0	Chala (16°S)	Non-ovigerous female	Pelagic
Q230	0	0	0	8.38281	0	1.78105	47.2216	7.3023	1.44859	0	8.48967	19.9596	0	0	0	0	0	0	0		0		2.86155	0	0	0	2.55284	0	0	Chala (16°S)	Non-ovigerous female	Pelagic
Q231	0	1.07146	0	9.80155	0	1.34309	51.4223	7.53792	1.03373	0	7.87746	18.5317	0	0	0	0	0	0	0		0		0	0	0	0	1.38082	0	0	Chala (16°S)	Non-ovigerous female	Pelagic
Q232	0	1.67906	0	9.99744	0	2.02512	48.18	5.67803	2.384	0	9.85645	20.1999	0	0	0	0	0	0	0		0		0	0	0	0	0	0	0	Chala (16°S)	Non-ovigerous female	Pelagic
Q233	0	1.54963	0	8.76649	0	0.98291	34.9863	10.9183	2.43514	0	6.63243	20.7828	2.15178	0	0	0	0	0	0		0		6.16311	0	0	0	4.63119	0	0	Chala (16°S)	Non-ovigerous female	Pelagic
Q234	0	1.13463	0	6.72815	0	1.90432	34.0654	10.7359	1.83133	0	6.99356	22.7988	0	2.24935	0	0	0	2.88634	0		0		4.9499	0	0	0	3.72238	0	0	Chala (16°S)	Non-ovigerous female	Pelagic
Q235	0	1.74995	0	6.72668	0	3.00425	39.1665	7.78879	1.80053	0	8.11248	18.9156	0	0	0	0	0	0	0		0		7.22233	0	0	0	5.51285	0	0	Chala (16°S)	Non-ovigerous female	Pelagic
Q236	0	2.31262	0	6.41228	0	2.5544	36.5395	10.3017	3.10102	0	7.55808	20.9187	2.49133	0	0	0	0	0	0		0		4.7619	0	0	0	3.04846	0	0	Chala (16°S)	Non-ovigerous female	Pelagic
Q237	0	0	0	6.69563	0	3.20551	36.5938	9.9311	0	0	7.21989	18.8736	0	0	0	0	0	0	0		0		7.89395	0	0	0	9.58658	0	0	Chala (16°S)	Non-ovigerous female	Pelagic
Q238	0	0	0	6.43262	0	4.55266	27.3613	9.87542	0	0	9.73952	21.6535	0	0	0	0	0	0	0		0		12.7293	0	0	0	7.65572	0	0	Chala (16°S)	Ovigerous female	Pelagic
Q239	0	3.13178	0	5.1938	0	3.33333	32.1395	10.6202	2.65116	0	9.50388	24.3256	0	0	0	0	0	0	0		0		5.78295	0	0	0	3.31783	0	0	Chala (16°S)	Ovigerous female	Pelagic
Q240	0	2.12536	0	6.80901	0	1.92856	29.1941	10.922	1.06268	0	6.26783	22.946	0	3.49306	0	0	0	2.62718	0		0		6.09072	0	0	0	6.5335	0	0	Chala (16°S)	Ovigerous female	Pelagic
Q241	0	2.17773	0	4.16545	0	0	23.7796	11.4879	1.50541	0	7.42473	22.3911	0	4.15083	0	0	0	0	0		0		9.95323	0	0	0	12.964	0	0	Chala (16°S)	Ovigerous female	Pelagic
Q242	0	0	0	6.22788	0	2.06858	39.7677	9.98894	1.17257	0	7.42257	22.8761	0	0	0	0	0	0	0		0		5.45354	0	0	0	5.02212	0	0	Chala (16°S)	Ovigerous female	Pelagic
Q243	0	2.30653	0	4.90137	0	2.33687	33.3839	9.84825	2.50379	0	10.1517	21.9272	0	0	0	0	0	0	0		0		6.63126	0	0	0	6.0091	0	0	Chala (16°S)	Ovigerous female	Pelagic
Q244	0	0	0	8.53488	0	2.14871	44.8131	7.54547	2.03878	0	8.58485	18.7587	0	0	0	0	0	0	0		0		3.41795	0	0	0	4.15751	0	0	Chala (16°S)	Ovigerous female	Pelagic
Q245	0	0	0	11.7357	0	4.57838	60.5911	4.37554	5.27383	0	13.4454	0	0	0	0	0	0	0	0		0		0	0	0	0	0	0	0	Chala (16°S)	Ovigerous female	Pelagic
Q246	0	0	0	5.88415	0	2.90387	32.508	10.1788	3.39294	0	7.97799	20.4646	0	0	0	0	0	0	0		0		6.98456	0	0	0	9.70503	0	0	Chala (16°S)	Ovigerous female	Pelagic
Q247	0	0	0	6.90042	0	2.00561	35.7083	10.6171	2.56662	0	7.84011	21.3745	0	0	0	0	0	0	0		0		7.23703	0	0	0	5.75035	0	0	Chala (16°S)	Ovigerous female	Pelagic
Q248	0	0	0	6.60694	0	2.01568	35.3024	7.85274	2.36562	0	8.27268	19.5689	0	0	0	0	0	0	0		0		8.91657	0	0	0	9.09854	0	0	Chala (16°S)	Ovigerous female	Pelagic
Q249	0	1.13228	0	7.29095	0	0.826257	34.1137	11.3534	1.63721	0	5.85265	19.1646	0	2.44052	0	0	0	2.2263	0		0		6.80132	0	0	0	7.16089	0	0	Chala (16°S)	Ovigerous female	Pelagic
Q273	0	0	0	6.63011	0	2.14357	44.9983	7.37787	2.11034	0	11.5487	25.1911	0	0	0	0	0	0	0		0		0	0	0	0	0	0	0	Planchada (16°34´S)	Male	Pelagic
Q274	0	1.91849	0	9.91393	0	2.28145	49.6526	6.64731	1.4622	0	8.87691	19.2471	0	0	0	0	0	0	0		0		0	0	0	0	0	0	0	Planchada (16°34´S)	Male	Pelagic
Q275	0	2.45656	0	6.44098	0	2.26183	41.5668	3.66986	2.84602	0	10.9497	15.8928	0	0	0	0	0	0	0		0		7.33972	0	0	0	6.57579	0	0	Planchada (16°34´S)	Male	Pelagic
Q276	0	0	0	9.26276	0	0	54.4739	6.36421	0	0	15.9105	13.9887	0	0	0	0	0	0	0		0		0	0	0	0	0	0	0	Planchada (16°34´S)	Male	Pelagic
Q277	0	0	0	3.95538	0	1.19675	25.8824	6.37593	1.58891	1.25085	6.15957	16.0581	1.90669	0	0	0	0	4.21907	0		0		13.0358	0	0	2.47465	15.8959	0	0	Planchada (16°34´S)	Male	Pelagic
Q278	0	2.43635	0	11.1219	0	2.05872	50.7614	6.79742	1.46181	0	8.01559	17.3468	0	0	0	0	0	0	0		0		0	0	0	0	0	0	0	Planchada (16°34´S)	Male	Pelagic
Q279	0	0	0	14.2532	0	0	53.9935	6.49351	0	0	11.4935	13.7662	0	0	0	0	0	0	0		0		0	0	0	0	0	0	0	Planchada (16°34´S)	Male	Pelagic
Q280	0	0	0	0.548271	0	0	3.14739	0	0	0	93.6199	1.28016	0	0	0	0	0	0	0		0		0.861199	0	0	0	0.543099	0	0	Planchada (16°34´S)	Male	Pelagic
Q281	0	0	0	10.472	0	1.51917	48.2153	6.46018	2.15339	0	8.56932	14.0265	0	0	0	0	0	0	0		0		4.12979	0	0	0	4.45428	0	0	Planchada (16°34´S)	Male	Pelagic
Q282	0	0	0	8.2198	0	0	42.9382	5.10899	0	0	8.78747	17.8474	0	0	0	0	0	0	0		0		7.33424	0	0	0	9.76385	0	0	Planchada (16°34´S)	Male	Pelagic
Q283	0	2.08466	0	7.09424	0	1.3295	43.9268	4.48841	1.95703	0	10.2425	15.9115	0	0	0	0	0	0	0		0		7.12614	0	0	0	5.83918	0	0	Planchada (16°34´S)	Male	Pelagic
Q284	0	0	0	7.36273	0	1.29513	42.7038	5.37568	1.85399	0	8.30302	19.0721	0	0	0	0	0	0	0		0		6.77726	0	0	0	7.25628	0	0	Planchada (16°34´S)	Male	Pelagic
Q285	0	0	0	10.6162	0	0	55.2579	6.22907	0	0	12.2237	15.6731	0	0	0	0	0	0	0		0		0	0	0	0	0	0	0	Planchada (16°34´S)	Ovigerous female	Pelagic
Q286	0	0	0	8.97348	0	1.39935	40.6106	7.35884	1.27214	0	6.91849	18.6907	0	0	0	0	0	0	0		0		9.38448	0	0	0	5.39192	0	0	Planchada (16°34´S)	Ovigerous female	Pelagic
Q287	0	0.862603	0	9.63161	0	1.18667	42.1961	10.9184	1.29629	0	5.11843	22.0178	0	1.34395	0	0	0	0	0		0		3.16447	0	0	0	2.26374	0	0	Planchada (16°34´S)	Ovigerous female	Pelagic
Q288	0	0	0	15.3639	0	0	56.7722	9.23181	0	0	11.2197	0	0	0	0	0	0	0	0		0		0	0	0	0	7.4124	0	0	Planchada (16°34´S)	Ovigerous female	Pelagic
Q289	0	0	0	7.85966	0	2.45002	39.8079	9.91768	0	0	6.89926	21.6582	0	0	0	0	0	0	0		0		5.95845	0	0	0	5.44884	0	0	Planchada (16°34´S)	Ovigerous female	Pelagic
Q290	0	1.15899	0	9.09463	0	1.26807	41.4917	10.5945	1.41124	0	6.3267	19.8868	0	0	0	0	0	0	0		0		4.56095	0	0	0	4.20644	0	0	Planchada (16°34´S)	Ovigerous female	Pelagic
Q291	0	0	0	8.57209	0	2.05313	33.8824	10.66	0	5.70699	17.643	2.6911	0	0	0	0	0	0	0		0		8.82728	0	0	0	9.96404	0	0	Planchada (16°34´S)	Ovigerous female	Pelagic
Q292	0	2.74187	0	10.5366	0	1.56678	40.7233	8.14728	0	0	6.31936	18.3705	0	0	0	0	0	0	0		0		6.21491	0	0	0	5.37929	0	0	Planchada (16°34´S)	Ovigerous female	Pelagic
Q293	0	0	0	9.37003	0	2.43398	36.7483	8.54279	0	0	6.15654	20.1241	0	0	0	0	0	0	0		0		7.84283	0	0	0	8.78142	0	0	Planchada (16°34´S)	Ovigerous female	Pelagic
Q294	0	1.14775	0	12.5706	0	1.74288	46.4323	8.14356	1.39066	0	6.8865	16.7061	0	0	0	0	0	0	0		0		3.24285	0	0	0	1.73681	0	0	Planchada (16°34´S)	Ovigerous female	Pelagic
Q295	0	0.993075	0	5.91551	0	1.3581	34.6127	9.93075	0.960867	0	5.22841	18.4175	1.30979	0	0	0	0	0	0		0		10.43	0	0	0	10.8433	0	0	Planchada (16°34´S)	Ovigerous female	Pelagic
Q296	0	0	0	8.20992	0	1.46657	31.4162	8.46873	0	0	5.99569	19.7268	0	0	0	0	0	0	0		0		11.4306	0	0	0	13.2854	0	0	Planchada (16°34´S)	Ovigerous female	Pelagic
Q297	0	1.48246	0	10.1579	0	1.71053	50.0877	5.46491	1.13158	0	8.14912	15.807	0	0	0	0	0	0	0		0		2.87719	0	0	0	3.13158	0	0	Planchada (16°34´S)	Non-ovigerous female	Pelagic
Q298	0	0	0	6.43417	0	0	32.1335	8.24319	0	0	6.63931	18.2768	0	0	0	0	0	0	0		0		11.712	0	0	0	16.561	0	0	Planchada (16°34´S)	Non-ovigerous female	Pelagic
Q299	0	1.05562	0	6.52504	0	1.06222	37.0654	11.3941	1.22716	0	5.72673	21.6863	1.25355	0	0	0	0	0	0		0		5.48262	0	0	0	7.52128	0	0	Planchada (16°34´S)	Non-ovigerous female	Pelagic
Q300	0	1.70795	0	7.79505	0	1.82127	46.7865	10.2072	1.71604	0	8.83924	21.1268	0	0	0	0	0	0	0		0		0	0	0	0	0	0	0	Planchada (16°34´S)	Non-ovigerous female	Pelagic
Q301	0	2.27345	0	6.2998	0	1.22171	38.4575	5.47116	1.61479	0	9.75247	15.4998	0	0	0	0	0	0	0		0		8.44577	0	0	0	10.9636	0	0	Planchada (16°34´S)	Non-ovigerous female	Pelagic
Q302	0	1.54433	0	6.60429	0	1.33539	36.101	7.64898	2.05305	0	7.75799	21.1392	0	0	0	0	0	0	0		0		8.32122	0	0	0	7.49455	0	0	Planchada (16°34´S)	Non-ovigerous female	Pelagic
Q303	0	1.6053	0	6.53909	0	1.16089	42.5721	11.9173	2.24016	0	8.59786	25.3673	0	0	0	0	0	0	0		0		0	0	0	0	0	0	0	Planchada (16°34´S)	Non-ovigerous female	Pelagic
Q250	0	0	0	8.01241	0	1.989	34.5042	11.7365	1.80561	0	6.27733	23.5858	0	2.8918	0	0	0	0	0		0		4.33065	0	0	0	4.86669	0	0	Mollendo (17°S)	Ovigerous female	Pelagic
Q251	0	0	0	14.5963	0	0	69.9275	0	0	0	15.4762	0	0	0	0	0	0	0	0		0		0	0	0	0	0	0	0	Mollendo (17°S)	Ovigerous female	Pelagic
Q252	0	0	0	9.95224	0	1.99825	43.7177	12.3014	1.44264	0	5.66332	22.0879	0	0	0	0	0	2.83653	0		0		0	0	0	0	0	0	0	Mollendo (17°S)	Ovigerous female	Pelagic
Q253	0	0	0	10.1718	0	1.29771	49.7328	9.14122	1.66031	0	6.63168	21.3645	0	0	0	0	0	0	0		0		0	0	0	0	0	0	0	Mollendo (17°S)	Ovigerous female	Pelagic
Q254	0	0	0	10.1233	0	2.294	45.9598	9.99772	1.04999	0	7.19014	21.0682	0	0	0	0	0	2.31682	0		0		0	0	0	0	0	0	0	Mollendo (17°S)	Ovigerous female	Pelagic
Q255	0	0	0	10.114	0	0	44.281	10.9231	0	0	9.81979	24.8621	0	0	0	0	0	0	0		0		0	0	0	0	0	0	0	Mollendo (17°S)	Non-ovigerous female	Pelagic
Q256	0	0	0	7.91053	0	1.74328	39.0017	11.9151	1.09366	0	5.69854	22.1775	0	0.772963	0	0	0	3.11652	0		0		3.43722	0	0	0	3.13297	0	0	Mollendo (17°S)	Non-ovigerous female	Pelagic
Q257	0	0	0	9.25278	0	1.53355	39.8621	11.4965	1.83203	0	5.41375	21.7065	0	0	0	0	0	0	0		0		5.73281	0	0	0	3.17003	0	0	Mollendo (17°S)	Non-ovigerous female	Pelagic
Q258	0	0	0	9.68983	0	2.57696	43.4352	9.75979	2.55364	0	6.6931	15.9632	0	0	0	0	0	0	0		0		4.15112	0	0	0	5.17724	0	0	Mollendo (17°S)	Non-ovigerous female	Pelagic
Q259	0	0	0	9.39602	0	0.962025	42.1266	13.2297	1.98192	0	5.85172	21.1573	0	0	0	0	0	0	0		0		2.92224	0	0	0	2.37251	0	0	Mollendo (17°S)	Non-ovigerous female	Pelagic
Q260	0	0	0	8.76017	0	1.93873	41.3356	12.147	1.12494	0	6.09143	20.1652	0	0	0	0	0	0	0		0		4.88272	0	0	0	3.55433	0	0	Mollendo (17°S)	Non-ovigerous female	Pelagic
Q261	0	0	0	9.37758	0	1.09233	44.425	9.96496	1.76216	0	6.48186	20.27	0	0	0	0	0	0	0		0		3.82317	0	0	0	2.80297	0	0	Mollendo (17°S)	Non-ovigerous female	Pelagic
Q272	0	1.12682	0	11.1348	0	1.0268	47.7397	8.86785	1.30017	0	6.62755	17.829	0	0	0	0	0	0	0		0		2.32698	0	0	0	2.02027	0	0	Mollendo (17°S)	Non-ovigerous female	Pelagic
Q262	0	0	0	8.6699	0	1.63692	39.8454	13.5889	1.21741	0	5.69219	22.4644	0	0	0	0	0	0	0		0		4.3514	0	0	0	2.53352	0	0	Mollendo (17°S)	Male	Pelagic
Q263	0	0	0	8.85751	0	1.76508	34.371	11.7619	0	0	6.86778	22.6893	0	0	0	0	0	0	0		0		8.23171	0	0	0	5.45571	0	0	Mollendo (17°S)	Male	Pelagic
Q264	0	0	0	6.55057	0	0	28.292	15.1507	0	0	5.05023	21.9156	2.12994	0	0	0	0	0	0		0		10.8104	0	0	0	10.1005	0	0	Mollendo (17°S)	Male	Pelagic
Q265	0	0	0	8.48857	0	0	34.5682	14.4793	0	0	6.35055	20.7663	0	0	0	0	0	0	0		0		10.4784	0	0	0	4.86876	0	0	Mollendo (17°S)	Male	Pelagic
Q266	0	1.35372	0	9.80822	0	1.21584	29.5876	10.0088	1.33492	5.49637	16.7398	1.46653	0	0	0	0	0	0	0		0		12.0582	0	1.74856	0	9.1815	0	0	Mollendo (17°S)	Male	Pelagic
Q267	0	0	0	11.2424	0	2.55997	48.908	9.95346	0	0	6.94594	20.3903	0	0	0	0	0	0	0		0		0	0	0	0	0	0	0	Mollendo (17°S)	Male	Pelagic
Q268	0	1.60823	0	8.17204	0	1.21552	31.5942	13.3333	1.87003	0	5.02104	21.6737	1.61758	0	0	0	0	0	0		0		8.19074	0	0	0	5.7036	0	0	Mollendo (17°S)	Male	Pelagic
Q269	0	0	0	8.27245	0	1.86189	37.4971	12.7504	1.56729	0	5.43248	22.1306	0	0	0	0	0	0	0		0		6.25737	0	0	0	4.2305	0	0	Mollendo (17°S)	Male	Pelagic
Q270	0	3.88278	0	9.49939	0	0	45.6654	6.69109	0	0	10.5739	18.9744	0	0	0	0	0	0	0		0		0	0	0	0	4.71306	0	0	Mollendo (17°S)	Male	Pelagic
Q271	0	1.03665	0	7.33802	0	1.34024	37.3417	9.9963	1.30322	0	4.98334	17.7046	2.02888	0	0	0	0	0	0		0		8.86338	0	0	0	8.06368	0	0	Mollendo (17°S)	Male	Pelagic
CHv_3				4.97421		2.7266	31.7612	3.09506	4.67944		10.538	17.6861									7.25866		12.7119				4.5689			Coquimbo (33°S)	Male	Benthic
CHv_4				4.44702		2.74555	20.611	3.44161	3.51895		7.69528	16.86		4.9884							6.6512		15.6613				13.3797			Coquimbo (33°S)	Male	Benthic
CHv_5				3.91492		2.34279	26.6646		4.56227		9.15536	21.3317		2.89766							6.28853		12.1147				10.7275			Coquimbo (33°S)	Male	Benthic
CHv_6				5.99581		3.68973	29.2243		4.94759		9.51782	14.9686									7.04403		9.93711		5.19916		9.47589			Coquimbo (33°S)	Male	Benthic
CHv_7				2.67896		1.91041	25.6917	2.15195	2.85463		9.28854	21.4976		1.99824		5.99473					4.43566		12.0553				9.44225			Coquimbo (33°S)	Male	Benthic
CHv_8				5.15098		3.5968	25.5329		4.52931		9.63588	19.0941		5.15098							5.3286		12.3002				9.68028			Coquimbo (33°S)	Male	Benthic
CHv_9				13.0307		3.4651	33.4309		5.46608		15.5198	15.2269					3.31869						5.51489				5.02684			Coquimbo (33°S)	Male	Benthic
CHv_10				5.13282		3.42188	25.7091	4.63755	5.17785		9.00495	16.7942		4.41243							7.42909		9.72535				8.55471			Coquimbo (33°S)	Male	Benthic
CHv_11				4.4411		2.97328	23.184	3.53782	4.14001		8.80693	15.0546		3.38728	3.98946	8.54347	2.63455				4.77983		7.90365				6.62401			Coquimbo (33°S)	Male	Benthic
CHv_12				4.46269		2.67762	24.1342	3.03463	4.81971		8.96109	15.9943		3.24884	3.49875	6.85469	2.2135				5.74795		8.81828				5.53374			Coquimbo (33°S)	Male	Benthic
CHv_13				5.17998		3.24846	29.6313		5.57507		9.78929	14.0474			4.21422	9.04302	2.94118				5.57507		5.22388				5.53117			Coquimbo (33°S)	Male	Benthic
CHv_14				7.55968		5.50398	41.5782		7.1618		15.4509	15.9814			6.76393								0				0			Coquimbo (33°S)	Male	Benthic
CHv_19				7.84208		4.48891	46.2953		5.57058		18.6587	17.1444																		Coquimbo (33°S)	Ovigerous female	Benthic
CHv_20				6.72934		3.66155	34.6858		5.93765		12.2712	17.4666											9.89609				9.35181			Coquimbo (33°S)	Ovigerous female	Benthic
CHv_21				6.87348		4.44039	40.9976		6.20438		15.2676	18.0049															8.21168			Coquimbo (33°S)	Ovigerous female	Benthic
CHv_22				7.89302		4.56621	38.4214		7.82779		15.5903	17.6778	8.02348																	Coquimbo (33°S)	Ovigerous female	Benthic
CHv_23				5.08917		3.1318	29.7521		5.00217		12.6577	8.26446	4.43671		4.78469	9.1779	2.82732	3.78425		4.74119						6.35059				Coquimbo (33°S)	Ovigerous female	Benthic
CHv_24				5.13977		3.42651	28.0884		5.04959		11.9477	8.29576	4.55365		4.50857	11.4067	3.20108						5.59062			4.28314	4.50857			Coquimbo (33°S)	Ovigerous female	Benthic
CHv_25				7.16253		4.40771	36.1433		6.1708		12.8926	10.7438	6.83196		6.99725	0	3.41598									5.23416				Coquimbo (33°S)	Ovigerous female	Benthic
CHv_26				6.07235		4.65116	29.5866		5.12489		13.0922	9.13006	5.68475		6.80448	8.74246	2.79931	4.39276								3.91904				Coquimbo (33°S)	Ovigerous female	Benthic
CHv_27				5.85342		3.59075	34.7762		4.91884		12.789	12.543	5.80423		5.60748	0	3.19725	4.96803					5.9518							Coquimbo (33°S)	Ovigerous female	Benthic
CCP_2				2.88045		1.80984	21.0043	2.7275	3.0079		8.99822	17.716		2.52358		5.35305	1.55493				2.95692	13.9434	3.41575				12.1081			Concepción (36°S)	Ovigerous female	Benthic
CCP_6				4.20677		2.53119	22.7807	3.1016	3.85027		10.0178	18.2888		4.02852							4.49198		15.4367				11.2656			Concepción (36°S)	Ovigerous female	Benthic
CCP_7				3.78351		2.40477	22.9255	2.88573	3.527		9.6768	21.2902		3.20636							4.87367		14.1721				11.2543			Concepción (36°S)	Ovigerous female	Benthic
CCP_8				5.85694		3.45655	27.3644	4.22468	5.32885		12.8181	16.0346					3.16851						10.3217				11.4258			Concepción (36°S)	Ovigerous female	Benthic
CCP_9				1.41852		0.876485	8.53419	1.04948	1.24553		3.49441	5.09745			1.18787		2.74						1.93749				1.34933			Concepción (36°S)	Ovigerous female	Benthic
CCP_10				3.69327		2.25352	22.1596	3.16119	3.44288		8.6385	19.9687		3.06729							4.31925		17.1831				12.1127			Concepción (36°S)	Ovigerous female	Benthic
CCP_11				11.4635		2.86588	28.4295		4.27971		15.9725	18.4562					2.9423						7.29843				8.29194			Concepción (36°S)	Ovigerous female	Benthic
CCP_12				4.61716		2.80877	26.1639	3.34744	4.61716		11.4275	21.3928									5.88688		10.8888				8.84956			Concepción (36°S)	Ovigerous female	Benthic
CCP_13				3.98107		2.08797	27.8118	2.951	3.89755		10.078	20.5178		2.78396	3.39644						4.17595		10.4399				7.87862			Concepción (36°S)	Ovigerous female	Benthic
CCP_14				3.78053		2.44229	23.6534	3.54634	4.08163		9.53496	18.5012		3.14486							4.68384		14.5199				12.1111			Concepción (36°S)	Ovigerous female	Benthic
CCP_15				3.96246		2.50261	19.9861	2.98922	3.89294		9.55857	14.1467		3.30205	3.9277	6.77789					4.5186		14.1467				10.2885			Concepción (36°S)	Ovigerous female	Benthic
CCP_16				5.16236		2.91424	26.3114	3.87177	3.99667		11.4072	18.8177					2.74771				4.20483		12.1149				8.45129			Concepción (36°S)	Ovigerous female	Benthic
CCP_17				2.48434		1.51221	16.7855	1.94426	2.59235		9.05163	14.8196		2.35472	2.16029	4.49341	1.29618				3.97494		21.7974				14.7332			Concepción (36°S)	Male	Benthic
CCP_19				3.74793		2.52073	24.942	3.08458	3.51575		10.8789	17.6119		3.34992	3.38308		2.15589				3.25041		12.0066				9.55224			Concepción (36°S)	Male	Benthic
CCP_20				5.22287		3.28681	2.97163	4.27735	5.49302		13.7326	24.6285		4.23233							5.6281		18.145				12.3818			Concepción (36°S)	Male	Benthic
CCP_21				4.67439		3.11626	24.8502	3.35597	4.75429		11.626	18.338		4.19497			3.03636				4.47463		9.54854				8.03036			Concepción (36°S)	Male	Benthic
CCP_22				5.01309		2.76842	21.8107	3.51665	5.12533		11.0737	15.563		4.07782							4.3771		14.6652				12.009			Concepción (36°S)	Male	Benthic
CCP_23				5.71862		4.25101	26.6194		6.9332		14.0182	18.6235									5.31377		9.15992				9.36235			Concepción (36°S)	Male	Benthic
CCP_24				3.57698		1.94401	24.2094	2.66978	3.7325		10.6013	17.9886		3.18818							4.22499		15.4484				12.4158			Concepción (36°S)	Male	Benthic
CCP_25				3.13266		2.12476	16.5895	2.64233	4.27676		9.0711	17.0798		3.07818			1.93408				4.52193		21.1931				14.3558			Concepción (36°S)	Male	Benthic
CCP_26				4.01756		2.49831	23.7002	2.90344	4.45645		12.154	17.6907		3.24105							4.05132		14.7873				10.4997			Concepción (36°S)	Male	Benthic
CCP_27				5.48893		4.01292	21.5867		7.19557		11.8542	21.31		4.84317							5.62731		10.286				7.7952			Concepción (36°S)	Male	Benthic
CCP_29				3.59487		2.37574	18.8809	2.68834	4.18881		8.72148	17.0053		3.50109							6.09565		16.0363		4.22007		12.6915			Concepción (36°S)	Male	Benthic
CCP_30				2.79422		1.75231	14.5868	2.3443	2.77054		7.03291	15.8655		2.84158		4.68861					4.52285		20.5304		2.88894		17.381			Concepción (36°S)	Male	Benthic
